# Supplementary material for: Phenotypically anchored transcriptomics across diverse agrichemicals reveals conserved pathways and unique gene expression signatures in zebrafish
Source: Front Toxicol. 2025 Oct 17;7:1675060. doi: 10.3389/ftox.2025.1675060 (PMC12575134; doi:10.3389/ftox.2025.1675060)
Supplement: Supplementary file 1 [file Table2.xlsx]

## Sheet: 45_transcriptomics_chemicals
Supplementary Table S2A. Percent incidence for each chemical across 10 morphological endpoints, and the final "any.effect" cumulative endpoint. Chemical name, subclass, and concentration is also included.
Chemical	CASRN	Subclass	Concentration	MORT	CRAN	AXIS	EDEM	MUSC	LTRK	BRN_	SKIN	NC__	TCHR	any.effect
4,6-Dinitro-o-cresol	534-52-1	Insecticide	24.5	0	12.5	0	0	0	0	0	0	0	0	12.5
Thiodicarb	59669-26-0	Insecticide	4.5	0	6.25	25	6.25	6.25	12.5	6.25	0	0	0	25
Dipropyl 2,5-pyridinedicarboxylate	136-45-8	Insecticide	6	0	31.25	12.5	6.25	0	0	0	0	0	6.25	31.25
Carbofuran	1563-66-2	Insecticide	49	6.25	0	6.67	26.67	0	6.67	0	0	0	0	37.5
Methomyl	16752-77-5	Insecticide	20	0	18.75	18.75	0	0	0	0	0	0	0	37.5
Trichlorfon	52-68-6	Insecticide	68	6.67	0	33.33	0	0	0	0	0	0	37.5	37.5
Chlorpyrifos oxon	5598-15-2	Insecticide	5.95	31.25	9.09	0	27.27	0	18.18	18.18	0	0	18.18	50
Piperonyl butoxide	51-03-6	Insecticide	14.5	18.75	0	15.38	30.77	0	0	0	0	0	0	50
Benodanil	15310-01-7	Fungicide	8	12.5	28.57	7.14	42.86	0	0	0	0	0	21.43	56.25
Ethoxyquin	91-53-2	Herbicide	45	28.57	40	13.33	13.33	13.33	13.33	13.33	13.33	13.33	0	57.14
Diniconazole	83657-24-3	Fungicide	10	0	43.75	12.5	68.75	0	12.5	6.25	0	0	18.75	68.75
1-Amino-2,6-dichloro-4-nitrobenzene	99-30-9	Fungicide	25	18.75	46.15	0	61.54	0	0	7.69	0	0	7.69	75
Fenamidone	161326-34-7	Fungicide	60	6.25	73.33	0	13.33	0	0	0	0	0	0	75
Dazomet	533-74-4	Herbicide	20	0	0	25	25	0	6.25	0	0	62.5	6.25	81.25
Fenpropathrin	39515-41-8	Insecticide	1.5	12.5	64.29	71.43	64.29	7.14	14.29	0	0	7.14	14.29	81.25
Forchlorfenuron	68157-60-8	Herbicide	18.5	12.5	78.57	28.57	78.57	0	7.14	14.29	0	0	14.29	81.25
Carbosulfan	55285-14-8	Insecticide	25	37.5	70	20	30	0	60	0	0	0	0	87.5
Chlordane	57-74-9	Insecticide	64	6.25	86.67	13.33	13.33	0	6.67	6.67	0	0	0	87.5
Chlorpropham	101-21-3	Herbicide	58	25	83.33	0	41.67	0	0	0	0	0	0	87.5
Esfenvalerate	66230-04-4	Insecticide	2.5	31.25	45.45	27.27	63.64	0	9.09	54.55	0	0	63.64	87.5
Difenoconazole	119446-68-3	Fungicide	9	43.75	77.78	77.78	33.33	0	11.11	0	0	0	66.67	93.75
Difpas-pyrazole	151506-44-4	Fungicide	60	25	16.67	33.33	91.67	0	33.33	8.33	0	0	0	93.75
Napropamide	15299-99-7	Herbicide	72	37.5	10	10	90	10	20	10	0	0	10	93.75
Picoxystrobin	117428-22-5	Fungicide	0.75	31.25	90.91	9.09	27.27	0	9.09	0	0	0	0	93.75
Tributyltin methacrylate	2155-70-6	Biocide	0.25	18.75	0	53.85	30.77	0	69.23	0	0	0	0	93.75
Abamectin	71751-41-2	Insecticide	4.5	0	0	0	100	0	0	0	0	0	100	100
Aldicarb	116-06-3	Insecticide	15	0	12.5	25	100	0	6.25	12.5	0	0	12.5	100
Butafenacil	134605-64-4	Herbicide	19.5	25	100	50	100	8.33	25	0	0	0	0	100
Cyazofamid	120116-88-3	Fungicide	16	100	0	0	0	0	0	0	0	0	0	100
Cyfluthrin	68359-37-5	Insecticide	0.62	31.25	100	90.91	100	9.09	9.09	90.91	9.09	0	54.55	100
Cyproconazole	94361-06-5	Fungicide	55	6.25	53.33	26.67	93.33	0	33.33	0	0	0	6.67	100
Emamectin benzoate	155569-91-8	Insecticide	4.5	6.25	13.33	13.33	100	6.67	13.33	13.33	0	0	46.67	100
Endosulfan	115-29-7	Insecticide	3.25	56.25	100	71.43	100	0	0	100	71.43	0	14.29	100
Endrin	72-20-8	Insecticide	0.6	50	100	87.5	75	0	12.5	75	0	12.5	50	100
Fenarimol	60168-88-9	Fungicide	30	12.5	100	71.43	92.86	0	0	71.43	92.86	0	85.71	100
Fipronil	120068-37-3	Insecticide	10	56.25	0	28.57	100	0	14.29	0	0	0	0	100
Flumetralin	62924-70-3	Herbicide	30	12.5	85.71	85.71	35.71	71.43	78.57	0	0	0	0	100
Flusilazole	85509-19-9	Fungicide	15	0	81.25	6.25	100	0	12.5	0	0	0	0	100
Isoxaben	82558-50-7	Herbicide	60	31.25	100	63.64	100	0	72.73	72.73	0	0	81.82	100
Kepone	143-50-0	Insecticide	5	0	27.27	45.45	36.36	0	9.09	0	0	36.36	36.36	100
Nitrofen	1836-75-5	Herbicide	20	25	100	91.67	91.67	0	91.67	0	0	0	0	100
Pendimethalin	40487-42-1	Herbicide	38	12.5	92.86	78.57	100	28.57	50	0	0	0	0	100
Sodium dimethyldithiocarbamate	128-04-1	Biocide	10	8.33	54.55	54.55	54.55	0	27.27	0	9.09	81.82	9.09	100
Tefluthrin	79538-32-2	Insecticide	10	6.25	100	100	100	0	100	100	0	0	0	100
Triadimenol	55219-65-3	Fungicide	59	6.25	100	66.67	73.33	0	6.67	20	0	0	0	100

## Sheet: Label Acronyms
Supplementary Table S2B. Description of each morphological endpoint.
Morphological Acronym	Definition
MORT	Mortality occurring between 24 and 120 hpf
CRAN	Malformed, missing or smaller than normal the eye, snout, and/or jaw at 120 hpf
AXIS	Curved or bent axis in either direction at 120 hpf
EDEM	Heart and/or yolk sac malformation, pericardial or yolk sac edema (fluid around the heart) at 120 hpf
MUSC	Lack of circulation, malformation or disorganized/ missing somites, and improper swim bladder formation at 120 hpf
LTRK	Malformation of the lower trunk, including caudal fin region at 120 hpf
BRN_	Brain malformations or necrosis at 120 hpf
SKIN	Abnormal pigmentation at 120 hpf
NC__	Notochord malformation at 120 hpf
TCHR	Not responsive to touch at 120 hpf
