# Supplementary material for: Phenotypically anchored transcriptomics across diverse agrichemicals reveals conserved pathways and unique gene expression signatures in zebrafish
Source: Front Toxicol. 2025 Oct 17;7:1675060. doi: 10.3389/ftox.2025.1675060 (PMC12575134; doi:10.3389/ftox.2025.1675060)
Supplement: Supplementary file 2 [file Table3.xlsx]

## Sheet: DEG_Count_by_Chemical
Chemical	Count
Carbosulfan	4538
Chlorpropham	2928
Cyfluthrin	2228
Chlordane	2079
Forchlorfenuron	1872
Butafenacil	1594
X4.6.Dinitro.o.cresol	1543
Difenoconazole	1406
Aldicarb	1078
Triadimenol	808
Methomyl	536
Cyazofamid	487
Chlorpyrifos.oxon	459
Emamectin.benzoate	424
Endrin	314
Fenpropathrin	306
Cyproconazole	304
X1.Amino.2.6.dichloro.4.nitrobenzene	292
Trichlorfon	249
Ethoxyquin	197
Carbofuran	195
Esfenvalerate	156
Isoxaben	150
Difpas.pyrazole	149
Benodanil	146
Dipropyl.2.5.pyridinedicarboxylate	141
Endosulfan	120
Fenamidone	100
Flusilazole	76
Tefluthrin	75
Nitrofen	60
Kepone	54
Pendimethalin	48
Fipronil	43
Picoxystrobin	42
Flumetralin	40
Diniconazole	38
Dazomet	33
Sodium.dimethyldithiocarbamate	31
Tributyltin.methacrylate	30
Fenarimol	28
Piperonyl.butoxide	25
Napropamide	19
Thiodicarb	16

## Sheet: DEG_List_by_Chemical
Chemical	Entrez_ID
Benodanil	103911146
Benodanil	30506
Benodanil	100148117
Benodanil	798429
Benodanil	101884233
Benodanil	406663
Benodanil	566307
Benodanil	613246
Benodanil	791143
Benodanil	100004729
Benodanil	101883993
Benodanil	103910246
Benodanil	394170
Benodanil	436892
Benodanil	450029
Benodanil	101886240
Benodanil	560885
Benodanil	573382
Benodanil	100002633
Benodanil	100006088
Benodanil	100006207
Benodanil	100006680
Benodanil	100006971
Benodanil	100037319
Benodanil	100126019
Benodanil	100147904
Benodanil	100150701
Benodanil	100329528
Benodanil	100329687
Benodanil	100330184
Benodanil	100330978
Benodanil	100331372
Benodanil	100332039
Benodanil	100333552
Benodanil	100334439
Benodanil	100462714
Benodanil	100535496
Benodanil	100535592
Benodanil	100538211
Benodanil	101882514
Benodanil	101885604
Benodanil	101886040
Benodanil	101886149
Benodanil	101886937
Benodanil	103909284
Benodanil	108179015
Benodanil	108179272
Benodanil	108180750
Benodanil	110438632
Benodanil	110440174
Benodanil	140531
Benodanil	140532
Benodanil	30510
Benodanil	30692
Benodanil	321720
Benodanil	322327
Benodanil	323561
Benodanil	323659
Benodanil	323738
Benodanil	323780
Benodanil	324985
Benodanil	325248
Benodanil	327196
Benodanil	327574
Benodanil	334017
Benodanil	334175
Benodanil	336782
Benodanil	337176
Benodanil	378851
Benodanil	378958
Benodanil	386701
Benodanil	393390
Benodanil	394044
Benodanil	402878
Benodanil	406343
Benodanil	406398
Benodanil	406624
Benodanil	415170
Benodanil	431722
Benodanil	436826
Benodanil	436839
Benodanil	445125
Benodanil	449796
Benodanil	449864
Benodanil	492794
Benodanil	494088
Benodanil	494107
Benodanil	553356
Benodanil	554135
Benodanil	555285
Benodanil	555361
Benodanil	555590
Benodanil	555634
Benodanil	556665
Benodanil	556728
Benodanil	556955
Benodanil	557772
Benodanil	558407
Benodanil	558652
Benodanil	558775
Benodanil	558964
Benodanil	559226
Benodanil	559298
Benodanil	559308
Benodanil	560832
Benodanil	561131
Benodanil	562799
Benodanil	563346
Benodanil	564698
Benodanil	565563
Benodanil	565671
Benodanil	566338
Benodanil	566768
Benodanil	567365
Benodanil	567500
Benodanil	567743
Benodanil	567751
Benodanil	568543
Benodanil	569858
Benodanil	569904
Benodanil	569971
Benodanil	570321
Benodanil	570411
Benodanil	571489
Benodanil	571641
Benodanil	571737
Benodanil	572256
Benodanil	572325
Benodanil	60646
Benodanil	619520
Benodanil	641578
Benodanil	664719
Benodanil	692352
Benodanil	751757
Benodanil	767695
Benodanil	767805
Benodanil	791181
Benodanil	791191
Benodanil	791478
Benodanil	792404
Benodanil	793347
Benodanil	793609
Benodanil	794333
Benodanil	796966
Benodanil	797707
Benodanil	799202
Carbofuran	30506
Carbofuran	541486
Carbofuran	100148117
Carbofuran	110438256
Carbofuran	568473
Carbofuran	619244
Carbofuran	100332851
Carbofuran	58129
Carbofuran	101883987
Carbofuran	798741
Carbofuran	100000325
Carbofuran	100000654
Carbofuran	100000687
Carbofuran	100001171
Carbofuran	100001684
Carbofuran	100002762
Carbofuran	100002866
Carbofuran	100003572
Carbofuran	100006088
Carbofuran	100009657
Carbofuran	100101640
Carbofuran	100124600
Carbofuran	100149472
Carbofuran	100150876
Carbofuran	100321011
Carbofuran	100329339
Carbofuran	100329788
Carbofuran	100329953
Carbofuran	100331025
Carbofuran	100534837
Carbofuran	100536330
Carbofuran	100537719
Carbofuran	101882796
Carbofuran	101882811
Carbofuran	101884193
Carbofuran	101886599
Carbofuran	103911618
Carbofuran	108179048
Carbofuran	108179759
Carbofuran	110437895
Carbofuran	110437905
Carbofuran	110439627
Carbofuran	110440174
Carbofuran	117603
Carbofuran	140506
Carbofuran	140512
Carbofuran	140531
Carbofuran	140533
Carbofuran	140535
Carbofuran	140539
Carbofuran	140540
Carbofuran	140541
Carbofuran	140820
Carbofuran	192300
Carbofuran	195822
Carbofuran	30082
Carbofuran	30324
Carbofuran	30429
Carbofuran	30516
Carbofuran	30573
Carbofuran	30701
Carbofuran	30723
Carbofuran	30742
Carbofuran	321166
Carbofuran	321315
Carbofuran	321383
Carbofuran	321421
Carbofuran	321466
Carbofuran	321714
Carbofuran	321745
Carbofuran	321852
Carbofuran	322226
Carbofuran	322327
Carbofuran	322362
Carbofuran	323201
Carbofuran	323501
Carbofuran	324254
Carbofuran	324332
Carbofuran	325085
Carbofuran	325631
Carbofuran	326961
Carbofuran	334099
Carbofuran	334728
Carbofuran	335907
Carbofuran	335994
Carbofuran	336165
Carbofuran	336471
Carbofuran	337176
Carbofuran	352931
Carbofuran	368329
Carbofuran	368436
Carbofuran	368476
Carbofuran	368752
Carbofuran	373087
Carbofuran	386701
Carbofuran	393290
Carbofuran	393322
Carbofuran	393813
Carbofuran	393922
Carbofuran	393960
Carbofuran	394163
Carbofuran	406398
Carbofuran	406447
Carbofuran	406770
Carbofuran	407655
Carbofuran	407658
Carbofuran	407668
Carbofuran	415222
Carbofuran	415229
Carbofuran	436586
Carbofuran	436970
Carbofuran	447804
Carbofuran	447930
Carbofuran	492490
Carbofuran	492787
Carbofuran	494164
Carbofuran	497376
Carbofuran	503730
Carbofuran	503760
Carbofuran	541352
Carbofuran	548336
Carbofuran	550338
Carbofuran	550476
Carbofuran	553296
Carbofuran	553371
Carbofuran	554135
Carbofuran	555328
Carbofuran	555506
Carbofuran	555590
Carbofuran	556254
Carbofuran	557037
Carbofuran	557218
Carbofuran	557848
Carbofuran	558271
Carbofuran	558314
Carbofuran	558496
Carbofuran	559194
Carbofuran	559276
Carbofuran	559304
Carbofuran	559454
Carbofuran	560055
Carbofuran	560165
Carbofuran	561679
Carbofuran	561782
Carbofuran	562455
Carbofuran	562658
Carbofuran	562702
Carbofuran	562819
Carbofuran	563396
Carbofuran	563570
Carbofuran	563948
Carbofuran	564149
Carbofuran	564181
Carbofuran	564535
Carbofuran	564915
Carbofuran	564935
Carbofuran	565460
Carbofuran	565793
Carbofuran	566028
Carbofuran	567075
Carbofuran	567461
Carbofuran	567638
Carbofuran	568041
Carbofuran	568370
Carbofuran	569196
Carbofuran	569420
Carbofuran	569698
Carbofuran	569904
Carbofuran	570520
Carbofuran	571356
Carbofuran	571383
Carbofuran	572235
Carbofuran	573301
Carbofuran	57935
Carbofuran	58114
Carbofuran	58127
Carbofuran	58128
Carbofuran	58142
Carbofuran	58143
Carbofuran	64000
Carbofuran	64692
Carbofuran	664747
Carbofuran	678518
Carbofuran	751702
Carbofuran	767669
Carbofuran	777759
Carbofuran	794178
Carbofuran	794486
Carbofuran	795027
Carbofuran	796210
Carbofuran	797259
Carbofuran	797681
Carbofuran	797707
Carbofuran	799247
Carbofuran	799300
Cyazofamid	100037332
Cyazofamid	103911146
Cyazofamid	30506
Cyazofamid	573122
Cyazofamid	100148117
Cyazofamid	101887081
Cyazofamid	321453
Cyazofamid	493615
Cyazofamid	64265
Cyazofamid	798429
Cyazofamid	100148022
Cyazofamid	100536415
Cyazofamid	321750
Cyazofamid	557289
Cyazofamid	566443
Cyazofamid	568473
Cyazofamid	792477
Cyazofamid	100004729
Cyazofamid	100149980
Cyazofamid	101883993
Cyazofamid	103910317
Cyazofamid	393432
Cyazofamid	394170
Cyazofamid	431755
Cyazofamid	564005
Cyazofamid	474321
Cyazofamid	100000654
Cyazofamid	100000754
Cyazofamid	100000772
Cyazofamid	100001092
Cyazofamid	100001229
Cyazofamid	100001552
Cyazofamid	100001684
Cyazofamid	100002463
Cyazofamid	100002842
Cyazofamid	100003277
Cyazofamid	100003572
Cyazofamid	100003937
Cyazofamid	100004014
Cyazofamid	100005105
Cyazofamid	100005273
Cyazofamid	100005375
Cyazofamid	100006671
Cyazofamid	100007012
Cyazofamid	100007883
Cyazofamid	100008070
Cyazofamid	100034610
Cyazofamid	100037351
Cyazofamid	100037383
Cyazofamid	100073344
Cyazofamid	100101640
Cyazofamid	100124531
Cyazofamid	100124611
Cyazofamid	100149229
Cyazofamid	100150092
Cyazofamid	100150347
Cyazofamid	100151047
Cyazofamid	100151603
Cyazofamid	100151606
Cyazofamid	100318854
Cyazofamid	100319820
Cyazofamid	100320899
Cyazofamid	100321746
Cyazofamid	100321823
Cyazofamid	100329687
Cyazofamid	100330864
Cyazofamid	100330877
Cyazofamid	100331378
Cyazofamid	100331748
Cyazofamid	100332039
Cyazofamid	100333131
Cyazofamid	100333762
Cyazofamid	100333863
Cyazofamid	100334248
Cyazofamid	100334351
Cyazofamid	100334439
Cyazofamid	100334758
Cyazofamid	100334979
Cyazofamid	100422734
Cyazofamid	100499491
Cyazofamid	100535200
Cyazofamid	100535592
Cyazofamid	100535909
Cyazofamid	100535938
Cyazofamid	100535998
Cyazofamid	100536033
Cyazofamid	100536726
Cyazofamid	100536795
Cyazofamid	100536850
Cyazofamid	100537160
Cyazofamid	100538211
Cyazofamid	100538238
Cyazofamid	100616532
Cyazofamid	101882514
Cyazofamid	101882620
Cyazofamid	101882811
Cyazofamid	101883539
Cyazofamid	101884099
Cyazofamid	101884263
Cyazofamid	101884515
Cyazofamid	101884852
Cyazofamid	101885484
Cyazofamid	101885669
Cyazofamid	101885834
Cyazofamid	101886040
Cyazofamid	101886083
Cyazofamid	101886090
Cyazofamid	101886126
Cyazofamid	103908832
Cyazofamid	103909020
Cyazofamid	103909044
Cyazofamid	103909193
Cyazofamid	103909426
Cyazofamid	103909593
Cyazofamid	103910996
Cyazofamid	103911318
Cyazofamid	103911338
Cyazofamid	108179035
Cyazofamid	108179558
Cyazofamid	108179743
Cyazofamid	108179755
Cyazofamid	108180178
Cyazofamid	108180183
Cyazofamid	108181470
Cyazofamid	108183355
Cyazofamid	108183853
Cyazofamid	108190096
Cyazofamid	110437893
Cyazofamid	110438398
Cyazofamid	110438402
Cyazofamid	110438421
Cyazofamid	110438624
Cyazofamid	110439009
Cyazofamid	110439166
Cyazofamid	110439216
Cyazofamid	110439935
Cyazofamid	110440174
Cyazofamid	114403
Cyazofamid	114412
Cyazofamid	114424
Cyazofamid	140506
Cyazofamid	140512
Cyazofamid	140617
Cyazofamid	140811
Cyazofamid	171478
Cyazofamid	192298
Cyazofamid	192299
Cyazofamid	192321
Cyazofamid	192327
Cyazofamid	195818
Cyazofamid	252849
Cyazofamid	260440
Cyazofamid	266958
Cyazofamid	30068
Cyazofamid	30082
Cyazofamid	30120
Cyazofamid	30138
Cyazofamid	30151
Cyazofamid	30324
Cyazofamid	30327
Cyazofamid	30354
Cyazofamid	30384
Cyazofamid	30429
Cyazofamid	30489
Cyazofamid	30516
Cyazofamid	30573
Cyazofamid	30596
Cyazofamid	30603
Cyazofamid	30703
Cyazofamid	30716
Cyazofamid	30722
Cyazofamid	30723
Cyazofamid	30728
Cyazofamid	30770
Cyazofamid	317743
Cyazofamid	321046
Cyazofamid	321166
Cyazofamid	321193
Cyazofamid	321212
Cyazofamid	321247
Cyazofamid	321357
Cyazofamid	321496
Cyazofamid	321636
Cyazofamid	321657
Cyazofamid	321709
Cyazofamid	321756
Cyazofamid	321832
Cyazofamid	321852
Cyazofamid	321943
Cyazofamid	322126
Cyazofamid	322256
Cyazofamid	322269
Cyazofamid	322327
Cyazofamid	322571
Cyazofamid	322880
Cyazofamid	322973
Cyazofamid	323501
Cyazofamid	323607
Cyazofamid	323733
Cyazofamid	324010
Cyazofamid	324302
Cyazofamid	324365
Cyazofamid	324985
Cyazofamid	325284
Cyazofamid	325423
Cyazofamid	325618
Cyazofamid	326663
Cyazofamid	326864
Cyazofamid	326929
Cyazofamid	326961
Cyazofamid	326975
Cyazofamid	327060
Cyazofamid	327167
Cyazofamid	327341
Cyazofamid	327462
Cyazofamid	327541
Cyazofamid	327574
Cyazofamid	333933
Cyazofamid	334050
Cyazofamid	334269
Cyazofamid	334304
Cyazofamid	334717
Cyazofamid	334983
Cyazofamid	335449
Cyazofamid	335863
Cyazofamid	335907
Cyazofamid	335974
Cyazofamid	336165
Cyazofamid	336425
Cyazofamid	336471
Cyazofamid	336612
Cyazofamid	336623
Cyazofamid	336632
Cyazofamid	336681
Cyazofamid	336687
Cyazofamid	336710
Cyazofamid	336712
Cyazofamid	337010
Cyazofamid	337176
Cyazofamid	337436
Cyazofamid	338230
Cyazofamid	368242
Cyazofamid	368260
Cyazofamid	368636
Cyazofamid	368893
Cyazofamid	368900
Cyazofamid	373076
Cyazofamid	373087
Cyazofamid	373113
Cyazofamid	378450
Cyazofamid	378872
Cyazofamid	386634
Cyazofamid	386722
Cyazofamid	386945
Cyazofamid	387260
Cyazofamid	393205
Cyazofamid	393219
Cyazofamid	393341
Cyazofamid	393390
Cyazofamid	393446
Cyazofamid	393478
Cyazofamid	393533
Cyazofamid	393553
Cyazofamid	393675
Cyazofamid	393686
Cyazofamid	393723
Cyazofamid	393738
Cyazofamid	393780
Cyazofamid	393788
Cyazofamid	393887
Cyazofamid	393907
Cyazofamid	394017
Cyazofamid	394021
Cyazofamid	394027
Cyazofamid	394117
Cyazofamid	394165
Cyazofamid	394194
Cyazofamid	394235
Cyazofamid	399546
Cyazofamid	402794
Cyazofamid	402822
Cyazofamid	403040
Cyazofamid	403114
Cyazofamid	404732
Cyazofamid	405810
Cyazofamid	406207
Cyazofamid	406261
Cyazofamid	406263
Cyazofamid	406356
Cyazofamid	406387
Cyazofamid	406391
Cyazofamid	406398
Cyazofamid	406402
Cyazofamid	406404
Cyazofamid	406407
Cyazofamid	406447
Cyazofamid	406479
Cyazofamid	406528
Cyazofamid	406555
Cyazofamid	406564
Cyazofamid	406565
Cyazofamid	406594
Cyazofamid	406626
Cyazofamid	406686
Cyazofamid	406696
Cyazofamid	406712
Cyazofamid	406715
Cyazofamid	406739
Cyazofamid	406814
Cyazofamid	407690
Cyazofamid	415175
Cyazofamid	415196
Cyazofamid	415251
Cyazofamid	436607
Cyazofamid	436651
Cyazofamid	436695
Cyazofamid	436775
Cyazofamid	436839
Cyazofamid	436904
Cyazofamid	436908
Cyazofamid	436969
Cyazofamid	445028
Cyazofamid	445038
Cyazofamid	445053
Cyazofamid	445066
Cyazofamid	445084
Cyazofamid	445122
Cyazofamid	445125
Cyazofamid	445398
Cyazofamid	446119
Cyazofamid	447936
Cyazofamid	450024
Cyazofamid	492810
Cyazofamid	494039
Cyazofamid	494494
Cyazofamid	503596
Cyazofamid	503762
Cyazofamid	503772
Cyazofamid	503993
Cyazofamid	541350
Cyazofamid	541401
Cyazofamid	541514
Cyazofamid	550245
Cyazofamid	550495
Cyazofamid	553030
Cyazofamid	553310
Cyazofamid	553434
Cyazofamid	553464
Cyazofamid	553949
Cyazofamid	554128
Cyazofamid	554135
Cyazofamid	555361
Cyazofamid	555650
Cyazofamid	555782
Cyazofamid	555786
Cyazofamid	555906
Cyazofamid	556476
Cyazofamid	556700
Cyazofamid	556760
Cyazofamid	556762
Cyazofamid	556955
Cyazofamid	557055
Cyazofamid	557884
Cyazofamid	557907
Cyazofamid	557979
Cyazofamid	558029
Cyazofamid	558314
Cyazofamid	558671
Cyazofamid	558703
Cyazofamid	558760
Cyazofamid	559236
Cyazofamid	559634
Cyazofamid	560444
Cyazofamid	560810
Cyazofamid	560948
Cyazofamid	561024
Cyazofamid	561083
Cyazofamid	561162
Cyazofamid	561954
Cyazofamid	562261
Cyazofamid	562283
Cyazofamid	562749
Cyazofamid	562973
Cyazofamid	563188
Cyazofamid	563225
Cyazofamid	563463
Cyazofamid	563478
Cyazofamid	563601
Cyazofamid	563603
Cyazofamid	563950
Cyazofamid	564064
Cyazofamid	564521
Cyazofamid	564835
Cyazofamid	564958
Cyazofamid	565078
Cyazofamid	565175
Cyazofamid	565287
Cyazofamid	565454
Cyazofamid	565673
Cyazofamid	565797
Cyazofamid	565996
Cyazofamid	566032
Cyazofamid	566407
Cyazofamid	566751
Cyazofamid	566796
Cyazofamid	567365
Cyazofamid	567500
Cyazofamid	567743
Cyazofamid	568543
Cyazofamid	568579
Cyazofamid	568786
Cyazofamid	568986
Cyazofamid	569018
Cyazofamid	569245
Cyazofamid	569455
Cyazofamid	569471
Cyazofamid	569473
Cyazofamid	569582
Cyazofamid	569714
Cyazofamid	569844
Cyazofamid	569858
Cyazofamid	569877
Cyazofamid	569904
Cyazofamid	570113
Cyazofamid	570321
Cyazofamid	571031
Cyazofamid	571775
Cyazofamid	571792
Cyazofamid	571891
Cyazofamid	571949
Cyazofamid	572109
Cyazofamid	572187
Cyazofamid	572199
Cyazofamid	572528
Cyazofamid	57935
Cyazofamid	58025
Cyazofamid	58068
Cyazofamid	58101
Cyazofamid	58114
Cyazofamid	58122
Cyazofamid	58142
Cyazofamid	58143
Cyazofamid	64000
Cyazofamid	641483
Cyazofamid	641484
Cyazofamid	65239
Cyazofamid	664696
Cyazofamid	664747
Cyazofamid	677749
Cyazofamid	678540
Cyazofamid	678563
Cyazofamid	751689
Cyazofamid	751696
Cyazofamid	751757
Cyazofamid	767682
Cyazofamid	767695
Cyazofamid	767696
Cyazofamid	767744
Cyazofamid	767765
Cyazofamid	767784
Cyazofamid	777632
Cyazofamid	777731
Cyazofamid	777759
Cyazofamid	777760
Cyazofamid	791206
Cyazofamid	791878
Cyazofamid	792062
Cyazofamid	793327
Cyazofamid	793609
Cyazofamid	794185
Cyazofamid	794486
Cyazofamid	794752
Cyazofamid	794892
Cyazofamid	795027
Cyazofamid	795095
Cyazofamid	795256
Cyazofamid	795266
Cyazofamid	796269
Cyazofamid	796380
Cyazofamid	796436
Cyazofamid	797132
Cyazofamid	797304
Cyazofamid	799202
Cyazofamid	799204
Cyazofamid	799840
Cyazofamid	81580
Cyazofamid	83775
Cyproconazole	103911146
Cyproconazole	326723
Cyproconazole	100535473
Cyproconazole	566261
Cyproconazole	777627
Cyproconazole	791105
Cyproconazole	101883815
Cyproconazole	101884972
Cyproconazole	103910334
Cyproconazole	321750
Cyproconazole	406663
Cyproconazole	556807
Cyproconazole	557854
Cyproconazole	560588
Cyproconazole	100535278
Cyproconazole	101883993
Cyproconazole	103910246
Cyproconazole	564922
Cyproconazole	570359
Cyproconazole	793349
Cyproconazole	101884790
Cyproconazole	110438186
Cyproconazole	553201
Cyproconazole	557316
Cyproconazole	793954
Cyproconazole	794087
Cyproconazole	100144401
Cyproconazole	100526652
Cyproconazole	100000688
Cyproconazole	100001537
Cyproconazole	100002454
Cyproconazole	100003690
Cyproconazole	100004847
Cyproconazole	100005075
Cyproconazole	100005326
Cyproconazole	100005368
Cyproconazole	100005953
Cyproconazole	100006090
Cyproconazole	100006305
Cyproconazole	100007686
Cyproconazole	100034575
Cyproconazole	100141327
Cyproconazole	100141352
Cyproconazole	100149664
Cyproconazole	100150056
Cyproconazole	100150676
Cyproconazole	100151597
Cyproconazole	100170829
Cyproconazole	100318301
Cyproconazole	100319971
Cyproconazole	100320270
Cyproconazole	100330019
Cyproconazole	100330212
Cyproconazole	100330539
Cyproconazole	100330953
Cyproconazole	100332318
Cyproconazole	100332340
Cyproconazole	100333125
Cyproconazole	100333880
Cyproconazole	100334151
Cyproconazole	100334297
Cyproconazole	100334759
Cyproconazole	100529120
Cyproconazole	100535071
Cyproconazole	100535592
Cyproconazole	100535882
Cyproconazole	100538116
Cyproconazole	100538177
Cyproconazole	100616532
Cyproconazole	100884142
Cyproconazole	101882338
Cyproconazole	101882850
Cyproconazole	101883026
Cyproconazole	101883600
Cyproconazole	101883877
Cyproconazole	101883927
Cyproconazole	101884632
Cyproconazole	101884666
Cyproconazole	101885596
Cyproconazole	101886094
Cyproconazole	101886104
Cyproconazole	101886563
Cyproconazole	101886599
Cyproconazole	101886937
Cyproconazole	101887059
Cyproconazole	103909042
Cyproconazole	103909309
Cyproconazole	103909557
Cyproconazole	108179015
Cyproconazole	108179048
Cyproconazole	108183612
Cyproconazole	108191630
Cyproconazole	108191766
Cyproconazole	110351181
Cyproconazole	110438402
Cyproconazole	110439855
Cyproconazole	114408
Cyproconazole	114441
Cyproconazole	117506
Cyproconazole	117604
Cyproconazole	140820
Cyproconazole	192124
Cyproconazole	195815
Cyproconazole	30066
Cyproconazole	30234
Cyproconazole	30298
Cyproconazole	30421
Cyproconazole	30429
Cyproconazole	30471
Cyproconazole	30564
Cyproconazole	30607
Cyproconazole	30705
Cyproconazole	30732
Cyproconazole	317641
Cyproconazole	321107
Cyproconazole	321868
Cyproconazole	322059
Cyproconazole	322609
Cyproconazole	323269
Cyproconazole	323346
Cyproconazole	323445
Cyproconazole	324316
Cyproconazole	324381
Cyproconazole	324863
Cyproconazole	324971
Cyproconazole	325102
Cyproconazole	326092
Cyproconazole	326708
Cyproconazole	327352
Cyproconazole	334278
Cyproconazole	335096
Cyproconazole	337571
Cyproconazole	337767
Cyproconazole	359835
Cyproconazole	369197
Cyproconazole	378970
Cyproconazole	386806
Cyproconazole	386959
Cyproconazole	393119
Cyproconazole	393650
Cyproconazole	393789
Cyproconazole	394003
Cyproconazole	402968
Cyproconazole	403015
Cyproconazole	403040
Cyproconazole	403116
Cyproconazole	405902
Cyproconazole	406322
Cyproconazole	406364
Cyproconazole	406619
Cyproconazole	406711
Cyproconazole	406786
Cyproconazole	407669
Cyproconazole	414273
Cyproconazole	432371
Cyproconazole	436655
Cyproconazole	436994
Cyproconazole	445149
Cyproconazole	445374
Cyproconazole	445819
Cyproconazole	446167
Cyproconazole	447878
Cyproconazole	449665
Cyproconazole	474353
Cyproconazole	492757
Cyproconazole	494153
Cyproconazole	497601
Cyproconazole	503565
Cyproconazole	541352
Cyproconazole	541389
Cyproconazole	550132
Cyproconazole	550559
Cyproconazole	553082
Cyproconazole	553237
Cyproconazole	553354
Cyproconazole	553582
Cyproconazole	553730
Cyproconazole	554135
Cyproconazole	554152
Cyproconazole	555316
Cyproconazole	555364
Cyproconazole	555426
Cyproconazole	555583
Cyproconazole	555737
Cyproconazole	555782
Cyproconazole	555987
Cyproconazole	556064
Cyproconazole	556256
Cyproconazole	556304
Cyproconazole	556582
Cyproconazole	556592
Cyproconazole	556618
Cyproconazole	556748
Cyproconazole	556898
Cyproconazole	557109
Cyproconazole	557358
Cyproconazole	557435
Cyproconazole	557912
Cyproconazole	558055
Cyproconazole	558335
Cyproconazole	558626
Cyproconazole	558775
Cyproconazole	558806
Cyproconazole	559150
Cyproconazole	559157
Cyproconazole	559226
Cyproconazole	559501
Cyproconazole	559786
Cyproconazole	559938
Cyproconazole	560010
Cyproconazole	560364
Cyproconazole	560793
Cyproconazole	561005
Cyproconazole	561182
Cyproconazole	561285
Cyproconazole	561438
Cyproconazole	561503
Cyproconazole	561921
Cyproconazole	562465
Cyproconazole	562531
Cyproconazole	563288
Cyproconazole	563527
Cyproconazole	564106
Cyproconazole	564127
Cyproconazole	564274
Cyproconazole	564951
Cyproconazole	564991
Cyproconazole	565246
Cyproconazole	565408
Cyproconazole	565477
Cyproconazole	565481
Cyproconazole	565691
Cyproconazole	565809
Cyproconazole	565859
Cyproconazole	566079
Cyproconazole	566327
Cyproconazole	566350
Cyproconazole	566597
Cyproconazole	566811
Cyproconazole	566868
Cyproconazole	566905
Cyproconazole	567039
Cyproconazole	567095
Cyproconazole	567157
Cyproconazole	567470
Cyproconazole	567877
Cyproconazole	567884
Cyproconazole	567965
Cyproconazole	567970
Cyproconazole	568052
Cyproconazole	568158
Cyproconazole	568165
Cyproconazole	568604
Cyproconazole	568671
Cyproconazole	568845
Cyproconazole	568915
Cyproconazole	568997
Cyproconazole	569489
Cyproconazole	569534
Cyproconazole	569553
Cyproconazole	569746
Cyproconazole	569904
Cyproconazole	570082
Cyproconazole	570275
Cyproconazole	570491
Cyproconazole	570732
Cyproconazole	570945
Cyproconazole	571246
Cyproconazole	571485
Cyproconazole	571698
Cyproconazole	571972
Cyproconazole	572016
Cyproconazole	572369
Cyproconazole	573988
Cyproconazole	574421
Cyproconazole	58031
Cyproconazole	58128
Cyproconazole	60309
Cyproconazole	64256
Cyproconazole	664746
Cyproconazole	751696
Cyproconazole	751707
Cyproconazole	767630
Cyproconazole	767694
Cyproconazole	767777
Cyproconazole	767788
Cyproconazole	792884
Cyproconazole	793153
Cyproconazole	794108
Cyproconazole	794170
Cyproconazole	794892
Cyproconazole	795882
Cyproconazole	796785
Cyproconazole	796880
Cyproconazole	796963
Cyproconazole	796987
Cyproconazole	797613
Cyproconazole	797650
Cyproconazole	797812
Cyproconazole	798565
Cyproconazole	799109
Cyproconazole	799208
Cyproconazole	799443
Cyproconazole	80354
Dazomet	100002476
Dazomet	100034462
Dazomet	100034561
Dazomet	100330212
Dazomet	100334391
Dazomet	100334979
Dazomet	100535338
Dazomet	100535592
Dazomet	100536501
Dazomet	100536640
Dazomet	102031126
Dazomet	103910773
Dazomet	107195253
Dazomet	108191671
Dazomet	110438224
Dazomet	110439359
Dazomet	140506
Dazomet	30429
Dazomet	321035
Dazomet	321166
Dazomet	326961
Dazomet	337176
Dazomet	405770
Dazomet	406811
Dazomet	555408
Dazomet	561381
Dazomet	562650
Dazomet	567912
Dazomet	570839
Dazomet	58114
Dazomet	767669
Dazomet	793476
Dazomet	799300
Difpas.pyrazole	110439857
Difpas.pyrazole	64265
Difpas.pyrazole	553201
Difpas.pyrazole	100000322
Difpas.pyrazole	100001681
Difpas.pyrazole	100002138
Difpas.pyrazole	100004180
Difpas.pyrazole	100005036
Difpas.pyrazole	100005174
Difpas.pyrazole	100006305
Difpas.pyrazole	100124608
Difpas.pyrazole	100144772
Difpas.pyrazole	100148835
Difpas.pyrazole	100149571
Difpas.pyrazole	100317089
Difpas.pyrazole	100329707
Difpas.pyrazole	100330212
Difpas.pyrazole	100332553
Difpas.pyrazole	100333996
Difpas.pyrazole	100535592
Difpas.pyrazole	100535699
Difpas.pyrazole	100535882
Difpas.pyrazole	100536197
Difpas.pyrazole	100536942
Difpas.pyrazole	100537023
Difpas.pyrazole	100538211
Difpas.pyrazole	100538330
Difpas.pyrazole	101882338
Difpas.pyrazole	101884914
Difpas.pyrazole	101886283
Difpas.pyrazole	101886482
Difpas.pyrazole	103909492
Difpas.pyrazole	108183355
Difpas.pyrazole	110439729
Difpas.pyrazole	110440174
Difpas.pyrazole	140506
Difpas.pyrazole	140534
Difpas.pyrazole	140538
Difpas.pyrazole	140618
Difpas.pyrazole	192322
Difpas.pyrazole	30324
Difpas.pyrazole	30425
Difpas.pyrazole	30429
Difpas.pyrazole	30471
Difpas.pyrazole	30770
Difpas.pyrazole	317744
Difpas.pyrazole	321166
Difpas.pyrazole	321298
Difpas.pyrazole	321390
Difpas.pyrazole	322327
Difpas.pyrazole	323269
Difpas.pyrazole	323346
Difpas.pyrazole	324961
Difpas.pyrazole	327160
Difpas.pyrazole	327352
Difpas.pyrazole	327415
Difpas.pyrazole	334100
Difpas.pyrazole	335096
Difpas.pyrazole	336782
Difpas.pyrazole	368890
Difpas.pyrazole	394084
Difpas.pyrazole	394144
Difpas.pyrazole	402948
Difpas.pyrazole	403075
Difpas.pyrazole	405788
Difpas.pyrazole	405835
Difpas.pyrazole	406508
Difpas.pyrazole	406604
Difpas.pyrazole	436736
Difpas.pyrazole	450038
Difpas.pyrazole	450043
Difpas.pyrazole	541376
Difpas.pyrazole	550472
Difpas.pyrazole	553418
Difpas.pyrazole	553452
Difpas.pyrazole	553751
Difpas.pyrazole	553776
Difpas.pyrazole	554166
Difpas.pyrazole	554561
Difpas.pyrazole	555436
Difpas.pyrazole	555450
Difpas.pyrazole	555701
Difpas.pyrazole	555881
Difpas.pyrazole	556582
Difpas.pyrazole	556780
Difpas.pyrazole	556993
Difpas.pyrazole	557288
Difpas.pyrazole	557337
Difpas.pyrazole	557486
Difpas.pyrazole	558173
Difpas.pyrazole	558219
Difpas.pyrazole	558391
Difpas.pyrazole	559157
Difpas.pyrazole	559634
Difpas.pyrazole	561083
Difpas.pyrazole	561285
Difpas.pyrazole	561567
Difpas.pyrazole	561894
Difpas.pyrazole	561906
Difpas.pyrazole	562077
Difpas.pyrazole	562183
Difpas.pyrazole	562654
Difpas.pyrazole	563288
Difpas.pyrazole	563594
Difpas.pyrazole	563669
Difpas.pyrazole	563733
Difpas.pyrazole	563983
Difpas.pyrazole	564044
Difpas.pyrazole	564291
Difpas.pyrazole	564707
Difpas.pyrazole	565130
Difpas.pyrazole	565516
Difpas.pyrazole	565691
Difpas.pyrazole	565914
Difpas.pyrazole	566015
Difpas.pyrazole	566327
Difpas.pyrazole	566430
Difpas.pyrazole	566768
Difpas.pyrazole	567033
Difpas.pyrazole	567408
Difpas.pyrazole	568184
Difpas.pyrazole	568484
Difpas.pyrazole	568643
Difpas.pyrazole	568868
Difpas.pyrazole	568926
Difpas.pyrazole	569230
Difpas.pyrazole	569528
Difpas.pyrazole	569566
Difpas.pyrazole	570011
Difpas.pyrazole	570275
Difpas.pyrazole	570459
Difpas.pyrazole	571246
Difpas.pyrazole	572246
Difpas.pyrazole	572313
Difpas.pyrazole	573743
Difpas.pyrazole	58031
Difpas.pyrazole	58114
Difpas.pyrazole	641475
Difpas.pyrazole	678588
Difpas.pyrazole	793202
Difpas.pyrazole	794486
Difpas.pyrazole	795766
Difpas.pyrazole	796404
Difpas.pyrazole	796749
Difpas.pyrazole	797322
Difpas.pyrazole	797707
Difpas.pyrazole	798375
Difpas.pyrazole	80353
Difpas.pyrazole	80959
Diniconazole	326723
Diniconazole	541486
Diniconazole	100535473
Diniconazole	103910246
Diniconazole	101883911
Diniconazole	100329583
Diniconazole	100330212
Diniconazole	100333321
Diniconazole	103912006
Diniconazole	140506
Diniconazole	30255
Diniconazole	30339
Diniconazole	30421
Diniconazole	30429
Diniconazole	321466
Diniconazole	337176
Diniconazole	353246
Diniconazole	368385
Diniconazole	393696
Diniconazole	406398
Diniconazole	445098
Diniconazole	494153
Diniconazole	494494
Diniconazole	541352
Diniconazole	554135
Diniconazole	556959
Diniconazole	558806
Diniconazole	558883
Diniconazole	563166
Diniconazole	563948
Diniconazole	565799
Diniconazole	567751
Diniconazole	568432
Diniconazole	568484
Diniconazole	569904
Diniconazole	570268
Diniconazole	574421
Diniconazole	797337
Dipropyl.2.5.pyridinedicarboxylate	140516
Dipropyl.2.5.pyridinedicarboxylate	64265
Dipropyl.2.5.pyridinedicarboxylate	406663
Dipropyl.2.5.pyridinedicarboxylate	792477
Dipropyl.2.5.pyridinedicarboxylate	564555
Dipropyl.2.5.pyridinedicarboxylate	140513
Dipropyl.2.5.pyridinedicarboxylate	550283
Dipropyl.2.5.pyridinedicarboxylate	100002463
Dipropyl.2.5.pyridinedicarboxylate	100002476
Dipropyl.2.5.pyridinedicarboxylate	100003572
Dipropyl.2.5.pyridinedicarboxylate	100004427
Dipropyl.2.5.pyridinedicarboxylate	100006078
Dipropyl.2.5.pyridinedicarboxylate	100007383
Dipropyl.2.5.pyridinedicarboxylate	100007431
Dipropyl.2.5.pyridinedicarboxylate	100008101
Dipropyl.2.5.pyridinedicarboxylate	100149229
Dipropyl.2.5.pyridinedicarboxylate	100151141
Dipropyl.2.5.pyridinedicarboxylate	100320899
Dipropyl.2.5.pyridinedicarboxylate	100330864
Dipropyl.2.5.pyridinedicarboxylate	100331493
Dipropyl.2.5.pyridinedicarboxylate	100332873
Dipropyl.2.5.pyridinedicarboxylate	100332986
Dipropyl.2.5.pyridinedicarboxylate	100334391
Dipropyl.2.5.pyridinedicarboxylate	100334600
Dipropyl.2.5.pyridinedicarboxylate	100535515
Dipropyl.2.5.pyridinedicarboxylate	100536795
Dipropyl.2.5.pyridinedicarboxylate	100537277
Dipropyl.2.5.pyridinedicarboxylate	100537446
Dipropyl.2.5.pyridinedicarboxylate	100537708
Dipropyl.2.5.pyridinedicarboxylate	100538040
Dipropyl.2.5.pyridinedicarboxylate	101883016
Dipropyl.2.5.pyridinedicarboxylate	101884025
Dipropyl.2.5.pyridinedicarboxylate	101885707
Dipropyl.2.5.pyridinedicarboxylate	101886275
Dipropyl.2.5.pyridinedicarboxylate	103909422
Dipropyl.2.5.pyridinedicarboxylate	103909824
Dipropyl.2.5.pyridinedicarboxylate	103909973
Dipropyl.2.5.pyridinedicarboxylate	103910043
Dipropyl.2.5.pyridinedicarboxylate	103911657
Dipropyl.2.5.pyridinedicarboxylate	103911879
Dipropyl.2.5.pyridinedicarboxylate	108179796
Dipropyl.2.5.pyridinedicarboxylate	108183524
Dipropyl.2.5.pyridinedicarboxylate	110438352
Dipropyl.2.5.pyridinedicarboxylate	110438783
Dipropyl.2.5.pyridinedicarboxylate	110439820
Dipropyl.2.5.pyridinedicarboxylate	110439950
Dipropyl.2.5.pyridinedicarboxylate	114426
Dipropyl.2.5.pyridinedicarboxylate	114435
Dipropyl.2.5.pyridinedicarboxylate	140524
Dipropyl.2.5.pyridinedicarboxylate	140540
Dipropyl.2.5.pyridinedicarboxylate	140541
Dipropyl.2.5.pyridinedicarboxylate	140811
Dipropyl.2.5.pyridinedicarboxylate	192321
Dipropyl.2.5.pyridinedicarboxylate	252913
Dipropyl.2.5.pyridinedicarboxylate	30316
Dipropyl.2.5.pyridinedicarboxylate	30324
Dipropyl.2.5.pyridinedicarboxylate	30405
Dipropyl.2.5.pyridinedicarboxylate	321951
Dipropyl.2.5.pyridinedicarboxylate	322327
Dipropyl.2.5.pyridinedicarboxylate	323315
Dipropyl.2.5.pyridinedicarboxylate	325550
Dipropyl.2.5.pyridinedicarboxylate	325922
Dipropyl.2.5.pyridinedicarboxylate	326961
Dipropyl.2.5.pyridinedicarboxylate	335288
Dipropyl.2.5.pyridinedicarboxylate	335335
Dipropyl.2.5.pyridinedicarboxylate	336118
Dipropyl.2.5.pyridinedicarboxylate	336797
Dipropyl.2.5.pyridinedicarboxylate	336965
Dipropyl.2.5.pyridinedicarboxylate	386663
Dipropyl.2.5.pyridinedicarboxylate	393341
Dipropyl.2.5.pyridinedicarboxylate	393478
Dipropyl.2.5.pyridinedicarboxylate	393873
Dipropyl.2.5.pyridinedicarboxylate	394017
Dipropyl.2.5.pyridinedicarboxylate	402822
Dipropyl.2.5.pyridinedicarboxylate	406314
Dipropyl.2.5.pyridinedicarboxylate	406357
Dipropyl.2.5.pyridinedicarboxylate	406811
Dipropyl.2.5.pyridinedicarboxylate	407737
Dipropyl.2.5.pyridinedicarboxylate	415141
Dipropyl.2.5.pyridinedicarboxylate	415196
Dipropyl.2.5.pyridinedicarboxylate	436723
Dipropyl.2.5.pyridinedicarboxylate	436727
Dipropyl.2.5.pyridinedicarboxylate	436779
Dipropyl.2.5.pyridinedicarboxylate	436838
Dipropyl.2.5.pyridinedicarboxylate	436963
Dipropyl.2.5.pyridinedicarboxylate	445056
Dipropyl.2.5.pyridinedicarboxylate	447913
Dipropyl.2.5.pyridinedicarboxylate	449661
Dipropyl.2.5.pyridinedicarboxylate	449857
Dipropyl.2.5.pyridinedicarboxylate	450060
Dipropyl.2.5.pyridinedicarboxylate	492512
Dipropyl.2.5.pyridinedicarboxylate	492622
Dipropyl.2.5.pyridinedicarboxylate	541357
Dipropyl.2.5.pyridinedicarboxylate	550408
Dipropyl.2.5.pyridinedicarboxylate	554135
Dipropyl.2.5.pyridinedicarboxylate	555357
Dipropyl.2.5.pyridinedicarboxylate	558029
Dipropyl.2.5.pyridinedicarboxylate	559593
Dipropyl.2.5.pyridinedicarboxylate	563253
Dipropyl.2.5.pyridinedicarboxylate	563390
Dipropyl.2.5.pyridinedicarboxylate	564733
Dipropyl.2.5.pyridinedicarboxylate	564979
Dipropyl.2.5.pyridinedicarboxylate	566313
Dipropyl.2.5.pyridinedicarboxylate	566768
Dipropyl.2.5.pyridinedicarboxylate	566955
Dipropyl.2.5.pyridinedicarboxylate	567836
Dipropyl.2.5.pyridinedicarboxylate	568418
Dipropyl.2.5.pyridinedicarboxylate	568505
Dipropyl.2.5.pyridinedicarboxylate	569018
Dipropyl.2.5.pyridinedicarboxylate	569127
Dipropyl.2.5.pyridinedicarboxylate	569566
Dipropyl.2.5.pyridinedicarboxylate	570726
Dipropyl.2.5.pyridinedicarboxylate	570764
Dipropyl.2.5.pyridinedicarboxylate	570905
Dipropyl.2.5.pyridinedicarboxylate	572355
Dipropyl.2.5.pyridinedicarboxylate	58032
Dipropyl.2.5.pyridinedicarboxylate	58114
Dipropyl.2.5.pyridinedicarboxylate	58128
Dipropyl.2.5.pyridinedicarboxylate	58142
Dipropyl.2.5.pyridinedicarboxylate	58143
Dipropyl.2.5.pyridinedicarboxylate	641578
Dipropyl.2.5.pyridinedicarboxylate	664747
Dipropyl.2.5.pyridinedicarboxylate	678563
Dipropyl.2.5.pyridinedicarboxylate	767695
Dipropyl.2.5.pyridinedicarboxylate	767757
Dipropyl.2.5.pyridinedicarboxylate	767774
Dipropyl.2.5.pyridinedicarboxylate	768150
Dipropyl.2.5.pyridinedicarboxylate	777632
Dipropyl.2.5.pyridinedicarboxylate	780837
Dipropyl.2.5.pyridinedicarboxylate	793099
Dipropyl.2.5.pyridinedicarboxylate	793609
Dipropyl.2.5.pyridinedicarboxylate	794486
Dipropyl.2.5.pyridinedicarboxylate	794752
Dipropyl.2.5.pyridinedicarboxylate	795020
Dipropyl.2.5.pyridinedicarboxylate	796436
Dipropyl.2.5.pyridinedicarboxylate	796803
Dipropyl.2.5.pyridinedicarboxylate	798023
Dipropyl.2.5.pyridinedicarboxylate	798088
Dipropyl.2.5.pyridinedicarboxylate	798510
Dipropyl.2.5.pyridinedicarboxylate	798687
Dipropyl.2.5.pyridinedicarboxylate	799071
Emamectin.benzoate	100334148
Emamectin.benzoate	80939
Emamectin.benzoate	100537993
Emamectin.benzoate	101883815
Emamectin.benzoate	101886495
Emamectin.benzoate	327510
Emamectin.benzoate	415213
Emamectin.benzoate	431715
Emamectin.benzoate	556807
Emamectin.benzoate	557308
Emamectin.benzoate	567026
Emamectin.benzoate	100006951
Emamectin.benzoate	100150791
Emamectin.benzoate	101883993
Emamectin.benzoate	103910246
Emamectin.benzoate	436892
Emamectin.benzoate	445317
Emamectin.benzoate	450029
Emamectin.benzoate	541495
Emamectin.benzoate	557086
Emamectin.benzoate	562504
Emamectin.benzoate	564922
Emamectin.benzoate	100000527
Emamectin.benzoate	100007104
Emamectin.benzoate	101883987
Emamectin.benzoate	101884790
Emamectin.benzoate	103909331
Emamectin.benzoate	321248
Emamectin.benzoate	335339
Emamectin.benzoate	406753
Emamectin.benzoate	557316
Emamectin.benzoate	792853
Emamectin.benzoate	100151516
Emamectin.benzoate	100526652
Emamectin.benzoate	101885657
Emamectin.benzoate	101886240
Emamectin.benzoate	110438097
Emamectin.benzoate	431731
Emamectin.benzoate	560885
Emamectin.benzoate	561639
Emamectin.benzoate	562804
Emamectin.benzoate	692323
Emamectin.benzoate	795761
Emamectin.benzoate	100000098
Emamectin.benzoate	100000148
Emamectin.benzoate	100000165
Emamectin.benzoate	100000322
Emamectin.benzoate	100001532
Emamectin.benzoate	100001684
Emamectin.benzoate	100001772
Emamectin.benzoate	100002155
Emamectin.benzoate	100002342
Emamectin.benzoate	100002842
Emamectin.benzoate	100002993
Emamectin.benzoate	100003572
Emamectin.benzoate	100004847
Emamectin.benzoate	100005033
Emamectin.benzoate	100005670
Emamectin.benzoate	100005996
Emamectin.benzoate	100006246
Emamectin.benzoate	100006427
Emamectin.benzoate	100007047
Emamectin.benzoate	100007192
Emamectin.benzoate	100007686
Emamectin.benzoate	100008070
Emamectin.benzoate	100038798
Emamectin.benzoate	100144402
Emamectin.benzoate	100147949
Emamectin.benzoate	100148657
Emamectin.benzoate	100149084
Emamectin.benzoate	100149425
Emamectin.benzoate	100149436
Emamectin.benzoate	100149543
Emamectin.benzoate	100149591
Emamectin.benzoate	100150056
Emamectin.benzoate	100150924
Emamectin.benzoate	100151256
Emamectin.benzoate	100170829
Emamectin.benzoate	100307075
Emamectin.benzoate	100307101
Emamectin.benzoate	100318355
Emamectin.benzoate	100319820
Emamectin.benzoate	100320270
Emamectin.benzoate	100329528
Emamectin.benzoate	100329707
Emamectin.benzoate	100329900
Emamectin.benzoate	100329917
Emamectin.benzoate	100329948
Emamectin.benzoate	100330010
Emamectin.benzoate	100330212
Emamectin.benzoate	100331190
Emamectin.benzoate	100331355
Emamectin.benzoate	100331363
Emamectin.benzoate	100332035
Emamectin.benzoate	100332559
Emamectin.benzoate	100332843
Emamectin.benzoate	100333323
Emamectin.benzoate	100333552
Emamectin.benzoate	100334020
Emamectin.benzoate	100334116
Emamectin.benzoate	100334230
Emamectin.benzoate	100334297
Emamectin.benzoate	100334439
Emamectin.benzoate	100499487
Emamectin.benzoate	100535460
Emamectin.benzoate	100535468
Emamectin.benzoate	100535600
Emamectin.benzoate	100535636
Emamectin.benzoate	100535819
Emamectin.benzoate	100536545
Emamectin.benzoate	100536716
Emamectin.benzoate	100537023
Emamectin.benzoate	100538116
Emamectin.benzoate	100538330
Emamectin.benzoate	100913078
Emamectin.benzoate	101882145
Emamectin.benzoate	101882461
Emamectin.benzoate	101882718
Emamectin.benzoate	101884099
Emamectin.benzoate	101884658
Emamectin.benzoate	101884674
Emamectin.benzoate	101884821
Emamectin.benzoate	101884880
Emamectin.benzoate	101884919
Emamectin.benzoate	101884986
Emamectin.benzoate	101885161
Emamectin.benzoate	101885270
Emamectin.benzoate	101885333
Emamectin.benzoate	101885505
Emamectin.benzoate	101885604
Emamectin.benzoate	101886074
Emamectin.benzoate	101886104
Emamectin.benzoate	101886563
Emamectin.benzoate	101887011
Emamectin.benzoate	103909422
Emamectin.benzoate	103909750
Emamectin.benzoate	103910380
Emamectin.benzoate	103910561
Emamectin.benzoate	108179015
Emamectin.benzoate	108179048
Emamectin.benzoate	108179942
Emamectin.benzoate	108180085
Emamectin.benzoate	108180750
Emamectin.benzoate	108181519
Emamectin.benzoate	108181625
Emamectin.benzoate	108183612
Emamectin.benzoate	108190400
Emamectin.benzoate	110351181
Emamectin.benzoate	110438072
Emamectin.benzoate	110438100
Emamectin.benzoate	110438398
Emamectin.benzoate	110439024
Emamectin.benzoate	110439124
Emamectin.benzoate	110440138
Emamectin.benzoate	110440174
Emamectin.benzoate	114441
Emamectin.benzoate	114467
Emamectin.benzoate	140506
Emamectin.benzoate	140528
Emamectin.benzoate	140618
Emamectin.benzoate	252849
Emamectin.benzoate	266961
Emamectin.benzoate	282677
Emamectin.benzoate	30068
Emamectin.benzoate	30117
Emamectin.benzoate	30148
Emamectin.benzoate	30155
Emamectin.benzoate	30222
Emamectin.benzoate	30232
Emamectin.benzoate	30324
Emamectin.benzoate	30429
Emamectin.benzoate	30471
Emamectin.benzoate	30573
Emamectin.benzoate	30580
Emamectin.benzoate	30630
Emamectin.benzoate	30647
Emamectin.benzoate	30676
Emamectin.benzoate	30712
Emamectin.benzoate	30732
Emamectin.benzoate	321133
Emamectin.benzoate	321166
Emamectin.benzoate	321689
Emamectin.benzoate	321695
Emamectin.benzoate	322059
Emamectin.benzoate	322221
Emamectin.benzoate	322327
Emamectin.benzoate	322331
Emamectin.benzoate	322991
Emamectin.benzoate	323269
Emamectin.benzoate	323613
Emamectin.benzoate	323702
Emamectin.benzoate	324185
Emamectin.benzoate	324332
Emamectin.benzoate	326050
Emamectin.benzoate	326961
Emamectin.benzoate	334474
Emamectin.benzoate	334613
Emamectin.benzoate	335538
Emamectin.benzoate	335863
Emamectin.benzoate	336124
Emamectin.benzoate	336351
Emamectin.benzoate	336998
Emamectin.benzoate	337243
Emamectin.benzoate	359829
Emamectin.benzoate	368220
Emamectin.benzoate	368243
Emamectin.benzoate	368319
Emamectin.benzoate	368425
Emamectin.benzoate	378847
Emamectin.benzoate	378851
Emamectin.benzoate	386641
Emamectin.benzoate	386701
Emamectin.benzoate	386799
Emamectin.benzoate	393132
Emamectin.benzoate	393214
Emamectin.benzoate	393373
Emamectin.benzoate	393390
Emamectin.benzoate	393493
Emamectin.benzoate	393533
Emamectin.benzoate	393650
Emamectin.benzoate	393792
Emamectin.benzoate	393813
Emamectin.benzoate	393969
Emamectin.benzoate	393992
Emamectin.benzoate	394072
Emamectin.benzoate	394084
Emamectin.benzoate	394145
Emamectin.benzoate	394196
Emamectin.benzoate	402879
Emamectin.benzoate	402977
Emamectin.benzoate	406265
Emamectin.benzoate	406322
Emamectin.benzoate	406342
Emamectin.benzoate	406398
Emamectin.benzoate	406562
Emamectin.benzoate	406569
Emamectin.benzoate	406710
Emamectin.benzoate	407693
Emamectin.benzoate	415201
Emamectin.benzoate	436598
Emamectin.benzoate	436642
Emamectin.benzoate	436830
Emamectin.benzoate	445060
Emamectin.benzoate	445066
Emamectin.benzoate	445105
Emamectin.benzoate	445106
Emamectin.benzoate	445122
Emamectin.benzoate	445125
Emamectin.benzoate	445147
Emamectin.benzoate	445247
Emamectin.benzoate	447930
Emamectin.benzoate	447932
Emamectin.benzoate	449549
Emamectin.benzoate	450049
Emamectin.benzoate	450061
Emamectin.benzoate	450070
Emamectin.benzoate	474349
Emamectin.benzoate	474351
Emamectin.benzoate	492353
Emamectin.benzoate	492489
Emamectin.benzoate	492636
Emamectin.benzoate	492780
Emamectin.benzoate	492807
Emamectin.benzoate	492810
Emamectin.benzoate	497167
Emamectin.benzoate	503714
Emamectin.benzoate	503762
Emamectin.benzoate	541491
Emamectin.benzoate	541511
Emamectin.benzoate	541514
Emamectin.benzoate	541537
Emamectin.benzoate	550272
Emamectin.benzoate	550304
Emamectin.benzoate	550539
Emamectin.benzoate	552961
Emamectin.benzoate	553265
Emamectin.benzoate	553313
Emamectin.benzoate	553356
Emamectin.benzoate	553377
Emamectin.benzoate	553511
Emamectin.benzoate	553528
Emamectin.benzoate	553539
Emamectin.benzoate	553785
Emamectin.benzoate	553788
Emamectin.benzoate	554046
Emamectin.benzoate	554135
Emamectin.benzoate	554171
Emamectin.benzoate	554268
Emamectin.benzoate	555316
Emamectin.benzoate	555604
Emamectin.benzoate	556286
Emamectin.benzoate	556582
Emamectin.benzoate	556826
Emamectin.benzoate	557127
Emamectin.benzoate	557288
Emamectin.benzoate	557498
Emamectin.benzoate	557772
Emamectin.benzoate	557847
Emamectin.benzoate	557997
Emamectin.benzoate	558606
Emamectin.benzoate	559140
Emamectin.benzoate	559194
Emamectin.benzoate	559308
Emamectin.benzoate	559501
Emamectin.benzoate	560010
Emamectin.benzoate	560235
Emamectin.benzoate	560402
Emamectin.benzoate	560444
Emamectin.benzoate	560549
Emamectin.benzoate	560573
Emamectin.benzoate	560948
Emamectin.benzoate	560986
Emamectin.benzoate	561036
Emamectin.benzoate	561287
Emamectin.benzoate	561350
Emamectin.benzoate	561438
Emamectin.benzoate	561503
Emamectin.benzoate	561635
Emamectin.benzoate	561760
Emamectin.benzoate	561893
Emamectin.benzoate	561921
Emamectin.benzoate	561925
Emamectin.benzoate	562155
Emamectin.benzoate	562681
Emamectin.benzoate	562749
Emamectin.benzoate	562769
Emamectin.benzoate	563166
Emamectin.benzoate	563348
Emamectin.benzoate	563527
Emamectin.benzoate	563621
Emamectin.benzoate	563665
Emamectin.benzoate	563828
Emamectin.benzoate	563918
Emamectin.benzoate	564250
Emamectin.benzoate	564518
Emamectin.benzoate	564519
Emamectin.benzoate	564533
Emamectin.benzoate	564652
Emamectin.benzoate	564924
Emamectin.benzoate	564963
Emamectin.benzoate	565097
Emamectin.benzoate	565158
Emamectin.benzoate	565501
Emamectin.benzoate	565797
Emamectin.benzoate	565889
Emamectin.benzoate	566075
Emamectin.benzoate	566140
Emamectin.benzoate	566318
Emamectin.benzoate	566350
Emamectin.benzoate	566696
Emamectin.benzoate	566899
Emamectin.benzoate	566905
Emamectin.benzoate	567180
Emamectin.benzoate	567181
Emamectin.benzoate	567638
Emamectin.benzoate	567743
Emamectin.benzoate	567771
Emamectin.benzoate	567819
Emamectin.benzoate	568543
Emamectin.benzoate	568747
Emamectin.benzoate	568864
Emamectin.benzoate	568915
Emamectin.benzoate	568999
Emamectin.benzoate	569006
Emamectin.benzoate	569053
Emamectin.benzoate	569267
Emamectin.benzoate	569376
Emamectin.benzoate	569392
Emamectin.benzoate	569444
Emamectin.benzoate	569844
Emamectin.benzoate	569858
Emamectin.benzoate	569866
Emamectin.benzoate	569904
Emamectin.benzoate	569945
Emamectin.benzoate	570007
Emamectin.benzoate	570011
Emamectin.benzoate	570248
Emamectin.benzoate	570411
Emamectin.benzoate	570491
Emamectin.benzoate	570795
Emamectin.benzoate	571662
Emamectin.benzoate	571937
Emamectin.benzoate	571972
Emamectin.benzoate	572217
Emamectin.benzoate	572411
Emamectin.benzoate	573991
Emamectin.benzoate	574421
Emamectin.benzoate	58068
Emamectin.benzoate	58114
Emamectin.benzoate	58142
Emamectin.benzoate	58143
Emamectin.benzoate	606660
Emamectin.benzoate	65239
Emamectin.benzoate	654425
Emamectin.benzoate	678629
Emamectin.benzoate	751680
Emamectin.benzoate	751683
Emamectin.benzoate	751696
Emamectin.benzoate	751757
Emamectin.benzoate	767669
Emamectin.benzoate	767714
Emamectin.benzoate	767752
Emamectin.benzoate	767786
Emamectin.benzoate	767792
Emamectin.benzoate	791179
Emamectin.benzoate	792944
Emamectin.benzoate	793609
Emamectin.benzoate	793635
Emamectin.benzoate	794093
Emamectin.benzoate	794361
Emamectin.benzoate	794486
Emamectin.benzoate	795658
Emamectin.benzoate	796100
Emamectin.benzoate	796934
Emamectin.benzoate	797147
Emamectin.benzoate	797322
Emamectin.benzoate	797337
Emamectin.benzoate	797355
Emamectin.benzoate	798019
Emamectin.benzoate	798252
Emamectin.benzoate	798876
Emamectin.benzoate	799109
Emamectin.benzoate	799481
Emamectin.benzoate	84037
Endosulfan	100334148
Endosulfan	110439857
Endosulfan	140527
Endosulfan	100148117
Endosulfan	110438036
Endosulfan	493615
Endosulfan	560911
Endosulfan	564651
Endosulfan	566261
Endosulfan	572412
Endosulfan	100148022
Endosulfan	30214
Endosulfan	317731
Endosulfan	555846
Endosulfan	556807
Endosulfan	557308
Endosulfan	567026
Endosulfan	751728
Endosulfan	799552
Endosulfan	100150791
Endosulfan	101883993
Endosulfan	393432
Endosulfan	445317
Endosulfan	541495
Endosulfan	562504
Endosulfan	100002043
Endosulfan	110438186
Endosulfan	140513
Endosulfan	386660
Endosulfan	557316
Endosulfan	100151516
Endosulfan	100526652
Endosulfan	101885657
Endosulfan	103909577
Endosulfan	494063
Endosulfan	562804
Endosulfan	692323
Endosulfan	100000148
Endosulfan	100003611
Endosulfan	100003734
Endosulfan	100005699
Endosulfan	100034610
Endosulfan	100038798
Endosulfan	100073340
Endosulfan	100124531
Endosulfan	100148286
Endosulfan	100149425
Endosulfan	100318854
Endosulfan	100330077
Endosulfan	100331172
Endosulfan	100332035
Endosulfan	100332873
Endosulfan	100333552
Endosulfan	100333752
Endosulfan	100333881
Endosulfan	100529857
Endosulfan	100536963
Endosulfan	100538004
Endosulfan	101882017
Endosulfan	101886074
Endosulfan	101887011
Endosulfan	103909751
Endosulfan	103910701
Endosulfan	108180750
Endosulfan	108182827
Endosulfan	108183355
Endosulfan	108183413
Endosulfan	108192168
Endosulfan	110351181
Endosulfan	110439458
Endosulfan	110440138
Endosulfan	140528
Endosulfan	282677
Endosulfan	30647
Endosulfan	324254
Endosulfan	326708
Endosulfan	368436
Endosulfan	393367
Endosulfan	393960
Endosulfan	406265
Endosulfan	406728
Endosulfan	406795
[truncated: 23,458 more rows]
