# Supplementary material for: Phenotypically anchored transcriptomics across diverse agrichemicals reveals conserved pathways and unique gene expression signatures in zebrafish
Source: Front Toxicol. 2025 Oct 17;7:1675060. doi: 10.3389/ftox.2025.1675060 (PMC12575134; doi:10.3389/ftox.2025.1675060)
Supplement: Supplementary file 3 [file Table9.xlsx]

## Sheet: AllparentTerms_per_chemical
Chemical	ontology	parentTerm	count
endosulfan	BP	BMP signaling pathway	97
endosulfan	BP	regulation of membrane potential	92
nitrofen	BP	BMP signaling pathway	83
nitrofen	BP	regulation of membrane potential	73
endosulfan	BP	fatty acid metabolic process	67
endosulfan	BP	heart contraction	67
endosulfan	BP	complement activation, classical pathway	62
endosulfan	BP	regulation of ion transmembrane transport	60
endosulfan	BP	lipid metabolic process	59
nitrofen	BP	fatty acid metabolic process	59
endosulfan	BP	negative regulation of apoptotic process	56
nitrofen	BP	heart contraction	56
endosulfan	BP	protein phosphorylation	53
nitrofen	BP	positive regulation of cell population proliferation	53
fipronil	BP	BMP signaling pathway	50
nitrofen	BP	negative regulation of apoptotic process	50
picoxystrobin	BP	BMP signaling pathway	49
kepone	BP	regulation of membrane potential	48
endosulfan	BP	intracellular signal transduction	47
emamectin benzoate	BP	complement activation, classical pathway	46
kepone	BP	BMP signaling pathway	46
kepone	BP	heart contraction	46
nitrofen	BP	regulation of ion transmembrane transport	46
cyfluthrin	BP	BMP signaling pathway	44
endosulfan	BP	ubiquitin-dependent protein catabolic process	44
endosulfan	MF	transmembrane transporter activity	44
nitrofen	BP	complement activation, classical pathway	44
picoxystrobin	BP	negative regulation of apoptotic process	44
nitrofen	BP	lipid metabolic process	43
emamectin benzoate	BP	negative regulation of apoptotic process	42
cyfluthrin	BP	negative regulation of apoptotic process	41
fipronil	BP	regulation of membrane potential	41
abamectin	BP	BMP signaling pathway	40
endosulfan	BP	DNA repair	39
endosulfan	BP	positive regulation of B cell activation	39
endosulfan	BP	regulation of cytokine production	39
fipronil	BP	ubiquitin-dependent protein catabolic process	39
kepone	BP	regulation of ion transmembrane transport	39
picoxystrobin	BP	cell cycle	39
fipronil	BP	fatty acid metabolic process	38
nitrofen	BP	protein phosphorylation	38
abamectin	BP	negative regulation of apoptotic process	37
endosulfan	BP	positive regulation of cell population proliferation	37
endosulfan	BP	carbohydrate metabolic process	36
fipronil	BP	cell cycle	36
fipronil	BP	negative regulation of apoptotic process	36
picoxystrobin	BP	DNA repair	36
endosulfan	BP	cell cycle	35
picoxystrobin	BP	regulation of membrane potential	35
chlorpyrifos oxon	BP	fatty acid metabolic process	34
fipronil	BP	protein phosphorylation	34
emamectin benzoate	BP	BMP signaling pathway	33
endosulfan	BP	cell migration	33
nitrofen	BP	regulation of cytokine production	33
pendimethalin	BP	negative regulation of apoptotic process	33
carbofuran	BP	negative regulation of apoptotic process	32
cyfluthrin	BP	regulation of membrane potential	32
endosulfan	BP	positive regulation of kinase activity	32
endosulfan	MF	GTPase activator activity	32
nitrofen	BP	heart development	32
chlorpyrifos oxon	BP	negative regulation of apoptotic process	31
cyproconazole	BP	BMP signaling pathway	31
cyproconazole	BP	fatty acid metabolic process	31
endosulfan	BP	amino acid transport	31
endosulfan	BP	protein transport	31
endosulfan	BP	regulation of neurogenesis	31
endosulfan	CC	endosome	31
fipronil	BP	regulation of ion transmembrane transport	31
nitrofen	BP	kidney development	31
cyfluthrin	BP	DNA repair	30
cyproconazole	BP	lipid metabolic process	30
endosulfan	BP	cell adhesion	30
endosulfan	BP	kidney development	30
nitrofen	BP	ubiquitin-dependent protein catabolic process	30
trichlorfon	BP	negative regulation of apoptotic process	30
chlorpyrifos oxon	BP	BMP signaling pathway	29
chlorpyrifos oxon	BP	regulation of membrane potential	29
difenoconazole	BP	lipid metabolic process	29
endosulfan	BP	spermatogenesis	29
fenamidone	BP	negative regulation of apoptotic process	29
fipronil	BP	DNA repair	29
fipronil	BP	regulation of transcription by RNA polymerase II	29
kepone	BP	negative regulation of apoptotic process	29
nitrofen	BP	cell adhesion	29
picoxystrobin	BP	regulation of ion transmembrane transport	29
piperonyl butoxide	BP	BMP signaling pathway	29
piperonyl butoxide	BP	negative regulation of apoptotic process	29
abamectin	BP	DNA repair	28
emamectin benzoate	BP	regulation of cytokine production	28
endosulfan	BP	axon extension	28
endosulfan	BP	cytoskeleton organization	28
endosulfan	BP	tissue development	28
kepone	BP	protein phosphorylation	28
nitrofen	BP	protein transport	28
piperonyl butoxide	BP	cell cycle	28
piperonyl butoxide	BP	ubiquitin-dependent protein catabolic process	28
emamectin benzoate	BP	positive regulation of cell population proliferation	27
endosulfan	BP	regulation of cell shape	27
kepone	BP	fatty acid metabolic process	27
kepone	BP	ubiquitin-dependent protein catabolic process	27
nitrofen	BP	intracellular signal transduction	27
nitrofen	BP	regulation of neurogenesis	27
cyproconazole	BP	ubiquitin-dependent protein catabolic process	26
endosulfan	BP	bicellular tight junction assembly	26
kepone	BP	spermatogenesis	26
nitrofen	BP	axon extension	26
nitrofen	BP	cell differentiation	26
nitrofen	BP	tissue development	26
nitrofen	BP	transmembrane receptor protein tyrosine kinase signaling pathway	26
nitrofen	MF	transmembrane transporter activity	26
picoxystrobin	BP	fatty acid metabolic process	26
picoxystrobin	BP	ubiquitin-dependent protein catabolic process	26
trichlorfon	BP	BMP signaling pathway	26
endosulfan	BP	cell differentiation	25
fipronil	BP	chromosome segregation	25
kepone	BP	complement activation, classical pathway	25
nitrofen	BP	positive regulation of B cell activation	25
difenoconazole	BP	fatty acid metabolic process	24
endosulfan	CC	cell junction	24
fipronil	BP	heart contraction	24
fipronil	BP	intracellular signal transduction	24
flusilazole	BP	cell differentiation	24
flusilazole	BP	negative regulation of apoptotic process	24
kepone	BP	lipid metabolic process	24
picoxystrobin	BP	chromosome segregation	24
picoxystrobin	BP	protein phosphorylation	24
piperonyl butoxide	BP	chromosome segregation	24
piperonyl butoxide	BP	fatty acid metabolic process	24
abamectin	BP	regulation of cytokine production	23
endosulfan	BP	chemical synaptic transmission	23
endosulfan	BP	heart development	23
endosulfan	BP	positive regulation of protein phosphorylation	23
fipronil	BP	lipid metabolic process	23
fipronil	BP	spermatogenesis	23
flusilazole	BP	BMP signaling pathway	23
nitrofen	BP	DNA repair	23
nitrofen	BP	cell migration	23
nitrofen	BP	regulation of cell shape	23
picoxystrobin	BP	spermatogenesis	23
cyfluthrin	BP	fatty acid metabolic process	22
endosulfan	BP	ion transport	22
endosulfan	BP	nervous system development	22
endosulfan	BP	response to hypoxia	22
endosulfan	BP	transmembrane receptor protein tyrosine kinase signaling pathway	22
fipronil	BP	positive regulation of protein phosphorylation	22
flusilazole	BP	chordate embryonic development	22
kepone	CC	endosome	22
chlorpyrifos oxon	BP	bicellular tight junction assembly	21
chlorpyrifos oxon	BP	protein transport	21
emamectin benzoate	BP	positive regulation of B cell activation	21
endosulfan	BP	immune response	21
fenamidone	BP	BMP signaling pathway	21
flusilazole	BP	kidney development	21
kepone	BP	kidney development	21
nitrofen	BP	regulation of cell migration	21
picoxystrobin	BP	cytoskeleton organization	21
piperonyl butoxide	BP	regulation of cytokine production	21
abamectin	BP	positive regulation of cell population proliferation	20
carbofuran	BP	BMP signaling pathway	20
chlorpyrifos oxon	BP	chemical synaptic transmission	20
chlorpyrifos oxon	BP	regulation of ion transmembrane transport	20
cyfluthrin	BP	positive regulation of cell population proliferation	20
endosulfan	BP	protein import into nucleus	20
endosulfan	BP	regulation of neuron projection development	20
ethoxyquin	BP	fatty acid metabolic process	20
fipronil	BP	protein transport	20
fipronil	BP	response to hypoxia	20
fipronil	CC	endosome	20
kepone	BP	protein transport	20
nitrofen	MF	GTPase activator activity	20
pendimethalin	BP	BMP signaling pathway	20
pendimethalin	BP	heart contraction	20
piperonyl butoxide	BP	regulation of ion transmembrane transport	20
abamectin	BP	regulation of membrane potential	19
chlorpyrifos oxon	BP	cell differentiation	19
chlorpyrifos oxon	BP	cytoskeleton organization	19
cyproconazole	BP	negative regulation of apoptotic process	19
fipronil	BP	cytoskeleton organization	19
flusilazole	BP	lipid metabolic process	19
kepone	BP	cell differentiation	19
kepone	BP	chemical synaptic transmission	19
nitrofen	BP	immune response	19
picoxystrobin	BP	cell differentiation	19
trichlorfon	BP	DNA repair	19
abamectin	BP	ubiquitin-dependent protein catabolic process	18
carbofuran	BP	regulation of membrane potential	18
chlorpyrifos oxon	BP	DNA repair	18
chlorpyrifos oxon	BP	axon extension	18
difenoconazole	BP	BMP signaling pathway	18
emamectin benzoate	BP	regulation of neurogenesis	18
endosulfan	BP	cholesterol metabolic process	18
endosulfan	BP	innate immune response	18
endosulfan	BP	negative chemotaxis	18
fenamidone	BP	tissue development	18
fipronil	BP	chemical synaptic transmission	18
fipronil	BP	complement activation, classical pathway	18
fipronil	BP	regulation of inflammatory response	18
flusilazole	BP	heart development	18
kepone	BP	cell adhesion	18
kepone	BP	intracellular signal transduction	18
kepone	BP	regulation of neurogenesis	18
kepone	BP	regulation of neuron projection development	18
nitrofen	BP	negative regulation of transcription by RNA polymerase II	18
nitrofen	BP	positive regulation of kinase activity	18
nitrofen	BP	skeletal muscle fiber development	18
picoxystrobin	BP	intracellular signal transduction	18
abamectin	BP	negative regulation of transcription by RNA polymerase II	17
abamectin	BP	regulation of transcription by RNA polymerase II	17
carbofuran	BP	negative regulation of transcription by RNA polymerase II	17
carbofuran	BP	regulation of transcription by RNA polymerase II	17
chlorpyrifos oxon	BP	protein phosphorylation	17
cyfluthrin	BP	negative regulation of transcription by RNA polymerase II	17
cyfluthrin	BP	positive regulation of B cell activation	17
cyfluthrin	BP	protein transport	17
cyfluthrin	BP	regulation of transcription by RNA polymerase II	17
cyfluthrin	BP	response to hypoxia	17
cyproconazole	BP	cell differentiation	17
cyproconazole	BP	protein phosphorylation	17
cyproconazole	BP	regulation of transcription by RNA polymerase II	17
dicloran	BP	regulation of transcription by RNA polymerase II	17
emamectin benzoate	BP	DNA repair	17
emamectin benzoate	BP	regulation of inflammatory response	17
emamectin benzoate	BP	regulation of transcription by RNA polymerase II	17
endosulfan	BP	negative regulation of transcription by RNA polymerase II	17
endosulfan	BP	proteoglycan biosynthetic process	17
endosulfan	BP	regulation of cell migration	17
endosulfan	BP	regulation of inflammatory response	17
endosulfan	BP	regulation of transcription by RNA polymerase II	17
endosulfan	BP	skeletal muscle fiber development	17
endrin	BP	regulation of transcription by RNA polymerase II	17
fenamidone	BP	regulation of transcription by RNA polymerase II	17
fenamidone	BP	ubiquitin-dependent protein catabolic process	17
fenarimol	BP	regulation of transcription by RNA polymerase II	17
fipronil	BP	DNA replication	17
fipronil	BP	cell differentiation	17
fipronil	BP	negative regulation of transcription by RNA polymerase II	17
flumetralin	BP	regulation of transcription by RNA polymerase II	17
flusilazole	BP	negative regulation of transcription by RNA polymerase II	17
flusilazole	BP	regulation of transcription by RNA polymerase II	17
kepone	BP	negative regulation of transcription by RNA polymerase II	17
kepone	BP	positive regulation of B cell activation	17
kepone	BP	positive regulation of cell population proliferation	17
kepone	BP	regulation of transcription by RNA polymerase II	17
napropamide	BP	regulation of transcription by RNA polymerase II	17
nitrofen	BP	actin cytoskeleton organization	17
nitrofen	BP	bicellular tight junction assembly	17
nitrofen	BP	carbohydrate metabolic process	17
nitrofen	BP	chemical synaptic transmission	17
nitrofen	BP	protein homooligomerization	17
nitrofen	BP	regulation of inflammatory response	17
nitrofen	BP	regulation of transcription by RNA polymerase II	17
nitrofen	BP	spermatogenesis	17
pendimethalin	BP	negative regulation of transcription by RNA polymerase II	17
pendimethalin	BP	regulation of transcription by RNA polymerase II	17
picoxystrobin	BP	negative regulation of transcription by RNA polymerase II	17
picoxystrobin	BP	positive regulation of kinase activity	17
picoxystrobin	BP	regulation of transcription by RNA polymerase II	17
piperonyl butoxide	BP	negative regulation of transcription by RNA polymerase II	17
piperonyl butoxide	BP	positive regulation of cell population proliferation	17
piperonyl butoxide	BP	regulation of transcription by RNA polymerase II	17
abamectin	BP	positive regulation of transcription by RNA polymerase II	16
cyfluthrin	BP	complement activation, classical pathway	16
cyfluthrin	BP	positive regulation of transcription by RNA polymerase II	16
cyproconazole	BP	negative regulation of transcription by RNA polymerase II	16
cyproconazole	BP	positive regulation of transcription by RNA polymerase II	16
dazomet	BP	negative regulation of apoptotic process	16
difenoconazole	BP	positive regulation of transcription by RNA polymerase II	16
diniconazole	BP	negative regulation of transcription by RNA polymerase II	16
diniconazole	BP	positive regulation of transcription by RNA polymerase II	16
emamectin benzoate	BP	positive regulation of transcription by RNA polymerase II	16
endosulfan	BP	actin filament organization	16
endosulfan	BP	intracellular protein transport	16
endosulfan	BP	positive regulation of transcription by RNA polymerase II	16
endosulfan	CC	cell projection	16
endrin	BP	BMP signaling pathway	16
endrin	BP	negative regulation of transcription by RNA polymerase II	16
endrin	BP	positive regulation of transcription by RNA polymerase II	16
fenamidone	BP	positive regulation of transcription by RNA polymerase II	16
fenamidone	BP	regulation of membrane potential	16
fipronil	BP	positive regulation of B cell activation	16
fipronil	BP	positive regulation of transcription by RNA polymerase II	16
fipronil	CC	nucleoplasm	16
flusilazole	BP	dorsal/ventral pattern formation	16
flusilazole	BP	positive regulation of transcription by RNA polymerase II	16
kepone	BP	amino acid transport	16
kepone	BP	positive regulation of transcription by RNA polymerase II	16
nitrofen	BP	actin filament organization	16
nitrofen	BP	blood vessel endothelial cell migration	16
nitrofen	BP	ion transport	16
nitrofen	BP	positive regulation of transcription by RNA polymerase II	16
pendimethalin	BP	positive regulation of transcription by RNA polymerase II	16
picoxystrobin	BP	carbohydrate metabolic process	16
picoxystrobin	BP	positive regulation of transcription by RNA polymerase II	16
picoxystrobin	BP	protein transport	16
picoxystrobin	BP	response to hypoxia	16
piperonyl butoxide	BP	positive regulation of transcription by RNA polymerase II	16
abamectin	BP	regulation of ion transmembrane transport	15
carbofuran	BP	cell cycle	15
chlorpyrifos oxon	MF	transmembrane transporter activity	15
cyfluthrin	BP	spermatogenesis	15
dicloran	BP	negative regulation of transcription by RNA polymerase II	15
dicloran	BP	positive regulation of transcription by RNA polymerase II	15
endosulfan	BP	actin cytoskeleton organization	15
endosulfan	BP	cartilage development	15
endosulfan	BP	cellular response to amino acid stimulus	15
endosulfan	CC	cytoskeleton	15
fenamidone	BP	cell differentiation	15
fenamidone	BP	positive regulation of cell population proliferation	15
fenamidone	BP	regulation of ion transmembrane transport	15
fenamidone	CC	cell junction	15
fenarimol	BP	negative regulation of transcription by RNA polymerase II	15
fenarimol	BP	positive regulation of transcription by RNA polymerase II	15
fipronil	BP	protein import into nucleus	15
flumetralin	BP	negative regulation of transcription by RNA polymerase II	15
flumetralin	BP	positive regulation of transcription by RNA polymerase II	15
flusilazole	BP	tissue development	15
kepone	BP	DNA repair	15
kepone	BP	axon extension	15
kepone	BP	ion transport	15
kepone	BP	regulation of inflammatory response	15
kepone	BP	tissue development	15
methomyl	BP	BMP signaling pathway	15
methomyl	BP	spermatogenesis	15
napropamide	BP	negative regulation of transcription by RNA polymerase II	15
napropamide	BP	positive regulation of transcription by RNA polymerase II	15
nitrofen	BP	regulation of gene expression	15
nitrofen	BP	regulation of neuron projection development	15
nitrofen	CC	cell junction	15
nitrofen	CC	endosome	15
picoxystrobin	BP	axon extension	15
picoxystrobin	BP	cellular response to amino acid stimulus	15
picoxystrobin	BP	positive regulation of protein phosphorylation	15
picoxystrobin	BP	regulation of neurogenesis	15
picoxystrobin	BP	regulation of neuron projection development	15
abamectin	BP	response to hypoxia	14
carbofuran	BP	positive regulation of transcription by RNA polymerase II	14
chlorpyrifos oxon	CC	endosome	14
cyazofamid	MF	transmembrane transporter activity	14
cyfluthrin	BP	innate immune response	14
cyfluthrin	BP	lipid metabolic process	14
cyfluthrin	BP	regulation of ion transmembrane transport	14
cyfluthrin	BP	ubiquitin-dependent protein catabolic process	14
cyproconazole	BP	DNA repair	14
difenoconazole	BP	negative regulation of apoptotic process	14
diniconazole	BP	negative regulation of apoptotic process	14
emamectin benzoate	BP	regulation of cell migration	14
endosulfan	BP	protein ubiquitination	14
endosulfan	MF	protein kinase binding	14
fenamidone	BP	cell adhesion	14
fenamidone	BP	negative regulation of transcription by RNA polymerase II	14
fenamidone	BP	protein transport	14
fipronil	BP	regulation of cell migration	14
fipronil	BP	regulation of cytokine production	14
fipronil	BP	regulation of neurogenesis	14
fipronil	CC	cell junction	14
flusilazole	BP	regulation of cell shape	14
kepone	BP	actin filament organization	14
kepone	BP	cell cycle	14
kepone	BP	regulation of cell migration	14
kepone	BP	regulation of cell shape	14
kepone	MF	GTPase activator activity	14
nitrofen	BP	chordate embryonic development	14
nitrofen	BP	negative chemotaxis	14
nitrofen	BP	response to hypoxia	14
pendimethalin	BP	spermatogenesis	14
picoxystrobin	BP	DNA replication	14
picoxystrobin	BP	chemical synaptic transmission	14
picoxystrobin	BP	heart contraction	14
piperonyl butoxide	BP	cytoskeleton organization	14
piperonyl butoxide	BP	kidney development	14
abamectin	BP	metabolic process	13
abamectin	BP	regulation of cell migration	13
abamectin	BP	regulation of inflammatory response	13
carbofuran	BP	metabolic process	13
chlorpyrifos oxon	BP	heart contraction	13
chlorpyrifos oxon	BP	nervous system development	13
chlorpyrifos oxon	BP	positive regulation of cell population proliferation	13
chlorpyrifos oxon	BP	regulation of cell shape	13
chlorpyrifos oxon	BP	regulation of neurogenesis	13
chlorpyrifos oxon	BP	regulation of neuron projection development	13
chlorpyrifos oxon	CC	cell junction	13
cyfluthrin	BP	metabolic process	13
cyfluthrin	BP	regulation of inflammatory response	13
cyproconazole	BP	cholesterol metabolic process	13
cyproconazole	BP	metabolic process	13
difenoconazole	BP	negative regulation of transcription by RNA polymerase II	13
diniconazole	BP	regulation of transcription by RNA polymerase II	13
emamectin benzoate	BP	cell adhesion	13
emamectin benzoate	BP	metabolic process	13
endosulfan	BP	metabolic process	13
endosulfan	CC	nucleoplasm	13
endosulfan	MF	oxidoreductase activity	13
endrin	BP	metabolic process	13
endrin	BP	negative regulation of apoptotic process	13
ethoxyquin	BP	DNA repair	13
fenamidone	BP	metabolic process	13
fenamidone	BP	regulation of neurogenesis	13
fenarimol	BP	metabolic process	13
fipronil	BP	axon extension	13
fipronil	BP	ion transport	13
fipronil	BP	metabolic process	13
fipronil	BP	positive regulation of cell population proliferation	13
flusilazole	BP	chemical synaptic transmission	13
flusilazole	BP	metabolic process	13
kepone	BP	innate immune response	13
kepone	BP	metabolic process	13
kepone	CC	cytoskeleton	13
kepone	MF	transmembrane transporter activity	13
methomyl	BP	negative regulation of apoptotic process	13
nitrofen	BP	amino acid transport	13
nitrofen	BP	dorsal/ventral pattern formation	13
nitrofen	BP	metabolic process	13
pendimethalin	BP	metabolic process	13
pendimethalin	BP	positive regulation of cell population proliferation	13
picoxystrobin	BP	cell adhesion	13
picoxystrobin	BP	lipid metabolic process	13
picoxystrobin	BP	metabolic process	13
picoxystrobin	BP	microtubule-based movement	13
picoxystrobin	BP	positive regulation of B cell activation	13
picoxystrobin	BP	regulation of cell migration	13
piperonyl butoxide	BP	metabolic process	13
piperonyl butoxide	BP	regulation of membrane potential	13
piperonyl butoxide	BP	response to hypoxia	13
abamectin	BP	intracellular protein transport	12
aldicarb	BP	cell differentiation	12
carbofuran	BP	rRNA processing	12
carbofuran	BP	regulation of cell shape	12
carbofuran	BP	response to hypoxia	12
chlorpyrifos oxon	BP	mitochondrial electron transport, NADH to ubiquinone	12
chlorpyrifos oxon	BP	regulation of cell migration	12
cyfluthrin	BP	cellular response to amino acid stimulus	12
cyfluthrin	BP	intracellular signal transduction	12
cyfluthrin	BP	negative chemotaxis	12
cyfluthrin	BP	regulation of neurogenesis	12
cyfluthrin	BP	regulation of neuron projection development	12
cyproconazole	BP	negative chemotaxis	12
cyproconazole	BP	protein transport	12
difenoconazole	BP	protein transport	12
emamectin benzoate	BP	cellular response to amino acid stimulus	12
emamectin benzoate	BP	innate immune response	12
emamectin benzoate	BP	regulation of cell shape	12
endosulfan	BP	blood vessel endothelial cell migration	12
endosulfan	BP	chordate embryonic development	12
endosulfan	BP	cilium assembly	12
endosulfan	BP	inflammatory response	12
endosulfan	BP	vesicle-mediated transport	12
endosulfan	BP	wound healing	12
endosulfan	MF	DNA-binding transcription factor activity, RNA polymerase II-specific	12
endosulfan	MF	peptidase activity	12
endosulfan	MF	protein serine/threonine kinase activity	12
fenamidone	BP	cell cycle	12
fenamidone	BP	intracellular signal transduction	12
fenamidone	CC	endosome	12
fenarimol	BP	lipid metabolic process	12
fipronil	BP	cell adhesion	12
fipronil	BP	cell migration	12
fipronil	BP	innate immune response	12
fipronil	BP	mRNA splicing, via spliceosome	12
fipronil	BP	negative chemotaxis	12
fipronil	BP	rRNA processing	12
fipronil	BP	regulation of cell shape	12
fipronil	BP	regulation of gene expression	12
fipronil	BP	regulation of neuron projection development	12
fipronil	MF	GTPase activator activity	12
fipronil	MF	protein kinase binding	12
fipronil	MF	transmembrane transporter activity	12
flusilazole	BP	brain development	12
flusilazole	BP	fatty acid metabolic process	12
flusilazole	BP	positive regulation of cell population proliferation	12
flusilazole	BP	regulation of neurogenesis	12
kepone	BP	cytoskeleton organization	12
kepone	CC	nucleoplasm	12
nitrofen	BP	cell cycle	12
nitrofen	BP	cellular response to amino acid stimulus	12
nitrofen	BP	cholesterol metabolic process	12
nitrofen	BP	cytoskeleton organization	12
nitrofen	BP	defense response to bacterium	12
nitrofen	BP	intracellular protein transport	12
nitrofen	BP	neural crest cell differentiation	12
nitrofen	BP	wound healing	12
pendimethalin	BP	DNA repair	12
picoxystrobin	BP	negative chemotaxis	12
picoxystrobin	CC	nucleoplasm	12
piperonyl butoxide	BP	cellular response to amino acid stimulus	12
piperonyl butoxide	BP	positive regulation of protein phosphorylation	12
piperonyl butoxide	BP	regulation of inflammatory response	12
piperonyl butoxide	CC	proteasome complex	12
piperonyl butoxide	MF	GTPase activator activity	12
abamectin	BP	positive regulation of B cell activation	11
abamectin	BP	regulation of gene expression	11
carbofuran	BP	regulation of cell migration	11
carbofuran	BP	regulation of gene expression	11
chlorpyrifos oxon	BP	cellular response to amino acid stimulus	11
chlorpyrifos oxon	BP	glial cell development	11
chlorpyrifos oxon	BP	metabolic process	11
chlorpyrifos oxon	BP	protein import into nucleus	11
chlorpyrifos oxon	BP	response to hypoxia	11
chlorpyrifos oxon	BP	spermatogenesis	11
chlorpyrifos oxon	MF	oxidoreductase activity	11
cyfluthrin	BP	cytoskeleton organization	11
cyfluthrin	BP	immune response	11
cyfluthrin	BP	protein phosphorylation	11
cyfluthrin	BP	regulation of cell migration	11
cyfluthrin	BP	regulation of gene expression	11
cyproconazole	BP	positive regulation of cell population proliferation	11
cyproconazole	BP	regulation of gene expression	11
cyproconazole	BP	regulation of inflammatory response	11
cyproconazole	CC	endosome	11
dicloran	BP	metabolic process	11
dicloran	BP	regulation of gene expression	11
difenoconazole	BP	cholesterol metabolic process	11
difenoconazole	BP	regulation of membrane potential	11
difenoconazole	BP	spermatogenesis	11
diniconazole	BP	regulation of gene expression	11
emamectin benzoate	BP	cell migration	11
emamectin benzoate	BP	immune response	11
emamectin benzoate	BP	intracellular signal transduction	11
emamectin benzoate	BP	regulation of gene expression	11
endosulfan	BP	defense response to bacterium	11
endosulfan	BP	protein homooligomerization	11
endosulfan	BP	regulation of gene expression	11
endosulfan	CC	microtubule	11
endosulfan	MF	metal ion binding	11
endosulfan	MF	phosphatase activity	11
endrin	BP	regulation of gene expression	11
endrin	BP	tissue development	11
fenamidone	BP	actin filament organization	11
fenamidone	BP	positive regulation of kinase activity	11
fenamidone	BP	protein phosphorylation	11
fenamidone	BP	regulation of gene expression	11
fenamidone	BP	regulation of neuron projection development	11
fenarimol	BP	regulation of gene expression	11
fipronil	BP	carbohydrate metabolic process	11
fipronil	BP	cellular response to amino acid stimulus	11
fipronil	BP	cholesterol metabolic process	11
fipronil	BP	heart development	11
fipronil	BP	positive regulation of kinase activity	11
fipronil	BP	ribosome biogenesis	11
fipronil	CC	cell projection	11
flumetralin	BP	regulation of gene expression	11
flusilazole	BP	cell cycle	11
flusilazole	BP	regulation of cell migration	11
flusilazole	BP	regulation of gene expression	11
flusilazole	BP	regulation of membrane potential	11
kepone	BP	positive regulation of kinase activity	11
kepone	BP	positive regulation of protein phosphorylation	11
kepone	BP	regulation of gene expression	11
kepone	BP	response to hypoxia	11
kepone	MF	DNA-binding transcription factor activity, RNA polymerase II-specific	11
napropamide	BP	regulation of gene expression	11
nitrofen	BP	DNA replication	11
nitrofen	BP	inflammatory response	11
nitrofen	BP	innate immune response	11
nitrofen	BP	nervous system development	11
pendimethalin	BP	regulation of gene expression	11
picoxystrobin	BP	innate immune response	11
picoxystrobin	BP	positive regulation of cell population proliferation	11
picoxystrobin	BP	regulation of gene expression	11
picoxystrobin	BP	ribosome biogenesis	11
picoxystrobin	CC	endosome	11
piperonyl butoxide	BP	regulation of cell migration	11
piperonyl butoxide	BP	regulation of cell shape	11
piperonyl butoxide	BP	regulation of gene expression	11
piperonyl butoxide	BP	spermatogenesis	11
abamectin	BP	cell adhesion	10
abamectin	BP	cellular response to amino acid stimulus	10
abamectin	BP	negative chemotaxis	10
abamectin	BP	protein transport	10
carbofuran	BP	cell differentiation	10
carbofuran	BP	positive regulation of cell population proliferation	10
carbofuran	BP	regulation of inflammatory response	10
chlorpyrifos oxon	BP	intracellular signal transduction	10
chlorpyrifos oxon	BP	regulation of inflammatory response	10
chlorpyrifos oxon	BP	ubiquitin-dependent protein catabolic process	10
cyfluthrin	BP	blood vessel endothelial cell migration	10
cyfluthrin	BP	cell adhesion	10
cyfluthrin	BP	cell migration	10
cyproconazole	BP	axon extension	10
cyproconazole	BP	innate immune response	10
cyproconazole	BP	regulation of membrane potential	10
dazomet	BP	regulation of cell migration	10
emamectin benzoate	BP	protein phosphorylation	10
emamectin benzoate	BP	regulation of membrane potential	10
emamectin benzoate	BP	tissue development	10
endosulfan	BP	DNA replication	10
endosulfan	BP	ossification	10
endosulfan	BP	ribosome biogenesis	10
endosulfan	BP	sprouting angiogenesis	10
endosulfan	BP	translation	10
endosulfan	MF	nucleotide binding	10
endosulfan	MF	pyridoxal phosphate binding	10
endrin	BP	spermatogenesis	10
fenamidone	BP	regulation of cell migration	10
fenamidone	CC	cytoskeleton	10
fenamidone	MF	nucleotide binding	10
fipronil	BP	bicellular tight junction assembly	10
fipronil	BP	defense response to bacterium	10
fipronil	BP	immune response	10
fipronil	CC	chromosome	10
fipronil	CC	cytoskeleton	10
fipronil	MF	nucleotide binding	10
flusilazole	BP	axon extension	10
flusilazole	BP	regulation of neuron projection development	10
flusilazole	BP	ubiquitin-dependent protein catabolic process	10
kepone	BP	actin cytoskeleton organization	10
kepone	BP	carbohydrate metabolic process	10
kepone	BP	cell migration	10
kepone	BP	defense response to bacterium	10
kepone	CC	cell junction	10
kepone	CC	microtubule	10
nitrofen	BP	sprouting angiogenesis	10
nitrofen	BP	translation	10
nitrofen	MF	signaling receptor binding	10
picoxystrobin	BP	mitochondrial electron transport, NADH to ubiquinone	10
picoxystrobin	BP	protein import into nucleus	10
picoxystrobin	BP	regulation of cell shape	10
picoxystrobin	BP	regulation of inflammatory response	10
picoxystrobin	CC	cell junction	10
picoxystrobin	MF	metal ion binding	10
piperonyl butoxide	BP	DNA repair	10
piperonyl butoxide	BP	complement activation, classical pathway	10
piperonyl butoxide	BP	positive regulation of kinase activity	10
piperonyl butoxide	BP	protein transport	10
piperonyl butoxide	BP	regulation of neurogenesis	10
piperonyl butoxide	CC	endosome	10
trichlorfon	BP	cellular response to amino acid stimulus	10
trichlorfon	BP	spermatogenesis	10
abamectin	BP	protein phosphorylation	9
abamectin	BP	regulation of neurogenesis	9
aldicarb	BP	chemical synaptic transmission	9
carbofuran	BP	positive regulation of B cell activation	9
chlorpyrifos oxon	BP	cell migration	9
chlorpyrifos oxon	BP	positive regulation of transcription by RNA polymerase II	9
chlorpyrifos oxon	CC	cell projection	9
chlorpyrifos oxon	CC	mitochondrial inner membrane	9
cyfluthrin	BP	DNA replication	9
cyfluthrin	BP	heart contraction	9
cyfluthrin	BP	regulation of cytokine production	9
cyfluthrin	CC	nucleoplasm	9
cyproconazole	BP	cellular response to amino acid stimulus	9
cyproconazole	BP	regulation of cell migration	9
cyproconazole	BP	regulation of cell shape	9
cyproconazole	CC	nucleoplasm	9
dazomet	BP	regulation of membrane potential	9
dicloran	MF	transcription factor binding	9
difenoconazole	BP	metabolic process	9
difenoconazole	BP	regulation of gene expression	9
difenoconazole	BP	regulation of transcription by RNA polymerase II	9
emamectin benzoate	BP	inflammatory response	9
endosulfan	BP	acyl-CoA metabolic process	9
endosulfan	BP	autophagy	9
endosulfan	BP	brain development	9
endosulfan	BP	glial cell development	9
endosulfan	BP	neural crest cell differentiation	9
endosulfan	BP	rRNA processing	9
endosulfan	BP	transmembrane transport	9
endosulfan	MF	protein binding	9
endosulfan	MF	signaling receptor binding	9
endrin	MF	protein serine/threonine kinase activity	9
fenamidone	BP	bicellular tight junction assembly	9
fenamidone	BP	chemical synaptic transmission	9
fenamidone	BP	defense response to bacterium	9
fenamidone	BP	heart contraction	9
fenarimol	BP	cholesterol metabolic process	9
fipronil	BP	chromosome condensation	9
fipronil	BP	intracellular protein transport	9
fipronil	BP	nervous system development	9
fipronil	BP	protein homooligomerization	9
fipronil	BP	protein ubiquitination	9
fipronil	BP	tissue development	9
fipronil	BP	translation	9
fipronil	CC	mitochondrial inner membrane	9
fipronil	MF	metal ion binding	9
flumetralin	MF	transcription factor binding	9
flusilazole	BP	animal organ morphogenesis	9
flusilazole	BP	cholesterol metabolic process	9
flusilazole	BP	protein transport	9
flusilazole	BP	sprouting angiogenesis	9
kepone	BP	cellular response to amino acid stimulus	9
kepone	BP	heart development	9
kepone	BP	immune response	9
kepone	BP	negative chemotaxis	9
kepone	CC	cell projection	9
kepone	MF	protein kinase binding	9
nitrofen	BP	animal organ morphogenesis	9
nitrofen	BP	brain development	9
nitrofen	BP	cartilage development	9
nitrofen	BP	pancreas development	9
nitrofen	BP	positive regulation of protein phosphorylation	9
nitrofen	CC	microtubule	9
nitrofen	CC	nucleoplasm	9
nitrofen	CC	voltage-gated potassium channel complex	9
nitrofen	MF	DNA binding	9
nitrofen	MF	DNA-binding transcription factor activity, RNA polymerase II-specific	9
pendimethalin	BP	positive regulation of B cell activation	9
picoxystrobin	BP	amino acid transport	9
picoxystrobin	BP	immune response	9
picoxystrobin	BP	protein ubiquitination	9
picoxystrobin	BP	rRNA processing	9
picoxystrobin	CC	cytoskeleton	9
picoxystrobin	MF	DNA-binding transcription factor activity, RNA polymerase II-specific	9
picoxystrobin	MF	protein kinase binding	9
piperonyl butoxide	BP	DNA replication	9
piperonyl butoxide	BP	innate immune response	9
piperonyl butoxide	BP	intracellular signal transduction	9
piperonyl butoxide	CC	nucleoplasm	9
trichlorfon	BP	response to hypoxia	9
abamectin	BP	complement activation, classical pathway	8
abamectin	BP	cytoskeleton organization	8
abamectin	BP	immune response	8
abamectin	BP	inflammatory response	8
abamectin	BP	innate immune response	8
abamectin	BP	intracellular signal transduction	8
abamectin	BP	lipid metabolic process	8
abamectin	BP	regulation of cell shape	8
carbofuran	BP	cytoskeleton organization	8
carbofuran	BP	heart development	8
carbofuran	BP	regulation of neurogenesis	8
carbofuran	CC	nucleoplasm	8
chlorpyrifos oxon	BP	exocytosis	8
chlorpyrifos oxon	BP	ion transport	8
chlorpyrifos oxon	BP	regulation of transcription by RNA polymerase II	8
chlorpyrifos oxon	CC	microtubule	8
cyfluthrin	BP	positive regulation of protein phosphorylation	8
cyfluthrin	BP	rRNA processing	8
cyfluthrin	BP	regulation of cell shape	8
cyproconazole	BP	immune response	8
cyproconazole	BP	positive regulation of B cell activation	8
cyproconazole	BP	regulation of ion transmembrane transport	8
difenoconazole	BP	estrogen biosynthetic process	8
difenoconazole	BP	protein phosphorylation	8
difenoconazole	BP	ubiquitin-dependent protein catabolic process	8
emamectin benzoate	BP	spermatogenesis	8
endosulfan	BP	estrogen biosynthetic process	8
endosulfan	BP	exocytosis	8
endosulfan	BP	fibroblast growth factor receptor signaling pathway	8
endosulfan	BP	hydrogen peroxide catabolic process	8
endosulfan	BP	mRNA splicing, via spliceosome	8
endosulfan	BP	pancreas development	8
endosulfan	BP	protein processing	8
endosulfan	BP	regulation of signal transduction	8
endosulfan	BP	retina development in camera-type eye	8
endosulfan	BP	tissue regeneration	8
endosulfan	BP	transport	8
endosulfan	CC	endoplasmic reticulum membrane	8
endosulfan	CC	lysosome	8
endosulfan	CC	mitochondrial inner membrane	8
endrin	BP	intracellular signal transduction	8
endrin	MF	metal ion binding	8
ethoxyquin	BP	cellular response to amino acid stimulus	8
ethoxyquin	BP	lipid metabolic process	8
ethoxyquin	BP	negative regulation of apoptotic process	8
ethoxyquin	MF	transmembrane transporter activity	8
fenamidone	BP	axon extension	8
fenamidone	BP	blood vessel endothelial cell migration	8
fenamidone	BP	exocytosis	8
fenamidone	BP	fatty acid metabolic process	8
fenamidone	BP	lipid metabolic process	8
fenamidone	BP	positive regulation of protein phosphorylation	8
fenamidone	BP	regulation of cell shape	8
fenamidone	BP	transmembrane receptor protein tyrosine kinase signaling pathway	8
fenamidone	CC	lysosome	8
fenamidone	CC	microtubule	8
fenamidone	CC	nucleoplasm	8
fenamidone	MF	GTPase activator activity	8
fipronil	BP	microtubule-based movement	8
fipronil	MF	DNA binding	8
fipronil	MF	transmembrane signaling receptor activity	8
flusilazole	BP	limb development	8
flusilazole	BP	nervous system development	8
flusilazole	BP	neural crest cell differentiation	8
flusilazole	BP	pancreas development	8
kepone	BP	bicellular tight junction assembly	8
kepone	BP	blood vessel endothelial cell migration	8
kepone	BP	chordate embryonic development	8
kepone	BP	exocytosis	8
kepone	BP	inflammatory response	8
kepone	BP	protein import into nucleus	8
kepone	BP	skeletal muscle fiber development	8
kepone	BP	transmembrane receptor protein tyrosine kinase signaling pathway	8
kepone	CC	lysosome	8
kepone	MF	metal ion binding	8
methomyl	BP	ubiquitin-dependent protein catabolic process	8
napropamide	BP	BMP signaling pathway	8
napropamide	MF	transcription factor binding	8
nitrofen	BP	cardiac muscle tissue development	8
nitrofen	BP	cellular response to calcium ion	8
nitrofen	BP	extracellular matrix organization	8
nitrofen	BP	fibroblast growth factor receptor signaling pathway	8
nitrofen	BP	hydrogen peroxide catabolic process	8
nitrofen	CC	cell projection	8
nitrofen	MF	metal ion binding	8
pendimethalin	BP	regulation of membrane potential	8
pendimethalin	BP	response to hypoxia	8
picoxystrobin	BP	mRNA splicing, via spliceosome	8
picoxystrobin	BP	nervous system development	8
picoxystrobin	BP	tissue development	8
picoxystrobin	BP	translation	8
picoxystrobin	BP	transmembrane receptor protein tyrosine kinase signaling pathway	8
picoxystrobin	CC	chromosome	8
picoxystrobin	MF	DNA binding	8
picoxystrobin	MF	GTPase activator activity	8
picoxystrobin	MF	protein serine/threonine kinase activity	8
piperonyl butoxide	BP	cell differentiation	8
piperonyl butoxide	BP	negative chemotaxis	8
piperonyl butoxide	BP	protein phosphorylation	8
piperonyl butoxide	BP	tissue development	8
piperonyl butoxide	CC	chromosome	8
piperonyl butoxide	CC	cytoskeleton	8
piperonyl butoxide	MF	DNA binding	8
trichlorfon	BP	chemical synaptic transmission	8
trichlorfon	BP	estrogen biosynthetic process	8
abamectin	BP	amino acid transport	7
abamectin	BP	autophagy	7
abamectin	BP	cell differentiation	7
abamectin	BP	cellular response to calcium ion	7
abamectin	BP	defense response to bacterium	7
abamectin	BP	fatty acid metabolic process	7
abamectin	BP	nitric oxide biosynthetic process	7
abamectin	BP	protein import into nucleus	7
abamectin	BP	rRNA processing	7
abamectin	BP	signal transduction	7
abamectin	MF	nucleotide binding	7
carbofuran	BP	axon extension	7
carbofuran	BP	glial cell development	7
carbofuran	BP	immune response	7
carbofuran	BP	kidney development	7
carbofuran	BP	signal transduction	7
carbofuran	BP	skeletal muscle fiber development	7
carbofuran	BP	ubiquitin-dependent protein catabolic process	7
carbofuran	CC	ribosome	7
carbofuran	MF	DNA binding	7
chlorpyrifos oxon	BP	amino acid transport	7
chlorpyrifos oxon	BP	cell adhesion	7
chlorpyrifos oxon	BP	hydrogen peroxide catabolic process	7
chlorpyrifos oxon	BP	innate immune response	7
chlorpyrifos oxon	BP	intracellular protein transport	7
chlorpyrifos oxon	BP	mRNA splicing, via spliceosome	7
chlorpyrifos oxon	BP	negative chemotaxis	7
chlorpyrifos oxon	BP	signal transduction	7
chlorpyrifos oxon	BP	transmembrane transport	7
chlorpyrifos oxon	MF	nucleotide binding	7
cyazofamid	BP	ion transport	7
cyfluthrin	BP	autophagy	7
cyfluthrin	BP	cellular response to calcium ion	7
cyfluthrin	BP	chemical synaptic transmission	7
cyfluthrin	BP	hydrogen peroxide catabolic process	7
cyfluthrin	BP	nitric oxide biosynthetic process	7
cyfluthrin	BP	tissue development	7
cyfluthrin	BP	transmembrane receptor protein tyrosine kinase signaling pathway	7
cyfluthrin	CC	endosome	7
cyfluthrin	MF	DNA-binding transcription factor activity, RNA polymerase II-specific	7
cyfluthrin	MF	nucleotide binding	7
cyproconazole	BP	cell adhesion	7
cyproconazole	BP	cytoskeleton organization	7
cyproconazole	BP	mRNA splicing, via spliceosome	7
cyproconazole	BP	regulation of neuron projection development	7
cyproconazole	BP	response to hypoxia	7
cyproconazole	BP	signal transduction	7
cyproconazole	BP	spermatogenesis	7
cyproconazole	BP	tissue development	7
cyproconazole	CC	mitochondrial inner membrane	7
cyproconazole	MF	DNA-binding transcription factor activity, RNA polymerase II-specific	7
cyproconazole	MF	metal ion binding	7
cyproconazole	MF	nucleotide binding	7
dicloran	MF	DNA-binding transcription factor activity, RNA polymerase II-specific	7
difenoconazole	MF	DNA-binding transcription factor activity, RNA polymerase II-specific	7
difenoconazole	MF	oxidoreductase activity	7
diniconazole	BP	metabolic process	7
diniconazole	MF	DNA-binding transcription factor activity, RNA polymerase II-specific	7
emamectin benzoate	BP	fatty acid metabolic process	7
emamectin benzoate	BP	glial cell development	7
emamectin benzoate	BP	negative chemotaxis	7
emamectin benzoate	BP	negative regulation of transcription by RNA polymerase II	7
emamectin benzoate	BP	signal transduction	7
endosulfan	BP	autophagy of mitochondrion	7
endosulfan	BP	cardiac muscle tissue development	7
endosulfan	BP	cell maturation	7
endosulfan	BP	cellular response to calcium ion	7
endosulfan	BP	dorsal/ventral pattern formation	7
endosulfan	BP	extracellular matrix organization	7
endosulfan	BP	nitric oxide biosynthetic process	7
endosulfan	BP	signal transduction	7
endosulfan	CC	endoplasmic reticulum	7
endosulfan	MF	DNA binding	7
endosulfan	MF	hydrolase activity	7
endosulfan	MF	lipid binding	7
endosulfan	MF	transmembrane signaling receptor activity	7
endrin	BP	signal transduction	7
endrin	MF	DNA-binding transcription factor activity, RNA polymerase II-specific	7
endrin	MF	nucleotide binding	7
ethoxyquin	BP	BMP signaling pathway	7
ethoxyquin	BP	hydrogen peroxide catabolic process	7
ethoxyquin	BP	metabolic process	7
fenamidone	BP	actin cytoskeleton organization	7
fenamidone	BP	cellular response to amino acid stimulus	7
fenamidone	BP	chordate embryonic development	7
fenamidone	BP	cytoskeleton organization	7
fenamidone	BP	heart development	7
fenamidone	BP	positive regulation of B cell activation	7
fenamidone	BP	signal transduction	7
fenamidone	CC	cell projection	7
fenarimol	BP	estrogen biosynthetic process	7
fenarimol	BP	spermatogenesis	7
fipronil	BP	autophagy	7
fipronil	BP	estrogen biosynthetic process	7
fipronil	BP	signal transduction	7
fipronil	BP	transmembrane receptor protein tyrosine kinase signaling pathway	7
fipronil	BP	transport	7
fipronil	BP	vesicle-mediated transport	7
fipronil	CC	lysosome	7
fipronil	CC	microtubule	7
fipronil	CC	proteasome complex	7
fipronil	MF	DNA-binding transcription factor activity, RNA polymerase II-specific	7
fipronil	MF	oxidoreductase activity	7
fipronil	MF	peptidase activity	7
fipronil	MF	protein binding	7
fipronil	MF	transcription factor binding	7
flumetralin	BP	metabolic process	7
flumetralin	MF	DNA-binding transcription factor activity, RNA polymerase II-specific	7
flusilazole	BP	heart contraction	7
flusilazole	BP	rRNA processing	7
flusilazole	BP	signal transduction	7
flusilazole	MF	DNA-binding transcription factor activity, RNA polymerase II-specific	7
flusilazole	MF	metal ion binding	7
kepone	BP	cholesterol metabolic process	7
kepone	BP	estrogen biosynthetic process	7
kepone	BP	intracellular protein transport	7
kepone	BP	negative regulation of viral genome replication	7
kepone	BP	protein homooligomerization	7
kepone	BP	protein processing	7
kepone	BP	rRNA processing	7
kepone	BP	signal transduction	7
kepone	CC	endoplasmic reticulum membrane	7
kepone	MF	nucleotide binding	7
methomyl	BP	metabolic process	7
napropamide	BP	metabolic process	7
napropamide	MF	DNA-binding transcription factor activity, RNA polymerase II-specific	7
nitrofen	BP	blood coagulation	7
nitrofen	BP	mRNA splicing, via spliceosome	7
nitrofen	BP	nitric oxide biosynthetic process	7
nitrofen	BP	ossification	7
nitrofen	BP	protein ubiquitination	7
nitrofen	BP	rRNA processing	7
nitrofen	BP	signal transduction	7
nitrofen	BP	vesicle-mediated transport	7
nitrofen	CC	extracellular space	7
nitrofen	CC	high-density lipoprotein particle	7
nitrofen	MF	nucleotide binding	7
nitrofen	MF	protein serine/threonine kinase activity	7
pendimethalin	BP	amyloid-beta formation	7
pendimethalin	BP	cellular response to amino acid stimulus	7
pendimethalin	BP	nitric oxide biosynthetic process	7
pendimethalin	BP	signal transduction	7
pendimethalin	MF	DNA-binding transcription factor activity, RNA polymerase II-specific	7
pendimethalin	MF	transcription factor binding	7
picoxystrobin	BP	cell migration	7
picoxystrobin	BP	cholesterol metabolic process	7
picoxystrobin	BP	chromosome condensation	7
picoxystrobin	BP	defense response to bacterium	7
picoxystrobin	BP	fibroblast growth factor receptor signaling pathway	7
picoxystrobin	BP	heart development	7
picoxystrobin	BP	protein homooligomerization	7
picoxystrobin	BP	signal transduction	7
picoxystrobin	CC	cell projection	7
picoxystrobin	CC	mitochondrial inner membrane	7
picoxystrobin	CC	ribosome	7
picoxystrobin	MF	RNA polymerase II cis-regulatory region sequence-specific DNA binding	7
picoxystrobin	MF	nucleotide binding	7
piperonyl butoxide	BP	cellular response to calcium ion	7
piperonyl butoxide	BP	heart contraction	7
piperonyl butoxide	BP	nitric oxide biosynthetic process	7
piperonyl butoxide	BP	protein import into nucleus	7
piperonyl butoxide	BP	signal transduction	7
piperonyl butoxide	BP	skeletal muscle fiber development	7
piperonyl butoxide	CC	ribosome	7
piperonyl butoxide	MF	metal ion binding	7
piperonyl butoxide	MF	nucleotide binding	7
trichlorfon	BP	cell differentiation	7
trichlorfon	BP	cytoskeleton organization	7
trichlorfon	BP	lipid metabolic process	7
trichlorfon	BP	nitric oxide biosynthetic process	7
trichlorfon	BP	regulation of cell migration	7
trichlorfon	BP	regulation of inflammatory response	7
trichlorfon	BP	signal transduction	7
abamectin	BP	positive regulation of protein phosphorylation	6
abamectin	BP	regulation of signal transduction	6
abamectin	BP	transmembrane receptor protein tyrosine kinase signaling pathway	6
carbofuran	BP	complement activation, classical pathway	6
carbofuran	BP	fatty acid metabolic process	6
carbofuran	BP	spermatogenesis	6
carbofuran	BP	translation	6
carbofuran	MF	protein kinase binding	6
chlorpyrifos oxon	BP	autophagy	6
chlorpyrifos oxon	BP	blood vessel endothelial cell migration	6
chlorpyrifos oxon	BP	heart development	6
chlorpyrifos oxon	BP	negative regulation of transcription by RNA polymerase II	6
chlorpyrifos oxon	BP	phospholipid translocation	6
chlorpyrifos oxon	BP	regulation of gene expression	6
chlorpyrifos oxon	BP	regulation of signal transduction	6
chlorpyrifos oxon	BP	transport	6
chlorpyrifos oxon	CC	nucleoplasm	6
chlorpyrifos oxon	CC	proteasome complex	6
chlorpyrifos oxon	MF	GTPase activator activity	6
cyfluthrin	BP	axon extension	6
cyfluthrin	BP	defense response to bacterium	6
cyfluthrin	BP	heart development	6
cyfluthrin	BP	positive regulation of kinase activity	6
cyfluthrin	BP	regulation of signal transduction	6
cyfluthrin	BP	transport	6
cyfluthrin	BP	wound healing	6
cyfluthrin	MF	oxidoreductase activity	6
cyfluthrin	MF	protein kinase binding	6
cyfluthrin	MF	protein serine/threonine kinase activity	6
cyfluthrin	MF	transcription factor binding	6
cyproconazole	BP	cell cycle	6
cyproconazole	BP	chordate embryonic development	6
cyproconazole	BP	complement activation, classical pathway	6
cyproconazole	BP	fibroblast growth factor receptor signaling pathway	6
cyproconazole	BP	heart development	6
cyproconazole	BP	regulation of signal transduction	6
cyproconazole	CC	endoplasmic reticulum	6
cyproconazole	MF	DNA binding	6
cyproconazole	MF	GTPase activator activity	6
cyproconazole	MF	RNA polymerase II cis-regulatory region sequence-specific DNA binding	6
cyproconazole	MF	acyltransferase activity	6
cyproconazole	MF	oxidoreductase activity	6
dicloran	BP	fibroblast growth factor receptor signaling pathway	6
dicloran	MF	DNA binding	6
difenoconazole	BP	chordate embryonic development	6
difenoconazole	BP	heart contraction	6
difenoconazole	BP	negative chemotaxis	6
difenoconazole	BP	regulation of inflammatory response	6
difenoconazole	BP	signal transduction	6
difenoconazole	BP	tissue development	6
difenoconazole	MF	metal ion binding	6
diniconazole	BP	signal transduction	6
diniconazole	MF	DNA binding	6
diniconazole	MF	transcription factor binding	6
emamectin benzoate	BP	defense response to bacterium	6
emamectin benzoate	BP	positive regulation of protein phosphorylation	6
emamectin benzoate	BP	rRNA processing	6
emamectin benzoate	BP	regulation of signal transduction	6
emamectin benzoate	BP	ubiquitin-dependent protein catabolic process	6
emamectin benzoate	MF	GTPase activator activity	6
emamectin benzoate	MF	signaling receptor binding	6
endosulfan	BP	blood coagulation	6
endosulfan	BP	circadian regulation of gene expression	6
endosulfan	BP	limb development	6
endosulfan	BP	lipid storage	6
endosulfan	BP	microtubule-based movement	6
endosulfan	BP	mitochondrial electron transport, NADH to ubiquinone	6
endosulfan	BP	phospholipid translocation	6
endosulfan	BP	regulation of cell killing	6
endosulfan	BP	skeletal system development	6
endosulfan	CC	postsynaptic membrane	6
endosulfan	CC	voltage-gated potassium channel complex	6
endosulfan	MF	GTPase activity	6
endosulfan	MF	RNA polymerase II cis-regulatory region sequence-specific DNA binding	6
endosulfan	MF	actin binding	6
endosulfan	MF	heparin binding	6
endosulfan	MF	transferase activity	6
endrin	BP	cell differentiation	6
endrin	BP	regulation of cell shape	6
endrin	MF	DNA binding	6
endrin	MF	transcription factor binding	6
ethoxyquin	BP	ion transport	6
ethoxyquin	MF	oxidoreductase activity	6
fenamidone	BP	immune response	6
fenamidone	BP	regulation of signal transduction	6
fenamidone	BP	skeletal muscle fiber development	6
fenamidone	BP	transport	6
fenamidone	BP	wound healing	6
fenamidone	MF	metal ion binding	6
fenamidone	MF	protein serine/threonine kinase activity	6
fenarimol	BP	fatty acid metabolic process	6
fenarimol	BP	rRNA processing	6
fipronil	BP	actin cytoskeleton organization	6
fipronil	BP	actin filament organization	6
fipronil	BP	cartilage development	6
fipronil	BP	cellular response to calcium ion	6
fipronil	BP	fibroblast growth factor receptor signaling pathway	6
fipronil	BP	kidney development	6
fipronil	BP	regulation of signal transduction	6
fipronil	MF	RNA polymerase II cis-regulatory region sequence-specific DNA binding	6
fipronil	MF	monooxygenase activity	6
fipronil	MF	protein serine/threonine kinase activity	6
flumetralin	BP	fibroblast growth factor receptor signaling pathway	6
flumetralin	MF	DNA binding	6
flusilazole	BP	blood vessel endothelial cell migration	6
flusilazole	BP	cartilage development	6
flusilazole	BP	cell adhesion	6
flusilazole	BP	fibroblast growth factor receptor signaling pathway	6
flusilazole	BP	intracellular signal transduction	6
flusilazole	BP	negative chemotaxis	6
flusilazole	BP	positive regulation of B cell activation	6
flusilazole	BP	protein phosphorylation	6
flusilazole	BP	regulation of signal transduction	6
flusilazole	BP	retina development in camera-type eye	6
flusilazole	BP	transmembrane receptor protein tyrosine kinase signaling pathway	6
flusilazole	MF	DNA binding	6
kepone	BP	cilium assembly	6
kepone	BP	fibroblast growth factor receptor signaling pathway	6
kepone	BP	mRNA splicing, via spliceosome	6
kepone	BP	pancreas development	6
kepone	BP	protein ubiquitination	6
kepone	BP	regulation of signal transduction	6
kepone	BP	ribosome biogenesis	6
kepone	BP	translation	6
kepone	BP	transmembrane transport	6
kepone	BP	transport	6
kepone	BP	vesicle-mediated transport	6
kepone	BP	wound healing	6
kepone	CC	mitochondrial inner membrane	6
kepone	CC	voltage-gated potassium channel complex	6
kepone	MF	DNA binding	6
kepone	MF	lipid binding	6
kepone	MF	protein binding	6
kepone	MF	protein serine/threonine kinase activity	6
methomyl	BP	regulation of membrane potential	6
napropamide	BP	fibroblast growth factor receptor signaling pathway	6
napropamide	MF	DNA binding	6
nitrofen	BP	anatomical structure morphogenesis	6
nitrofen	BP	branching involved in blood vessel morphogenesis	6
nitrofen	BP	chylomicron remnant clearance	6
nitrofen	BP	glial cell development	6
nitrofen	BP	limb development	6
nitrofen	BP	mRNA processing	6
nitrofen	BP	protein processing	6
nitrofen	BP	regulation of signal transduction	6
nitrofen	BP	transmembrane transport	6
nitrofen	BP	transport	6
nitrofen	MF	lipid binding	6
nitrofen	MF	transcription factor binding	6
pendimethalin	BP	immune response	6
pendimethalin	BP	regulation of cell migration	6
pendimethalin	BP	regulation of cell shape	6
pendimethalin	BP	regulation of ion transmembrane transport	6
pendimethalin	BP	regulation of signal transduction	6
pendimethalin	BP	tissue development	6
pendimethalin	MF	DNA binding	6
picoxystrobin	BP	bicellular tight junction assembly	6
picoxystrobin	BP	brain development	6
picoxystrobin	BP	cellular response to calcium ion	6
picoxystrobin	BP	complement activation, classical pathway	6
picoxystrobin	BP	regulation of signal transduction	6
picoxystrobin	BP	transmembrane transport	6
picoxystrobin	BP	transport	6
picoxystrobin	CC	proteasome complex	6
picoxystrobin	MF	oxidoreductase activity	6
picoxystrobin	MF	protein binding	6
piperonyl butoxide	BP	chromosome condensation	6
piperonyl butoxide	BP	heart development	6
piperonyl butoxide	BP	rRNA processing	6
piperonyl butoxide	BP	regulation of neuron projection development	6
piperonyl butoxide	BP	translation	6
piperonyl butoxide	MF	DNA-binding transcription factor activity, RNA polymerase II-specific	6
piperonyl butoxide	MF	RNA polymerase II cis-regulatory region sequence-specific DNA binding	6
trichlorfon	BP	amino acid transport	6
trichlorfon	BP	heart contraction	6
trichlorfon	BP	hydrogen peroxide catabolic process	6
trichlorfon	BP	intracellular signal transduction	6
trichlorfon	BP	negative chemotaxis	6
trichlorfon	BP	positive regulation of transcription by RNA polymerase II	6
trichlorfon	BP	regulation of cytokine production	6
abamectin	BP	extrinsic apoptotic signaling pathway in absence of ligand	5
abamectin	BP	heart development	5
abamectin	BP	hydrogen peroxide catabolic process	5
abamectin	BP	wound healing	5
abamectin	CC	nucleoplasm	5
abamectin	CC	nucleus	5
abamectin	MF	protein kinase binding	5
carbofuran	BP	DNA repair	5
carbofuran	BP	cardiac muscle tissue development	5
carbofuran	BP	cell adhesion	5
carbofuran	BP	chordate embryonic development	5
carbofuran	BP	mitochondrial electron transport, NADH to ubiquinone	5
carbofuran	BP	nervous system development	5
carbofuran	BP	neural crest cell differentiation	5
carbofuran	BP	regulation of signal transduction	5
carbofuran	BP	retina development in camera-type eye	5
carbofuran	BP	tissue development	5
carbofuran	CC	nucleus	5
carbofuran	MF	RNA polymerase II cis-regulatory region sequence-specific DNA binding	5
chlorpyrifos oxon	BP	anatomical structure morphogenesis	5
chlorpyrifos oxon	BP	brain development	5
chlorpyrifos oxon	BP	positive regulation of protein phosphorylation	5
chlorpyrifos oxon	BP	protein homooligomerization	5
chlorpyrifos oxon	BP	protein ubiquitination	5
chlorpyrifos oxon	BP	ribosome biogenesis	5
chlorpyrifos oxon	BP	tissue development	5
chlorpyrifos oxon	BP	transmembrane receptor protein tyrosine kinase signaling pathway	5
chlorpyrifos oxon	CC	nucleus	5
chlorpyrifos oxon	MF	metal ion binding	5
chlorpyrifos oxon	MF	protein binding	5
chlorpyrifos oxon	MF	protein kinase binding	5
cyfluthrin	BP	cholesterol metabolic process	5
cyfluthrin	BP	extrinsic apoptotic signaling pathway in absence of ligand	5
cyfluthrin	BP	fibroblast growth factor receptor signaling pathway	5
cyfluthrin	BP	ribosome biogenesis	5
cyfluthrin	BP	signal transduction	5
cyfluthrin	CC	cytoskeleton	5
cyfluthrin	CC	nucleus	5
cyfluthrin	MF	DNA binding	5
cyfluthrin	MF	GTPase activator activity	5
cyfluthrin	MF	RNA polymerase II cis-regulatory region sequence-specific DNA binding	5
cyfluthrin	MF	metal ion binding	5
cyproconazole	BP	acyl-CoA metabolic process	5
cyproconazole	BP	anatomical structure morphogenesis	5
cyproconazole	BP	brain development	5
cyproconazole	BP	carbohydrate metabolic process	5
cyproconazole	BP	regulation of neurogenesis	5
cyproconazole	BP	transport	5
cyproconazole	CC	nucleus	5
cyproconazole	MF	monooxygenase activity	5
cyproconazole	MF	protein kinase binding	5
cyproconazole	MF	transcription factor binding	5
dazomet	BP	blood coagulation	5
dicloran	CC	nucleoplasm	5
dicloran	MF	RNA polymerase II cis-regulatory region sequence-specific DNA binding	5
dicloran	MF	metal ion binding	5
difenoconazole	BP	carbohydrate metabolic process	5
difenoconazole	BP	fibroblast growth factor receptor signaling pathway	5
difenoconazole	BP	regulation of ion transmembrane transport	5
difenoconazole	BP	regulation of signal transduction	5
difenoconazole	CC	mitochondrial inner membrane	5
difenoconazole	MF	RNA polymerase II cis-regulatory region sequence-specific DNA binding	5
difenoconazole	MF	monooxygenase activity	5
difenoconazole	MF	transcription factor binding	5
diniconazole	BP	BMP signaling pathway	5
diniconazole	BP	fibroblast growth factor receptor signaling pathway	5
diniconazole	BP	heart development	5
diniconazole	BP	regulation of signal transduction	5
diniconazole	MF	metal ion binding	5
emamectin benzoate	BP	extrinsic apoptotic signaling pathway in absence of ligand	5
emamectin benzoate	BP	heart development	5
emamectin benzoate	BP	multicellular organism development	5
emamectin benzoate	BP	nitric oxide biosynthetic process	5
emamectin benzoate	BP	protein transport	5
emamectin benzoate	BP	response to hypoxia	5
emamectin benzoate	CC	endosome	5
endosulfan	BP	G protein-coupled receptor signaling pathway	5
endosulfan	BP	anatomical structure morphogenesis	5
endosulfan	BP	animal organ morphogenesis	5
endosulfan	BP	bone remodeling	5
endosulfan	BP	branching involved in blood vessel morphogenesis	5
endosulfan	BP	establishment or maintenance of cell polarity	5
endosulfan	BP	extrinsic apoptotic signaling pathway in absence of ligand	5
endosulfan	BP	fat cell differentiation	5
endosulfan	BP	locomotory behavior	5
endosulfan	BP	metaphase plate congression	5
endosulfan	BP	multicellular organism development	5
endosulfan	CC	axoneme	5
endosulfan	CC	extracellular matrix	5
endosulfan	CC	lamellipodium	5
endosulfan	CC	nucleus	5
endosulfan	CC	proteasome complex	5
endosulfan	MF	lipid transporter activity	5
endosulfan	MF	monooxygenase activity	5
endosulfan	MF	transcription factor binding	5
endrin	BP	fibroblast growth factor receptor signaling pathway	5
endrin	BP	immune response	5
endrin	BP	protein phosphorylation	5
endrin	BP	protein ubiquitination	5
endrin	BP	regulation of signal transduction	5
endrin	CC	nucleoplasm	5
endrin	CC	nucleus	5
endrin	MF	RNA polymerase II cis-regulatory region sequence-specific DNA binding	5
endrin	MF	transmembrane signaling receptor activity	5
ethoxyquin	BP	cellular response to calcium ion	5
ethoxyquin	BP	heart contraction	5
ethoxyquin	BP	regulation of membrane potential	5
ethoxyquin	BP	ubiquitin-dependent protein catabolic process	5
ethoxyquin	MF	nucleotide binding	5
fenamidone	BP	anatomical structure morphogenesis	5
fenamidone	BP	extracellular matrix organization	5
fenamidone	BP	fibroblast growth factor receptor signaling pathway	5
fenamidone	BP	innate immune response	5
fenamidone	BP	protein import into nucleus	5
fenamidone	BP	regulation of inflammatory response	5
fenamidone	BP	response to hypoxia	5
fenamidone	BP	transmembrane transport	5
fenamidone	BP	vesicle-mediated transport	5
fenamidone	CC	extracellular matrix	5
fenamidone	CC	nucleus	5
fenamidone	MF	heparin binding	5
fenarimol	BP	fibroblast growth factor receptor signaling pathway	5
fenarimol	BP	positive regulation of cell population proliferation	5
fenarimol	MF	DNA binding	5
fenarimol	MF	DNA-binding transcription factor activity, RNA polymerase II-specific	5
fenarimol	MF	metal ion binding	5
fipronil	BP	anatomical structure morphogenesis	5
fipronil	BP	cell division	5
fipronil	BP	chordate embryonic development	5
fipronil	BP	mRNA processing	5
fipronil	BP	mitochondrial electron transport, NADH to ubiquinone	5
fipronil	BP	multicellular organism development	5
fipronil	BP	proteoglycan biosynthetic process	5
fipronil	BP	retina development in camera-type eye	5
fipronil	BP	skeletal muscle fiber development	5
fipronil	BP	skeletal system development	5
fipronil	BP	sprouting angiogenesis	5
fipronil	CC	endoplasmic reticulum	5
fipronil	CC	nucleus	5
fipronil	CC	postsynaptic membrane	5
fipronil	CC	ribosome	5
fipronil	CC	spliceosomal complex	5
fipronil	MF	GTPase activity	5
fipronil	MF	heparin binding	5
flumetralin	CC	nucleoplasm	5
flumetralin	MF	RNA polymerase II cis-regulatory region sequence-specific DNA binding	5
flusilazole	BP	anatomical structure morphogenesis	5
flusilazole	BP	cardiac muscle tissue development	5
flusilazole	BP	cell migration	5
flusilazole	BP	cellular response to amino acid stimulus	5
flusilazole	BP	cytoskeleton organization	5
flusilazole	BP	digestive tract development	5
flusilazole	BP	immune response	5
flusilazole	BP	regulation of inflammatory response	5
flusilazole	BP	skeletal system development	5
flusilazole	BP	spermatogenesis	5
flusilazole	BP	transport	5
flusilazole	CC	cell junction	5
flusilazole	CC	cell projection	5
flusilazole	CC	nucleoplasm	5
flusilazole	CC	nucleus	5
flusilazole	MF	RNA polymerase II cis-regulatory region sequence-specific DNA binding	5
flusilazole	MF	lipid binding	5
flusilazole	MF	monooxygenase activity	5
flusilazole	MF	nucleotide binding	5
kepone	BP	DNA replication	5
kepone	BP	anatomical structure morphogenesis	5
kepone	BP	autophagy	5
kepone	BP	cellular response to calcium ion	5
kepone	BP	extracellular matrix organization	5
kepone	BP	glial cell development	5
kepone	BP	multicellular organism development	5
kepone	BP	nervous system development	5
kepone	BP	retina development in camera-type eye	5
kepone	CC	endoplasmic reticulum	5
kepone	CC	nucleus	5
kepone	MF	GTPase activity	5
kepone	MF	RNA polymerase II cis-regulatory region sequence-specific DNA binding	5
kepone	MF	actin binding	5
kepone	MF	actin filament binding	5
kepone	MF	heparin binding	5
methomyl	BP	fibroblast growth factor receptor signaling pathway	5
methomyl	MF	protein binding	5
napropamide	BP	rRNA processing	5
napropamide	CC	nucleoplasm	5
napropamide	MF	RNA polymerase II cis-regulatory region sequence-specific DNA binding	5
napropamide	MF	metal ion binding	5
nitrofen	BP	G protein-coupled receptor signaling pathway	5
nitrofen	BP	digestive tract development	5
nitrofen	BP	estrogen biosynthetic process	5
nitrofen	BP	exocytosis	5
nitrofen	BP	extrinsic apoptotic signaling pathway in absence of ligand	5
nitrofen	BP	gonad development	5
nitrofen	BP	multicellular organism development	5
nitrofen	BP	protein import into nucleus	5
nitrofen	BP	retina development in camera-type eye	5
nitrofen	CC	lamellipodium	5
nitrofen	CC	mitochondrial inner membrane	5
nitrofen	CC	nucleus	5
nitrofen	MF	RNA polymerase II cis-regulatory region sequence-specific DNA binding	5
nitrofen	MF	heparin binding	5
nitrofen	MF	hydrolase activity	5
nitrofen	MF	protein binding	5
pendimethalin	BP	cell adhesion	5
pendimethalin	BP	fibroblast growth factor receptor signaling pathway	5
pendimethalin	BP	rRNA processing	5
pendimethalin	BP	regulation of inflammatory response	5
pendimethalin	MF	RNA polymerase II cis-regulatory region sequence-specific DNA binding	5
picoxystrobin	BP	anatomical structure morphogenesis	5
picoxystrobin	BP	autophagy	5
picoxystrobin	BP	extrinsic apoptotic signaling pathway in absence of ligand	5
picoxystrobin	BP	hydrogen peroxide catabolic process	5
picoxystrobin	BP	multicellular organism development	5
picoxystrobin	BP	neural crest cell differentiation	5
picoxystrobin	CC	endoplasmic reticulum	5
picoxystrobin	CC	lysosome	5
picoxystrobin	CC	microtubule	5
picoxystrobin	CC	nucleus	5
picoxystrobin	MF	GTPase activity	5
picoxystrobin	MF	transcription factor binding	5
piperonyl butoxide	BP	axon extension	5
piperonyl butoxide	BP	carbohydrate metabolic process	5
piperonyl butoxide	BP	cell adhesion	5
piperonyl butoxide	BP	defense response to bacterium	5
piperonyl butoxide	BP	glial cell development	5
piperonyl butoxide	BP	immune response	5
piperonyl butoxide	BP	lipid metabolic process	5
piperonyl butoxide	BP	microtubule-based movement	5
piperonyl butoxide	BP	multicellular organism development	5
piperonyl butoxide	BP	regulation of signal transduction	5
piperonyl butoxide	CC	cell junction	5
piperonyl butoxide	CC	nucleus	5
piperonyl butoxide	MF	GTPase activity	5
piperonyl butoxide	MF	protein binding	5
piperonyl butoxide	MF	protein kinase binding	5
piperonyl butoxide	MF	transcription factor binding	5
trichlorfon	BP	axon extension	5
trichlorfon	BP	rRNA processing	5
trichlorfon	BP	regulation of cell shape	5
trichlorfon	BP	regulation of ion transmembrane transport	5
trichlorfon	BP	regulation of membrane potential	5
trichlorfon	BP	regulation of neurogenesis	5
trichlorfon	BP	tissue development	5
trichlorfon	BP	transport	5
abamectin	BP	autophagy of mitochondrion	4
abamectin	BP	carbohydrate metabolic process	4
abamectin	BP	cell cycle	4
abamectin	BP	cell migration	4
abamectin	BP	fibroblast growth factor receptor signaling pathway	4
abamectin	BP	heart contraction	4
abamectin	MF	protein serine/threonine kinase activity	4
aldicarb	BP	cellular response to amino acid stimulus	4
carbofuran	BP	cell migration	4
carbofuran	BP	cellular response to amino acid stimulus	4
carbofuran	BP	cranial skeletal system development	4
carbofuran	BP	innate immune response	4
carbofuran	BP	negative chemotaxis	4
carbofuran	BP	transmembrane receptor protein tyrosine kinase signaling pathway	4
carbofuran	BP	transport	4
carbofuran	BP	wound healing	4
carbofuran	CC	cell junction	4
carbofuran	MF	metal ion binding	4
chlorpropham	BP	xenobiotic metabolic process	4
chlorpyrifos oxon	BP	cellular response to calcium ion	4
chlorpyrifos oxon	BP	cilium assembly	4
chlorpyrifos oxon	BP	defense response to bacterium	4
chlorpyrifos oxon	BP	fibroblast growth factor receptor signaling pathway	4
chlorpyrifos oxon	BP	intermediate filament cytoskeleton organization	4
chlorpyrifos oxon	BP	lipid metabolic process	4
chlorpyrifos oxon	BP	lipid storage	4
chlorpyrifos oxon	BP	locomotory behavior	4
chlorpyrifos oxon	BP	metaphase plate congression	4
chlorpyrifos oxon	BP	neurotransmitter transport	4
chlorpyrifos oxon	BP	rRNA processing	4
chlorpyrifos oxon	BP	retina development in camera-type eye	4
chlorpyrifos oxon	BP	vesicle-mediated transport	4
chlorpyrifos oxon	CC	cytoskeleton	4
chlorpyrifos oxon	CC	endoplasmic reticulum	4
chlorpyrifos oxon	CC	mitochondrion	4
chlorpyrifos oxon	CC	peroxisome	4
chlorpyrifos oxon	CC	postsynaptic membrane	4
chlorpyrifos oxon	MF	heparin binding	4
chlorpyrifos oxon	MF	signaling receptor binding	4
cyazofamid	BP	heme catabolic process	4
cyazofamid	BP	porphyrin-containing compound metabolic process	4
cyazofamid	BP	protein transport	4
cyazofamid	MF	lipid transporter activity	4
cyfluthrin	BP	autophagy of mitochondrion	4
cyfluthrin	BP	bicellular tight junction assembly	4
cyfluthrin	BP	branching involved in blood vessel morphogenesis	4
cyfluthrin	BP	carbohydrate metabolic process	4
cyfluthrin	BP	cell differentiation	4
cyfluthrin	BP	glial cell development	4
cyfluthrin	BP	nervous system development	4
cyfluthrin	BP	protein import into nucleus	4
cyfluthrin	BP	retina development in camera-type eye	4
cyfluthrin	BP	sprouting angiogenesis	4
cyfluthrin	BP	translation	4
cyfluthrin	BP	transmembrane transport	4
cyfluthrin	MF	protein binding	4
cyproconazole	BP	amino acid transport	4
cyproconazole	BP	autophagy	4
cyproconazole	BP	blood vessel endothelial cell migration	4
cyproconazole	BP	cellular response to calcium ion	4
cyproconazole	BP	defense response to bacterium	4
cyproconazole	BP	estrogen biosynthetic process	4
cyproconazole	BP	heart contraction	4
cyproconazole	BP	hydrogen peroxide catabolic process	4
cyproconazole	BP	intracellular protein transport	4
cyproconazole	BP	intracellular signal transduction	4
cyproconazole	BP	nervous system development	4
cyproconazole	BP	pancreas development	4
cyproconazole	BP	positive regulation of kinase activity	4
cyproconazole	BP	protein import into nucleus	4
cyproconazole	BP	retina development in camera-type eye	4
cyproconazole	BP	skeletal system development	4
cyproconazole	BP	sprouting angiogenesis	4
cyproconazole	BP	transmembrane receptor protein tyrosine kinase signaling pathway	4
cyproconazole	BP	xenobiotic metabolic process	4
cyproconazole	CC	cytoskeleton	4
cyproconazole	CC	lysosome	4
cyproconazole	CC	peroxisome	4
cyproconazole	MF	GTPase activity	4
cyproconazole	MF	protein binding	4
dazomet	BP	protein processing	4
dazomet	BP	wound healing	4
dicloran	BP	BMP signaling pathway	4
dicloran	BP	cellular response to amino acid stimulus	4
dicloran	BP	rRNA processing	4
dicloran	MF	transmembrane signaling receptor activity	4
difenoconazole	BP	DNA repair	4
difenoconazole	BP	cellular response to amino acid stimulus	4
difenoconazole	BP	gonad development	4
difenoconazole	BP	hydrogen peroxide catabolic process	4
difenoconazole	BP	lipid storage	4
difenoconazole	BP	mRNA splicing, via spliceosome	4
difenoconazole	BP	positive regulation of cell population proliferation	4
difenoconazole	BP	regulation of cell shape	4
difenoconazole	BP	response to hypoxia	4
difenoconazole	BP	xenobiotic metabolic process	4
difenoconazole	CC	nucleus	4
difenoconazole	MF	DNA binding	4
difenoconazole	MF	lipid transporter activity	4
difenoconazole	MF	protein binding	4
diniconazole	BP	cellular response to amino acid stimulus	4
diniconazole	BP	rRNA processing	4
diniconazole	BP	tissue development	4
diniconazole	CC	nucleus	4
diniconazole	MF	transmembrane signaling receptor activity	4
emamectin benzoate	BP	cell differentiation	4
emamectin benzoate	BP	mitochondrial electron transport, NADH to ubiquinone	4
emamectin benzoate	BP	transmembrane receptor protein tyrosine kinase signaling pathway	4
emamectin benzoate	CC	nucleus	4
emamectin benzoate	MF	oxidoreductase activity	4
emamectin benzoate	MF	protein kinase binding	4
endosulfan	BP	cell division	4
endosulfan	BP	cellular response to light stimulus	4
endosulfan	BP	collagen metabolic process	4
endosulfan	BP	cranial skeletal system development	4
endosulfan	BP	multicellular organismal response to stress	4
endosulfan	BP	negative regulation of viral genome replication	4
endosulfan	BP	nicotinamide nucleotide metabolic process	4
endosulfan	BP	protein glycosylation	4
endosulfan	BP	proteolysis	4
endosulfan	BP	response to stimulus	4
endosulfan	CC	extracellular space	4
endosulfan	CC	membrane raft	4
endosulfan	CC	peroxisome	4
endosulfan	CC	plasma membrane	4
endosulfan	MF	flavin adenine dinucleotide binding	4
endrin	BP	carbohydrate metabolic process	4
endrin	BP	cellular response to amino acid stimulus	4
endrin	BP	heart contraction	4
endrin	BP	response to hypoxia	4
endrin	MF	protein binding	4
ethoxyquin	BP	cholesterol metabolic process	4
ethoxyquin	BP	negative chemotaxis	4
ethoxyquin	BP	porphyrin-containing compound metabolic process	4
ethoxyquin	BP	xenobiotic metabolic process	4
ethoxyquin	CC	nucleus	4
ethoxyquin	MF	protein binding	4
fenamidone	BP	DNA repair	4
fenamidone	BP	brain development	4
fenamidone	BP	cartilage development	4
fenamidone	BP	cell migration	4
fenamidone	BP	cilium assembly	4
fenamidone	BP	negative chemotaxis	4
fenamidone	BP	retina development in camera-type eye	4
fenamidone	BP	ribosome biogenesis	4
fenamidone	BP	sprouting angiogenesis	4
fenamidone	CC	endoplasmic reticulum	4
fenamidone	CC	postsynaptic membrane	4
fenamidone	MF	protein binding	4
fenarimol	BP	cellular response to amino acid stimulus	4
fenarimol	BP	gonad development	4
fenarimol	BP	negative regulation of apoptotic process	4
fenarimol	BP	signal transduction	4
fenarimol	BP	xenobiotic metabolic process	4
fenarimol	CC	nucleus	4
fenarimol	MF	monooxygenase activity	4
fenarimol	MF	oxidoreductase activity	4
fipronil	BP	amino acid transport	4
fipronil	BP	animal organ morphogenesis	4
fipronil	BP	blood vessel endothelial cell migration	4
fipronil	BP	brain development	4
fipronil	BP	cellular response to light stimulus	4
fipronil	BP	chromatin organization	4
fipronil	BP	cilium assembly	4
fipronil	BP	metaphase plate congression	4
fipronil	BP	negative regulation of viral genome replication	4
fipronil	BP	neural crest cell differentiation	4
fipronil	BP	ossification	4
fipronil	BP	wound healing	4
fipronil	BP	xenobiotic metabolic process	4
fipronil	CC	endoplasmic reticulum membrane	4
fipronil	CC	plasma membrane	4
fipronil	MF	actin binding	4
fipronil	MF	lipid binding	4
flumetralin	BP	cellular response to amino acid stimulus	4
flumetralin	BP	rRNA processing	4
flusilazole	BP	cranial skeletal system development	4
flusilazole	BP	establishment of planar polarity	4
flusilazole	BP	multicellular organism development	4
flusilazole	BP	regulation of ion transmembrane transport	4
flusilazole	MF	protein binding	4
flusilazole	MF	protein kinase binding	4
flusilazole	MF	transcription factor binding	4
kepone	BP	blood coagulation	4
kepone	BP	brain development	4
kepone	BP	gonad development	4
kepone	BP	neurotransmitter transport	4
kepone	BP	proteoglycan biosynthetic process	4
kepone	BP	sprouting angiogenesis	4
kepone	CC	extracellular matrix	4
kepone	CC	lamellipodium	4
kepone	CC	plasma membrane	4
kepone	MF	oxidoreductase activity	4
kepone	MF	pyridoxal phosphate binding	4
kepone	MF	structural constituent of ribosome	4
kepone	MF	transcription factor binding	4
methomyl	BP	cellular response to amino acid stimulus	4
methomyl	BP	fatty acid metabolic process	4
methomyl	BP	gonad development	4
methomyl	BP	positive regulation of cell population proliferation	4
methomyl	BP	regulation of transcription by RNA polymerase II	4
methomyl	BP	signal transduction	4
methomyl	CC	nucleus	4
methomyl	MF	pyridoxal phosphate binding	4
napropamide	BP	cellular response to amino acid stimulus	4
napropamide	MF	transmembrane signaling receptor activity	4
nitrofen	BP	cell maturation	4
nitrofen	BP	collagen metabolic process	4
nitrofen	BP	cranial skeletal system development	4
nitrofen	BP	lipid storage	4
nitrofen	BP	locomotory behavior	4
nitrofen	BP	proteoglycan biosynthetic process	4
nitrofen	BP	proteolysis	4
nitrofen	BP	skeletal system development	4
nitrofen	BP	thyroid gland development	4
nitrofen	CC	cytoskeleton	4
nitrofen	CC	endoplasmic reticulum	4
nitrofen	CC	extracellular matrix	4
nitrofen	CC	membrane raft	4
nitrofen	CC	postsynaptic membrane	4
nitrofen	MF	insulin-like growth factor binding	4
nitrofen	MF	oxidoreductase activity	4
nitrofen	MF	protein kinase binding	4
nitrofen	MF	pyridoxal phosphate binding	4
pendimethalin	BP	axon extension	4
pendimethalin	BP	brain development	4
pendimethalin	BP	branching involved in blood vessel morphogenesis	4
pendimethalin	BP	cell differentiation	4
pendimethalin	BP	gonad development	4
pendimethalin	BP	heart development	4
pendimethalin	BP	negative chemotaxis	4
pendimethalin	BP	regulation of neurogenesis	4
pendimethalin	BP	skeletal muscle fiber development	4
pendimethalin	BP	ubiquitin-dependent protein catabolic process	4
pendimethalin	CC	nucleus	4
pendimethalin	MF	metal ion binding	4
picoxystrobin	BP	actin cytoskeleton organization	4
picoxystrobin	BP	blood vessel endothelial cell migration	4
picoxystrobin	BP	cell division	4
picoxystrobin	BP	cellular response to light stimulus	4
picoxystrobin	BP	chordate embryonic development	4
picoxystrobin	BP	intracellular protein transport	4
picoxystrobin	BP	ion transport	4
picoxystrobin	BP	metaphase plate congression	4
picoxystrobin	BP	retina development in camera-type eye	4
picoxystrobin	BP	skeletal muscle fiber development	4
picoxystrobin	BP	xenobiotic metabolic process	4
picoxystrobin	MF	actin binding	4
piperonyl butoxide	BP	brain development	4
piperonyl butoxide	BP	cell migration	4
piperonyl butoxide	BP	cellular response to light stimulus	4
piperonyl butoxide	BP	fibroblast growth factor receptor signaling pathway	4
piperonyl butoxide	BP	inflammatory response	4
piperonyl butoxide	BP	ion transport	4
piperonyl butoxide	BP	positive regulation of B cell activation	4
piperonyl butoxide	BP	transport	4
piperonyl butoxide	BP	xenobiotic metabolic process	4
piperonyl butoxide	CC	endoplasmic reticulum	4
piperonyl butoxide	CC	mitochondrial inner membrane	4
trichlorfon	BP	bicellular tight junction assembly	4
trichlorfon	BP	blood vessel endothelial cell migration	4
trichlorfon	BP	glial cell development	4
trichlorfon	BP	heart development	4
trichlorfon	BP	immune response	4
trichlorfon	BP	innate immune response	4
trichlorfon	BP	metabolic process	4
trichlorfon	BP	regulation of signal transduction	4
trichlorfon	BP	ubiquitin-dependent protein catabolic process	4
trichlorfon	CC	cell projection	4
trichlorfon	CC	endosome	4
trichlorfon	CC	nucleus	4
abamectin	BP	cranial skeletal system development	3
abamectin	BP	estrogen biosynthetic process	3
abamectin	BP	glial cell development	3
abamectin	BP	multicellular organism development	3
abamectin	BP	proteolysis	3
abamectin	BP	regulation of cellular process	3
abamectin	BP	translation	3
abamectin	BP	transport	3
abamectin	CC	cytoskeleton	3
abamectin	CC	endosome	3
abamectin	CC	mitochondrial inner membrane	3
abamectin	MF	DNA-binding transcription factor activity, RNA polymerase II-specific	3
abamectin	MF	heparin binding	3
abamectin	MF	metal ion binding	3
abamectin	MF	protein binding	3
abamectin	MF	signaling receptor binding	3
aldicarb	BP	anatomical structure morphogenesis	3
aldicarb	BP	multicellular organism development	3
aldicarb	BP	rRNA processing	3
aldicarb	BP	regulation of membrane potential	3
aldicarb	MF	phosphatase activity	3
carbofuran	BP	actin cytoskeleton organization	3
carbofuran	BP	anatomical structure morphogenesis	3
carbofuran	BP	cellular response to light stimulus	3
carbofuran	BP	fibroblast growth factor receptor signaling pathway	3
carbofuran	BP	intracellular signal transduction	3
carbofuran	BP	multicellular organism development	3
carbofuran	BP	ossification	3
carbofuran	BP	proteolysis	3
carbofuran	BP	regulation of cellular process	3
carbofuran	BP	regulation of ion transmembrane transport	3
carbofuran	BP	xenobiotic metabolic process	3
carbofuran	CC	cytoskeleton	3
carbofuran	MF	DNA-binding transcription factor activity, RNA polymerase II-specific	3
carbofuran	MF	peptide binding	3
carbofuran	MF	protein binding	3
carbofuran	MF	signaling receptor binding	3
chlorpyrifos oxon	BP	autophagy of mitochondrion	3
chlorpyrifos oxon	BP	complement activation, classical pathway	3
chlorpyrifos oxon	BP	cranial skeletal system development	3
chlorpyrifos oxon	BP	gonad development	3
chlorpyrifos oxon	BP	multicellular organism development	3
chlorpyrifos oxon	BP	nitric oxide biosynthetic process	3
chlorpyrifos oxon	BP	regulation of cellular process	3
chlorpyrifos oxon	BP	regulation of cytokine production	3
chlorpyrifos oxon	BP	wound healing	3
chlorpyrifos oxon	BP	xenobiotic metabolic process	3
chlorpyrifos oxon	CC	dendrite	3
chlorpyrifos oxon	CC	endoplasmic reticulum membrane	3
chlorpyrifos oxon	CC	mitochondrial outer membrane	3
chlorpyrifos oxon	CC	voltage-gated potassium channel complex	3
chlorpyrifos oxon	MF	pyridoxal phosphate binding	3
chlorpyrifos oxon	MF	structural constituent of ribosome	3
cyazofamid	BP	heart contraction	3
cyazofamid	BP	transport	3
cyazofamid	BP	xenobiotic metabolic process	3
cyazofamid	CC	basolateral plasma membrane	3
cyfluthrin	BP	chordate embryonic development	3
cyfluthrin	BP	exocytosis	3
cyfluthrin	BP	fat cell differentiation	3
cyfluthrin	BP	gonad development	3
cyfluthrin	BP	inflammatory response	3
cyfluthrin	BP	intracellular protein transport	3
cyfluthrin	BP	ion transport	3
cyfluthrin	BP	mitochondrial electron transport, NADH to ubiquinone	3
cyfluthrin	BP	protein ubiquitination	3
cyfluthrin	BP	regulation of cellular process	3
cyfluthrin	BP	skeletal muscle fiber development	3
cyfluthrin	BP	xenobiotic metabolic process	3
cyfluthrin	CC	endoplasmic reticulum	3
cyfluthrin	CC	endoplasmic reticulum membrane	3
cyfluthrin	CC	mitochondrial outer membrane	3
cyfluthrin	MF	antioxidant activity	3
cyfluthrin	MF	heparin binding	3
cyfluthrin	MF	pyridoxal phosphate binding	3
cyproconazole	BP	branching involved in blood vessel morphogenesis	3
cyproconazole	BP	cartilage development	3
cyproconazole	BP	cranial skeletal system development	3
cyproconazole	BP	dorsal/ventral pattern formation	3
cyproconazole	BP	gonad development	3
cyproconazole	BP	ion transport	3
cyproconazole	BP	kidney development	3
cyproconazole	BP	lipid storage	3
cyproconazole	BP	multicellular organism development	3
cyproconazole	BP	nitric oxide biosynthetic process	3
cyproconazole	BP	proteolysis	3
cyproconazole	BP	regulation of cellular process	3
cyproconazole	BP	thymus development	3
cyproconazole	BP	vesicle-mediated transport	3
cyproconazole	CC	endoplasmic reticulum membrane	3
cyproconazole	MF	flavin adenine dinucleotide binding	3
cyproconazole	MF	heparin binding	3
cyproconazole	MF	lipid binding	3
cyproconazole	MF	lyase activity	3
cyproconazole	MF	pyridoxal phosphate binding	3
cyproconazole	MF	transmembrane transporter activity	3
dazomet	BP	regulation of inflammatory response	3
dicloran	BP	negative regulation of apoptotic process	3
dicloran	BP	retinoic acid receptor signaling pathway	3
dicloran	BP	sprouting angiogenesis	3
dicloran	BP	tissue development	3
difenoconazole	BP	axon extension	3
difenoconazole	BP	cell differentiation	3
difenoconazole	BP	cellular response to calcium ion	3
difenoconazole	BP	multicellular organism development	3
difenoconazole	BP	regulation of cellular process	3
difenoconazole	BP	regulation of neurogenesis	3
difenoconazole	BP	transport	3
difenoconazole	CC	nucleoplasm	3
difenoconazole	MF	flavin adenine dinucleotide binding	3
diniconazole	BP	multicellular organism development	3
diniconazole	BP	regulation of cell shape	3
diniconazole	BP	regulation of cellular process	3
diniconazole	BP	regulation of inflammatory response	3
diniconazole	BP	retinoic acid receptor signaling pathway	3
diniconazole	CC	nucleoplasm	3
diniconazole	MF	RNA polymerase II cis-regulatory region sequence-specific DNA binding	3
emamectin benzoate	BP	autophagy	3
emamectin benzoate	BP	axon extension	3
emamectin benzoate	BP	cranial skeletal system development	3
emamectin benzoate	BP	fibroblast growth factor receptor signaling pathway	3
emamectin benzoate	BP	gonad development	3
emamectin benzoate	BP	heart contraction	3
emamectin benzoate	BP	lipid metabolic process	3
emamectin benzoate	BP	regulation of cellular process	3
emamectin benzoate	BP	regulation of ion transmembrane transport	3
emamectin benzoate	BP	transport	3
emamectin benzoate	CC	nucleoplasm	3
endosulfan	BP	chromosome condensation	3
endosulfan	BP	chylomicron remnant clearance	3
endosulfan	BP	digestion	3
endosulfan	BP	digestive tract development	3
endosulfan	BP	gonad development	3
endosulfan	BP	regulation of cellular process	3
endosulfan	BP	retinoic acid receptor signaling pathway	3
endosulfan	BP	stem cell population maintenance	3
endosulfan	BP	xenobiotic metabolic process	3
endosulfan	CC	basolateral plasma membrane	3
endosulfan	CC	chromosome	3
endosulfan	CC	cytoplasmic side of plasma membrane	3
endosulfan	CC	dendrite	3
endosulfan	CC	mitochondrial outer membrane	3
endosulfan	CC	neuronal cell body	3
endosulfan	CC	transcription regulator complex	3
endosulfan	MF	SH3 domain binding	3
endosulfan	MF	actin filament binding	3
endosulfan	MF	acyltransferase activity	3
endosulfan	MF	chromatin binding	3
endosulfan	MF	integrin binding	3
endosulfan	MF	lyase activity	3
endosulfan	MF	molecular adaptor activity	3
endosulfan	MF	peptide binding	3
endosulfan	MF	phosphotyrosine residue binding	3
endosulfan	MF	structural constituent of ribosome	3
endrin	BP	DNA repair	3
endrin	BP	fat cell differentiation	3
endrin	BP	gonad development	3
endrin	BP	kidney development	3
endrin	BP	multicellular organism development	3
endrin	BP	positive regulation of cell population proliferation	3
endrin	BP	positive regulation of kinase activity	3
endrin	BP	rRNA processing	3
endrin	BP	regulation of cellular process	3
endrin	BP	regulation of neurogenesis	3
endrin	BP	regulation of neuron projection development	3
endrin	BP	transmembrane receptor protein tyrosine kinase signaling pathway	3
endrin	BP	xenobiotic metabolic process	3
endrin	CC	endosome	3
endrin	MF	heparin binding	3
ethoxyquin	BP	estrogen biosynthetic process	3
ethoxyquin	BP	heme catabolic process	3
ethoxyquin	BP	intracellular protein transport	3
ethoxyquin	BP	regulation of transcription by RNA polymerase II	3
ethoxyquin	BP	toxin metabolic process	3
ethoxyquin	CC	endoplasmic reticulum	3
ethoxyquin	CC	endoplasmic reticulum membrane	3
ethoxyquin	MF	monooxygenase activity	3
ethoxyquin	MF	oxidoreductase activity, acting on the aldehyde or oxo group of donors, NAD or NADP as acceptor	3
fenamidone	BP	animal organ morphogenesis	3
fenamidone	BP	carbohydrate metabolic process	3
fenamidone	BP	cranial skeletal system development	3
fenamidone	BP	hydrogen peroxide catabolic process	3
fenamidone	BP	ion transport	3
fenamidone	BP	multicellular organism development	3
fenamidone	BP	protein processing	3
fenamidone	BP	regulation of cellular process	3
fenamidone	BP	skeletal system development	3
fenamidone	BP	spermatogenesis	3
fenamidone	CC	dendrite	3
fenamidone	CC	lamellipodium	3
fenamidone	CC	neuronal cell body	3
fenamidone	CC	plasma membrane	3
fenamidone	MF	actin filament binding	3
fenamidone	MF	protein kinase binding	3
fenamidone	MF	transmembrane signaling receptor activity	3
fenarimol	BP	BMP signaling pathway	3
fenarimol	BP	branching involved in blood vessel morphogenesis	3
fenarimol	BP	cell differentiation	3
fenarimol	BP	cell maturation	3
fenarimol	BP	cranial skeletal system development	3
fenarimol	BP	multicellular organism development	3
fenarimol	BP	regulation of cellular process	3
fenarimol	BP	regulation of signal transduction	3
fenarimol	BP	skeletal system development	3
fenarimol	BP	tissue development	3
fenarimol	BP	ubiquitin-dependent protein catabolic process	3
fenarimol	CC	endoplasmic reticulum	3
fenarimol	CC	endoplasmic reticulum membrane	3
fenarimol	MF	RNA polymerase II cis-regulatory region sequence-specific DNA binding	3
fenarimol	MF	transmembrane signaling receptor activity	3
fipronil	BP	acyl-CoA metabolic process	3
fipronil	BP	autophagy of mitochondrion	3
fipronil	BP	branching involved in blood vessel morphogenesis	3
fipronil	BP	cardiac muscle tissue development	3
fipronil	BP	circadian regulation of gene expression	3
fipronil	BP	cranial skeletal system development	3
fipronil	BP	extracellular matrix organization	3
fipronil	BP	glial cell development	3
fipronil	BP	gonad development	3
fipronil	BP	pancreas development	3
fipronil	BP	proteolysis	3
fipronil	BP	regulation of cellular process	3
fipronil	BP	retinoic acid receptor signaling pathway	3
fipronil	BP	transmembrane transport	3
fipronil	CC	basolateral plasma membrane	3
fipronil	CC	cytoplasmic side of plasma membrane	3
fipronil	CC	dendrite	3
fipronil	CC	extracellular matrix	3
fipronil	CC	protein-containing complex	3
fipronil	CC	receptor complex	3
fipronil	CC	ubiquitin ligase complex	3
fipronil	MF	actin filament binding	3
fipronil	MF	chromatin binding	3
fipronil	MF	peptide binding	3
fipronil	MF	phosphatase activity	3
fipronil	MF	pyridoxal phosphate binding	3
flumetralin	BP	heart contraction	3
flumetralin	BP	negative regulation of apoptotic process	3
flumetralin	BP	retinoic acid receptor signaling pathway	3
flumetralin	BP	tissue development	3
flumetralin	MF	transmembrane signaling receptor activity	3
flusilazole	BP	branching involved in blood vessel morphogenesis	3
flusilazole	BP	fat cell differentiation	3
flusilazole	BP	glial cell development	3
flusilazole	BP	gonad development	3
flusilazole	BP	innate immune response	3
flusilazole	BP	positive regulation of protein phosphorylation	3
flusilazole	BP	protein import into nucleus	3
flusilazole	BP	regulation of cellular process	3
flusilazole	BP	ribosome biogenesis	3
flusilazole	CC	endoplasmic reticulum	3
flusilazole	CC	endoplasmic reticulum membrane	3
flusilazole	CC	endosome	3
flusilazole	MF	heparin binding	3
kepone	BP	autophagy of mitochondrion	3
kepone	BP	branching involved in blood vessel morphogenesis	3
kepone	BP	cell maturation	3
kepone	BP	cellular response to light stimulus	3
kepone	BP	cranial skeletal system development	3
kepone	BP	dorsal/ventral pattern formation	3
kepone	BP	lipid storage	3
kepone	BP	microtubule-based movement	3
kepone	BP	ossification	3
kepone	BP	protein glycosylation	3
kepone	BP	proteolysis	3
kepone	BP	regulation of cellular process	3
kepone	BP	skeletal system development	3
kepone	BP	xenobiotic metabolic process	3
kepone	CC	basolateral plasma membrane	3
kepone	CC	dendrite	3
kepone	CC	high-density lipoprotein particle	3
kepone	CC	mitochondrial outer membrane	3
kepone	CC	neuronal cell body	3
kepone	CC	postsynaptic membrane	3
kepone	MF	flavin adenine dinucleotide binding	3
kepone	MF	peptidase activity	3
kepone	MF	peptide binding	3
methomyl	BP	DNA repair	3
methomyl	BP	complement activation, classical pathway	3
methomyl	BP	cranial skeletal system development	3
methomyl	BP	estrogen biosynthetic process	3
methomyl	BP	innate immune response	3
methomyl	BP	multicellular organism development	3
methomyl	BP	negative chemotaxis	3
methomyl	BP	regulation of cellular process	3
methomyl	BP	regulation of gene expression	3
methomyl	BP	regulation of signal transduction	3
methomyl	BP	transport	3
methomyl	CC	nucleoplasm	3
methomyl	MF	GTPase activator activity	3
nitrofen	BP	acyl-CoA metabolic process	3
nitrofen	BP	amine metabolic process	3
nitrofen	BP	bone remodeling	3
nitrofen	BP	cilium assembly	3
nitrofen	BP	circadian regulation of gene expression	3
nitrofen	BP	fat cell differentiation	3
nitrofen	BP	heme catabolic process	3
nitrofen	BP	mitochondrial electron transport, NADH to ubiquinone	3
nitrofen	BP	negative regulation of viral genome replication	3
nitrofen	BP	nicotinamide nucleotide metabolic process	3
nitrofen	BP	porphyrin-containing compound metabolic process	3
nitrofen	BP	regulation of cellular process	3
nitrofen	BP	ribosome biogenesis	3
nitrofen	BP	tissue regeneration	3
nitrofen	BP	xenobiotic metabolic process	3
nitrofen	CC	basolateral plasma membrane	3
nitrofen	CC	dendrite	3
nitrofen	CC	endoplasmic reticulum membrane	3
nitrofen	CC	lysosome	3
nitrofen	CC	mitochondrial outer membrane	3
nitrofen	CC	plasma membrane	3
nitrofen	CC	sarcoplasmic reticulum	3
nitrofen	CC	spliceosomal complex	3
nitrofen	MF	actin binding	3
nitrofen	MF	cytokine binding	3
nitrofen	MF	flavin adenine dinucleotide binding	3
nitrofen	MF	integrin binding	3
nitrofen	MF	peptidase activity	3
nitrofen	MF	structural constituent of ribosome	3
[truncated: 1,534 more rows]

## Sheet: parentTerm_chemcount
parentTerm	total_count	unique_chemicals	chemicals_detail
BMP signaling pathway	720	25	abamectin (40); carbofuran (20); chlorpyrifos oxon (29); cyfluthrin (44); cyproconazole (31); dicloran (4); difenoconazole (18); diniconazole (5); emamectin benzoate (33); endosulfan (97); endrin (16); ethoxyquin (7); fenamidone (21); fenarimol (3); fipronil (50); flusilazole (23); kepone (46); methomyl (15); napropamide (8); nitrofen (83); pendimethalin (20); picoxystrobin (49); piperonyl butoxi…
negative regulation of apoptotic process	650	25	abamectin (37); carbofuran (32); chlorpyrifos oxon (31); cyfluthrin (41); cyproconazole (19); dazomet (16); dicloran (3); difenoconazole (14); diniconazole (14); emamectin benzoate (42); endosulfan (56); endrin (13); ethoxyquin (8); fenamidone (29); fenarimol (4); fipronil (36); flumetralin (3); flusilazole (24); kepone (29); methomyl (13); nitrofen (50); pendimethalin (33); picoxystrobin (44); p…
regulation of membrane potential	499	25	abamectin (19); aldicarb (3); carbofuran (18); chlorpyrifos oxon (29); cyfluthrin (32); cyproconazole (10); dazomet (9); dicloran (1); difenoconazole (11); diniconazole (1); emamectin benzoate (10); endosulfan (92); endrin (2); ethoxyquin (5); fenamidone (16); fenarimol (1); fipronil (41); flusilazole (11); kepone (48); methomyl (6); nitrofen (73); pendimethalin (8); picoxystrobin (35); piperonyl…
fatty acid metabolic process	428	21	abamectin (7); carbofuran (6); chlorpyrifos oxon (34); cyfluthrin (22); cyproconazole (31); difenoconazole (24); emamectin benzoate (7); endosulfan (67); endrin (2); ethoxyquin (20); fenamidone (8); fenarimol (6); fipronil (38); flusilazole (12); kepone (27); methomyl (4); nitrofen (59); pendimethalin (1); picoxystrobin (26); piperonyl butoxide (24); trichlorfon (3)
regulation of transcription by RNA polymerase II	375	25	abamectin (17); carbofuran (17); chlorpyrifos oxon (8); cyfluthrin (17); cyproconazole (17); dicloran (17); difenoconazole (9); diniconazole (13); emamectin benzoate (17); endosulfan (17); endrin (17); ethoxyquin (3); fenamidone (17); fenarimol (17); fipronil (29); flumetralin (17); flusilazole (17); kepone (17); methomyl (4); napropamide (17); nitrofen (17); pendimethalin (17); picoxystrobin (17…
positive regulation of transcription by RNA polymerase II	350	26	abamectin (16); aldicarb (1); carbofuran (14); chlorpyrifos oxon (9); cyfluthrin (16); cyproconazole (16); dicloran (15); difenoconazole (16); diniconazole (16); emamectin benzoate (16); endosulfan (16); endrin (16); fenamidone (16); fenarimol (15); fipronil (16); flumetralin (15); flusilazole (16); kepone (16); methomyl (2); napropamide (15); nitrofen (16); pendimethalin (16); picoxystrobin (16)…
negative regulation of transcription by RNA polymerase II	345	27	abamectin (17); carbofuran (17); chlorpyrifos oxon (6); cyfluthrin (17); cyproconazole (16); dazomet (1); dicloran (15); difenoconazole (13); diniconazole (16); emamectin benzoate (7); endosulfan (17); endrin (16); ethoxyquin (2); fenamidone (14); fenarimol (15); fipronil (17); flumetralin (15); flusilazole (17); kepone (17); methomyl (2); napropamide (15); nitrofen (18); pendimethalin (17); pico…
ubiquitin-dependent protein catabolic process	336	21	abamectin (18); carbofuran (7); chlorpyrifos oxon (10); cyfluthrin (14); cyproconazole (26); difenoconazole (8); emamectin benzoate (6); endosulfan (44); endrin (2); ethoxyquin (5); fenamidone (17); fenarimol (3); fipronil (39); flusilazole (10); kepone (27); methomyl (8); nitrofen (30); pendimethalin (4); picoxystrobin (26); piperonyl butoxide (28); trichlorfon (4)
regulation of ion transmembrane transport	325	18	abamectin (15); aldicarb (2); carbofuran (3); chlorpyrifos oxon (20); cyfluthrin (14); cyproconazole (8); difenoconazole (5); emamectin benzoate (3); endosulfan (60); fenamidone (15); fipronil (31); flusilazole (4); kepone (39); nitrofen (46); pendimethalin (6); picoxystrobin (29); piperonyl butoxide (20); trichlorfon (5)
DNA repair	324	20	abamectin (28); carbofuran (5); chlorpyrifos oxon (18); cyfluthrin (30); cyproconazole (14); difenoconazole (4); emamectin benzoate (17); endosulfan (39); endrin (3); ethoxyquin (13); fenamidone (4); fipronil (29); flusilazole (2); kepone (15); methomyl (3); nitrofen (23); pendimethalin (12); picoxystrobin (36); piperonyl butoxide (10); trichlorfon (19)
lipid metabolic process	319	23	abamectin (8); carbofuran (2); chlorpyrifos oxon (4); cyfluthrin (14); cyproconazole (30); dicloran (1); difenoconazole (29); diniconazole (2); emamectin benzoate (3); endosulfan (59); endrin (2); ethoxyquin (8); fenamidone (8); fenarimol (12); fipronil (23); flusilazole (19); kepone (24); methomyl (1); nitrofen (43); pendimethalin (2); picoxystrobin (13); piperonyl butoxide (5); trichlorfon (7)
heart contraction	315	23	abamectin (4); aldicarb (1); carbofuran (2); chlorpyrifos oxon (13); cyazofamid (3); cyfluthrin (9); cyproconazole (4); dicloran (2); difenoconazole (6); emamectin benzoate (3); endosulfan (67); endrin (4); ethoxyquin (5); fenamidone (9); fipronil (24); flumetralin (3); flusilazole (7); kepone (46); nitrofen (56); pendimethalin (20); picoxystrobin (14); piperonyl butoxide (7); trichlorfon (6)
positive regulation of cell population proliferation	310	21	abamectin (20); carbofuran (10); chlorpyrifos oxon (13); cyfluthrin (20); cyproconazole (11); difenoconazole (4); diniconazole (2); emamectin benzoate (27); endosulfan (37); endrin (3); fenamidone (15); fenarimol (5); fipronil (13); flusilazole (12); kepone (17); methomyl (4); nitrofen (53); pendimethalin (13); picoxystrobin (11); piperonyl butoxide (17); trichlorfon (3)
protein phosphorylation	281	16	abamectin (9); carbofuran (2); chlorpyrifos oxon (17); cyfluthrin (11); cyproconazole (17); difenoconazole (8); emamectin benzoate (10); endosulfan (53); endrin (5); fenamidone (11); fipronil (34); flusilazole (6); kepone (28); nitrofen (38); picoxystrobin (24); piperonyl butoxide (8)
metabolic process	280	27	abamectin (13); carbofuran (13); chlorpyrifos oxon (11); cyazofamid (1); cyfluthrin (13); cyproconazole (13); dicloran (11); difenoconazole (9); diniconazole (7); emamectin benzoate (13); endosulfan (13); endrin (13); ethoxyquin (7); fenamidone (13); fenarimol (13); fipronil (13); flumetralin (7); flusilazole (13); kepone (13); methomyl (7); napropamide (7); nitrofen (13); pendimethalin (13); pic…
complement activation, classical pathway	262	18	abamectin (8); carbofuran (6); chlorpyrifos oxon (3); cyfluthrin (16); cyproconazole (6); emamectin benzoate (46); endosulfan (62); endrin (1); fenamidone (2); fipronil (18); flusilazole (1); kepone (25); methomyl (3); nitrofen (44); pendimethalin (2); picoxystrobin (6); piperonyl butoxide (10); trichlorfon (3)
spermatogenesis	255	21	abamectin (2); carbofuran (6); chlorpyrifos oxon (11); cyfluthrin (15); cyproconazole (7); difenoconazole (11); diniconazole (2); emamectin benzoate (8); endosulfan (29); endrin (10); fenamidone (3); fenarimol (7); fipronil (23); flusilazole (5); kepone (26); methomyl (15); nitrofen (17); pendimethalin (14); picoxystrobin (23); piperonyl butoxide (11); trichlorfon (10)
cell differentiation	251	21	abamectin (7); aldicarb (12); carbofuran (10); chlorpyrifos oxon (19); cyfluthrin (4); cyproconazole (17); difenoconazole (3); diniconazole (2); emamectin benzoate (4); endosulfan (25); endrin (6); fenamidone (15); fenarimol (3); fipronil (17); flusilazole (24); kepone (19); nitrofen (26); pendimethalin (4); picoxystrobin (19); piperonyl butoxide (8); trichlorfon (7)
regulation of gene expression	244	24	abamectin (11); carbofuran (11); chlorpyrifos oxon (6); cyfluthrin (11); cyproconazole (11); dicloran (11); difenoconazole (9); diniconazole (11); emamectin benzoate (11); endosulfan (11); endrin (11); fenamidone (11); fenarimol (11); fipronil (12); flumetralin (11); flusilazole (11); kepone (11); methomyl (3); napropamide (11); nitrofen (15); pendimethalin (11); picoxystrobin (11); piperonyl but…
protein transport	238	21	abamectin (10); aldicarb (2); chlorpyrifos oxon (21); cyazofamid (4); cyfluthrin (17); cyproconazole (12); difenoconazole (12); emamectin benzoate (5); endosulfan (31); ethoxyquin (1); fenamidone (14); fenarimol (1); fipronil (20); flusilazole (9); kepone (20); methomyl (1); nitrofen (28); pendimethalin (3); picoxystrobin (16); piperonyl butoxide (10); trichlorfon (1)
intracellular signal transduction	229	19	abamectin (8); carbofuran (3); chlorpyrifos oxon (10); cyfluthrin (12); cyproconazole (4); difenoconazole (2); emamectin benzoate (11); endosulfan (47); endrin (8); fenamidone (12); fipronil (24); flusilazole (6); kepone (18); methomyl (1); nitrofen (27); pendimethalin (3); picoxystrobin (18); piperonyl butoxide (9); trichlorfon (6)
regulation of neurogenesis	225	21	abamectin (9); aldicarb (1); carbofuran (8); chlorpyrifos oxon (13); cyfluthrin (12); cyproconazole (5); difenoconazole (3); diniconazole (2); emamectin benzoate (18); endosulfan (31); endrin (3); fenamidone (13); fenarimol (2); fipronil (14); flusilazole (12); kepone (18); nitrofen (27); pendimethalin (4); picoxystrobin (15); piperonyl butoxide (10); trichlorfon (5)
cell cycle	216	14	abamectin (4); carbofuran (15); cyfluthrin (2); cyproconazole (6); endosulfan (35); fenamidone (12); fipronil (36); flusilazole (11); kepone (14); nitrofen (12); pendimethalin (1); picoxystrobin (39); piperonyl butoxide (28); trichlorfon (1)
cellular response to amino acid stimulus	212	29	abamectin (10); aldicarb (4); carbofuran (4); chlorpropham (2); chlorpyrifos oxon (11); cyazofamid (2); cyfluthrin (12); cyproconazole (9); dicloran (4); difenoconazole (4); diniconazole (4); emamectin benzoate (12); endosulfan (15); endrin (4); ethoxyquin (8); fenamidone (7); fenarimol (4); fipronil (11); flumetralin (4); flusilazole (5); kepone (9); methomyl (4); napropamide (4); nitrofen (12);…
tissue development	207	24	abamectin (2); carbofuran (5); chlorpyrifos oxon (5); cyfluthrin (7); cyproconazole (7); dicloran (3); difenoconazole (6); diniconazole (4); emamectin benzoate (10); endosulfan (28); endrin (11); ethoxyquin (1); fenamidone (18); fenarimol (3); fipronil (9); flumetralin (3); flusilazole (15); kepone (15); napropamide (2); nitrofen (26); pendimethalin (6); picoxystrobin (8); piperonyl butoxide (8);…
regulation of cell shape	206	20	abamectin (8); carbofuran (12); chlorpyrifos oxon (13); cyfluthrin (8); cyproconazole (9); difenoconazole (4); diniconazole (3); emamectin benzoate (12); endosulfan (27); endrin (6); fenamidone (8); fenarimol (1); fipronil (12); flusilazole (14); kepone (14); nitrofen (23); pendimethalin (6); picoxystrobin (10); piperonyl butoxide (11); trichlorfon (5)
positive regulation of B cell activation	206	16	abamectin (11); carbofuran (9); chlorpyrifos oxon (2); cyfluthrin (17); cyproconazole (8); emamectin benzoate (21); endosulfan (39); fenamidone (7); fipronil (16); flusilazole (6); kepone (17); nitrofen (25); pendimethalin (9); picoxystrobin (13); piperonyl butoxide (4); trichlorfon (2)
regulation of cell migration	204	17	abamectin (13); carbofuran (11); chlorpyrifos oxon (12); cyfluthrin (11); cyproconazole (9); dazomet (10); emamectin benzoate (14); endosulfan (17); fenamidone (10); fipronil (14); flusilazole (11); kepone (14); nitrofen (21); pendimethalin (6); picoxystrobin (13); piperonyl butoxide (11); trichlorfon (7)
regulation of inflammatory response	203	23	abamectin (13); carbofuran (10); chlorpyrifos oxon (10); cyfluthrin (13); cyproconazole (11); dazomet (3); difenoconazole (6); diniconazole (3); emamectin benzoate (17); endosulfan (17); endrin (2); fenamidone (5); fenarimol (1); fipronil (18); flusilazole (5); kepone (15); methomyl (2); nitrofen (17); pendimethalin (5); picoxystrobin (10); piperonyl butoxide (12); thiodicarb (1); trichlorfon (7)
response to hypoxia	197	20	abamectin (14); carbofuran (12); chlorpyrifos oxon (11); cyfluthrin (17); cyproconazole (7); difenoconazole (4); emamectin benzoate (5); endosulfan (22); endrin (4); ethoxyquin (2); fenamidone (5); fipronil (20); flusilazole (1); kepone (11); methomyl (2); nitrofen (14); pendimethalin (8); picoxystrobin (16); piperonyl butoxide (13); trichlorfon (9)
regulation of cytokine production	188	15	abamectin (23); carbofuran (2); chlorpyrifos oxon (3); cyfluthrin (9); cyproconazole (2); emamectin benzoate (28); endosulfan (39); fenamidone (2); fipronil (14); kepone (2); nitrofen (33); pendimethalin (1); picoxystrobin (3); piperonyl butoxide (21); trichlorfon (6)
cytoskeleton organization	186	18	abamectin (8); carbofuran (8); chlorpyrifos oxon (19); cyfluthrin (11); cyproconazole (7); diniconazole (2); emamectin benzoate (2); endosulfan (28); endrin (2); fenamidone (7); fipronil (19); flusilazole (5); kepone (12); nitrofen (12); pendimethalin (2); picoxystrobin (21); piperonyl butoxide (14); trichlorfon (7)
cell adhesion	186	16	abamectin (10); carbofuran (5); chlorpyrifos oxon (7); cyfluthrin (10); cyproconazole (7); emamectin benzoate (13); endosulfan (30); fenamidone (14); fipronil (12); flusilazole (6); kepone (18); nitrofen (29); pendimethalin (5); picoxystrobin (13); piperonyl butoxide (5); trichlorfon (2)
axon extension	178	17	carbofuran (7); chlorpyrifos oxon (18); cyfluthrin (6); cyproconazole (10); difenoconazole (3); emamectin benzoate (3); endosulfan (28); fenamidone (8); fenarimol (2); fipronil (13); flusilazole (10); kepone (15); nitrofen (26); pendimethalin (4); picoxystrobin (15); piperonyl butoxide (5); trichlorfon (5)
endosome	173	16	abamectin (3); carbofuran (2); chlorpyrifos oxon (14); cyfluthrin (7); cyproconazole (11); emamectin benzoate (5); endosulfan (31); endrin (3); fenamidone (12); fipronil (20); flusilazole (3); kepone (22); nitrofen (15); picoxystrobin (11); piperonyl butoxide (10); trichlorfon (4)
chemical synaptic transmission	166	20	abamectin (1); aldicarb (9); carbofuran (1); chlorpyrifos oxon (20); cyfluthrin (7); cyproconazole (1); difenoconazole (1); emamectin benzoate (1); endosulfan (23); endrin (1); fenamidone (9); fenarimol (1); fipronil (18); flusilazole (13); kepone (19); nitrofen (17); pendimethalin (1); picoxystrobin (14); piperonyl butoxide (1); trichlorfon (8)
heart development	166	20	abamectin (5); carbofuran (8); chlorpyrifos oxon (6); cyfluthrin (6); cyproconazole (6); dazomet (1); difenoconazole (1); diniconazole (5); emamectin benzoate (5); endosulfan (23); endrin (2); fenamidone (7); fipronil (11); flusilazole (18); kepone (9); nitrofen (32); pendimethalin (4); picoxystrobin (7); piperonyl butoxide (6); trichlorfon (4)
negative chemotaxis	163	22	abamectin (10); carbofuran (4); chlorpyrifos oxon (7); cyfluthrin (12); cyproconazole (12); difenoconazole (6); emamectin benzoate (7); endosulfan (18); endrin (2); ethoxyquin (4); fenamidone (4); fenarimol (1); fipronil (12); flusilazole (6); kepone (9); methomyl (3); nitrofen (14); pendimethalin (4); picoxystrobin (12); piperonyl butoxide (8); thiodicarb (2); trichlorfon (6)
nucleoplasm	159	23	abamectin (5); carbofuran (8); chlorpyrifos oxon (6); cyfluthrin (9); cyproconazole (9); dicloran (5); difenoconazole (3); diniconazole (3); emamectin benzoate (3); endosulfan (13); endrin (5); fenamidone (8); fipronil (16); flumetralin (5); flusilazole (5); kepone (12); methomyl (3); napropamide (5); nitrofen (9); pendimethalin (3); picoxystrobin (12); piperonyl butoxide (9); trichlorfon (3)
regulation of neuron projection development	152	18	abamectin (2); carbofuran (2); chlorpyrifos oxon (13); cyfluthrin (12); cyproconazole (7); diniconazole (1); emamectin benzoate (2); endosulfan (20); endrin (3); fenamidone (11); fipronil (12); flusilazole (10); kepone (18); nitrofen (15); pendimethalin (1); picoxystrobin (15); piperonyl butoxide (6); trichlorfon (2)
innate immune response	149	18	abamectin (8); carbofuran (4); chlorpyrifos oxon (7); cyfluthrin (14); cyproconazole (10); emamectin benzoate (12); endosulfan (18); fenamidone (5); fipronil (12); flusilazole (3); kepone (13); methomyl (3); nitrofen (11); pendimethalin (3); picoxystrobin (11); piperonyl butoxide (9); thiodicarb (2); trichlorfon (4)
immune response	147	18	abamectin (8); carbofuran (7); chlorpyrifos oxon (2); cyfluthrin (11); cyproconazole (8); emamectin benzoate (11); endosulfan (21); endrin (5); fenamidone (6); fipronil (10); flusilazole (5); kepone (9); methomyl (1); nitrofen (19); pendimethalin (6); picoxystrobin (9); piperonyl butoxide (5); trichlorfon (4)
kidney development	146	14	carbofuran (7); cyproconazole (3); difenoconazole (1); endosulfan (30); endrin (3); fenamidone (2); fenarimol (1); fipronil (6); flusilazole (21); kepone (21); nitrofen (31); pendimethalin (3); picoxystrobin (3); piperonyl butoxide (14)
signal transduction	145	26	abamectin (7); aldicarb (1); carbofuran (7); chlorpyrifos oxon (7); cyfluthrin (5); cyproconazole (7); dicloran (2); difenoconazole (6); diniconazole (6); emamectin benzoate (7); endosulfan (7); endrin (7); fenamidone (7); fenarimol (4); fipronil (7); flumetralin (2); flusilazole (7); kepone (7); methomyl (4); napropamide (2); nitrofen (7); pendimethalin (7); picoxystrobin (7); piperonyl butoxide…
cell migration	144	17	abamectin (4); carbofuran (4); chlorpyrifos oxon (9); cyfluthrin (10); cyproconazole (2); emamectin benzoate (11); endosulfan (33); endrin (2); fenamidone (4); fipronil (12); flusilazole (5); kepone (10); nitrofen (23); pendimethalin (2); picoxystrobin (7); piperonyl butoxide (4); trichlorfon (2)
GTPase activator activity	139	17	abamectin (1); carbofuran (2); chlorpyrifos oxon (6); cyfluthrin (5); cyproconazole (6); emamectin benzoate (6); endosulfan (32); fenamidone (8); fipronil (12); flusilazole (2); kepone (14); methomyl (3); nitrofen (20); pendimethalin (1); picoxystrobin (8); piperonyl butoxide (12); trichlorfon (1)
DNA-binding transcription factor activity, RNA polymerase II-specific	138	21	abamectin (3); carbofuran (3); chlorpropham (2); chlorpyrifos oxon (1); cyfluthrin (7); cyproconazole (7); dicloran (7); difenoconazole (7); diniconazole (7); endosulfan (12); endrin (7); fenarimol (5); fipronil (7); flumetralin (7); flusilazole (7); kepone (11); napropamide (7); nitrofen (9); pendimethalin (7); picoxystrobin (9); piperonyl butoxide (6)
transmembrane transporter activity	138	10	chlorpyrifos oxon (15); cyazofamid (14); cyfluthrin (1); cyproconazole (3); endosulfan (44); ethoxyquin (8); fipronil (12); kepone (13); nitrofen (26); picoxystrobin (2)
positive regulation of protein phosphorylation	135	17	abamectin (6); carbofuran (2); chlorpyrifos oxon (5); cyfluthrin (8); cyproconazole (2); dazomet (1); emamectin benzoate (6); endosulfan (23); endrin (1); fenamidone (8); fipronil (22); flusilazole (3); kepone (11); nitrofen (9); picoxystrobin (15); piperonyl butoxide (12); trichlorfon (1)
positive regulation of kinase activity	135	16	abamectin (2); carbofuran (1); chlorpyrifos oxon (2); cyfluthrin (6); cyproconazole (4); emamectin benzoate (2); endosulfan (32); endrin (3); fenamidone (11); fipronil (11); flusilazole (2); kepone (11); nitrofen (18); pendimethalin (3); picoxystrobin (17); piperonyl butoxide (10)
metal ion binding	133	23	abamectin (3); carbofuran (4); chlorpyrifos oxon (5); cyfluthrin (5); cyproconazole (7); dicloran (5); difenoconazole (6); diniconazole (5); endosulfan (11); endrin (8); ethoxyquin (2); fenamidone (6); fenarimol (5); fipronil (9); flumetralin (2); flusilazole (7); kepone (8); methomyl (1); napropamide (5); nitrofen (8); pendimethalin (4); picoxystrobin (10); piperonyl butoxide (7)
rRNA processing	133	21	abamectin (7); aldicarb (3); carbofuran (12); chlorpyrifos oxon (4); cyfluthrin (8); dicloran (4); diniconazole (4); emamectin benzoate (6); endosulfan (9); endrin (3); fenarimol (6); fipronil (12); flumetralin (4); flusilazole (7); kepone (7); napropamide (5); nitrofen (7); pendimethalin (5); picoxystrobin (9); piperonyl butoxide (6); trichlorfon (5)
transmembrane receptor protein tyrosine kinase signaling pathway	128	19	abamectin (6); carbofuran (4); chlorpyrifos oxon (5); cyfluthrin (7); cyproconazole (4); difenoconazole (2); emamectin benzoate (4); endosulfan (22); endrin (3); fenamidone (8); fipronil (7); flusilazole (6); kepone (8); methomyl (1); nitrofen (26); pendimethalin (3); picoxystrobin (8); piperonyl butoxide (3); trichlorfon (1)
fibroblast growth factor receptor signaling pathway	127	25	abamectin (4); carbofuran (3); chlorpyrifos oxon (4); cyfluthrin (5); cyproconazole (6); dicloran (6); difenoconazole (5); diniconazole (5); emamectin benzoate (3); endosulfan (8); endrin (5); ethoxyquin (1); fenamidone (5); fenarimol (5); fipronil (6); flumetralin (6); flusilazole (6); kepone (6); methomyl (5); napropamide (6); nitrofen (8); pendimethalin (5); picoxystrobin (7); piperonyl butoxi…
DNA binding	121	23	abamectin (2); carbofuran (7); chlorpyrifos oxon (1); cyfluthrin (5); cyproconazole (6); dicloran (6); difenoconazole (4); diniconazole (6); endosulfan (7); endrin (6); ethoxyquin (1); fenamidone (1); fenarimol (5); fipronil (8); flumetralin (6); flusilazole (6); kepone (6); methomyl (1); napropamide (6); nitrofen (9); pendimethalin (6); picoxystrobin (8); piperonyl butoxide (8)
carbohydrate metabolic process	120	12	abamectin (4); cyfluthrin (4); cyproconazole (5); difenoconazole (5); endosulfan (36); endrin (4); fenamidone (3); fipronil (11); kepone (10); nitrofen (17); picoxystrobin (16); piperonyl butoxide (5)
cell junction	119	13	abamectin (1); carbofuran (4); chlorpyrifos oxon (13); cyfluthrin (1); endosulfan (24); fenamidone (15); fipronil (14); flusilazole (5); kepone (10); nitrofen (15); picoxystrobin (10); piperonyl butoxide (5); trichlorfon (2)
regulation of signal transduction	116	22	abamectin (6); carbofuran (5); chlorpyrifos oxon (6); cyfluthrin (6); cyproconazole (6); difenoconazole (5); diniconazole (5); emamectin benzoate (6); endosulfan (8); endrin (5); fenamidone (6); fenarimol (3); fipronil (6); flusilazole (6); kepone (6); methomyl (3); nitrofen (6); pendimethalin (6); picoxystrobin (6); piperonyl butoxide (5); thiodicarb (1); trichlorfon (4)
nucleotide binding	113	24	abamectin (7); carbofuran (1); chlorpyrifos oxon (7); cyfluthrin (7); cyproconazole (7); dicloran (1); difenoconazole (1); diniconazole (1); endosulfan (10); endrin (7); ethoxyquin (5); fenamidone (10); fenarimol (1); fipronil (10); flumetralin (1); flusilazole (5); kepone (7); methomyl (1); napropamide (1); nitrofen (7); pendimethalin (1); picoxystrobin (7); piperonyl butoxide (7); trichlorfon (…
cholesterol metabolic process	110	15	abamectin (1); carbofuran (1); chlorpyrifos oxon (1); cyfluthrin (5); cyproconazole (13); difenoconazole (11); endosulfan (18); ethoxyquin (4); fenarimol (9); fipronil (11); flusilazole (9); kepone (7); nitrofen (12); picoxystrobin (7); trichlorfon (1)
bicellular tight junction assembly	108	11	abamectin (1); chlorpyrifos oxon (21); cyfluthrin (4); endosulfan (26); fenamidone (9); fipronil (10); flusilazole (2); kepone (8); nitrofen (17); picoxystrobin (6); trichlorfon (4)
protein import into nucleus	106	18	abamectin (7); aldicarb (2); chlorpyrifos oxon (11); cyfluthrin (4); cyproconazole (4); difenoconazole (1); emamectin benzoate (1); endosulfan (20); fenamidone (5); fipronil (15); flusilazole (3); kepone (8); methomyl (1); nitrofen (5); pendimethalin (1); picoxystrobin (10); piperonyl butoxide (7); trichlorfon (1)
transcription factor binding	104	20	abamectin (2); carbofuran (2); chlorpropham (1); cyfluthrin (6); cyproconazole (5); dicloran (9); difenoconazole (5); diniconazole (6); endosulfan (5); endrin (6); fenarimol (2); fipronil (7); flumetralin (9); flusilazole (4); kepone (4); napropamide (8); nitrofen (6); pendimethalin (7); picoxystrobin (5); piperonyl butoxide (5)
ion transport	104	12	chlorpyrifos oxon (8); cyazofamid (7); cyfluthrin (3); cyproconazole (3); endosulfan (22); ethoxyquin (6); fenamidone (3); fipronil (13); kepone (15); nitrofen (16); picoxystrobin (4); piperonyl butoxide (4)
nucleus	102	22	abamectin (5); carbofuran (5); chlorpyrifos oxon (5); cyfluthrin (5); cyproconazole (5); difenoconazole (4); diniconazole (4); emamectin benzoate (4); endosulfan (5); endrin (5); ethoxyquin (4); fenamidone (5); fenarimol (4); fipronil (5); flusilazole (5); kepone (5); methomyl (4); nitrofen (5); pendimethalin (4); picoxystrobin (5); piperonyl butoxide (5); trichlorfon (4)
nervous system development	102	17	abamectin (2); carbofuran (5); chlorpyrifos oxon (13); cyfluthrin (4); cyproconazole (4); emamectin benzoate (1); endosulfan (22); endrin (1); fenamidone (2); fipronil (9); flusilazole (8); kepone (5); nitrofen (11); pendimethalin (3); picoxystrobin (8); piperonyl butoxide (2); trichlorfon (2)
protein kinase binding	101	22	abamectin (5); carbofuran (6); chlorpyrifos oxon (5); cyfluthrin (6); cyproconazole (5); dicloran (1); difenoconazole (1); diniconazole (1); emamectin benzoate (4); endosulfan (14); endrin (2); ethoxyquin (1); fenamidone (3); fipronil (12); flusilazole (4); kepone (9); methomyl (1); nitrofen (4); pendimethalin (1); picoxystrobin (9); piperonyl butoxide (5); trichlorfon (2)
amino acid transport	101	13	abamectin (7); chlorpyrifos oxon (7); cyazofamid (1); cyproconazole (4); difenoconazole (1); endosulfan (31); ethoxyquin (1); fipronil (4); kepone (16); nitrofen (13); picoxystrobin (9); piperonyl butoxide (1); trichlorfon (6)
defense response to bacterium	99	19	abamectin (7); carbofuran (1); chlorpyrifos oxon (4); cyfluthrin (6); cyproconazole (4); emamectin benzoate (6); endosulfan (11); endrin (1); ethoxyquin (1); fenamidone (9); fipronil (10); flusilazole (1); kepone (10); methomyl (1); nitrofen (12); pendimethalin (2); picoxystrobin (7); piperonyl butoxide (5); trichlorfon (1)
cytoskeleton	98	17	abamectin (3); carbofuran (3); chlorpyrifos oxon (4); cyfluthrin (5); cyproconazole (4); dicloran (2); difenoconazole (2); endosulfan (15); endrin (2); fenamidone (10); fipronil (10); flusilazole (2); kepone (13); napropamide (2); nitrofen (4); picoxystrobin (9); piperonyl butoxide (8)
chordate embryonic development	98	14	carbofuran (5); chlorpyrifos oxon (1); cyfluthrin (3); cyproconazole (6); difenoconazole (6); endosulfan (12); fenamidone (7); fipronil (5); flusilazole (22); kepone (8); nitrofen (14); pendimethalin (2); picoxystrobin (4); piperonyl butoxide (3)
RNA polymerase II cis-regulatory region sequence-specific DNA binding	94	19	abamectin (2); carbofuran (5); cyfluthrin (5); cyproconazole (6); dicloran (5); difenoconazole (5); diniconazole (3); endosulfan (6); endrin (5); fenarimol (3); fipronil (6); flumetralin (5); flusilazole (5); kepone (5); napropamide (5); nitrofen (5); pendimethalin (5); picoxystrobin (7); piperonyl butoxide (6)
transport	93	21	abamectin (3); aldicarb (2); carbofuran (4); chlorpyrifos oxon (6); cyazofamid (3); cyfluthrin (6); cyproconazole (5); difenoconazole (3); emamectin benzoate (3); endosulfan (8); endrin (1); fenamidone (6); fipronil (7); flusilazole (5); kepone (6); methomyl (3); nitrofen (6); pendimethalin (1); picoxystrobin (6); piperonyl butoxide (4); trichlorfon (5)
protein binding	90	22	abamectin (3); carbofuran (3); chlorpyrifos oxon (5); cyfluthrin (4); cyproconazole (4); difenoconazole (4); diniconazole (1); emamectin benzoate (2); endosulfan (9); endrin (4); ethoxyquin (4); fenamidone (4); fenarimol (1); fipronil (7); flusilazole (4); kepone (6); methomyl (5); nitrofen (5); pendimethalin (2); picoxystrobin (6); piperonyl butoxide (5); trichlorfon (2)
intracellular protein transport	89	17	abamectin (12); chlorpyrifos oxon (7); cyazofamid (1); cyfluthrin (3); cyproconazole (4); difenoconazole (1); emamectin benzoate (2); endosulfan (16); ethoxyquin (3); fenamidone (2); fipronil (9); flusilazole (2); kepone (7); nitrofen (12); picoxystrobin (4); piperonyl butoxide (3); trichlorfon (1)
oxidoreductase activity	84	18	carbofuran (1); chlorpyrifos oxon (11); cyfluthrin (6); cyproconazole (6); difenoconazole (7); emamectin benzoate (4); endosulfan (13); endrin (1); ethoxyquin (6); fenamidone (1); fenarimol (4); fipronil (7); flusilazole (1); kepone (4); nitrofen (4); picoxystrobin (6); piperonyl butoxide (1); trichlorfon (1)
cell projection	84	14	abamectin (1); carbofuran (2); chlorpyrifos oxon (9); cyfluthrin (1); cyproconazole (2); endosulfan (16); fenamidone (7); fipronil (11); flusilazole (5); kepone (9); nitrofen (8); picoxystrobin (7); piperonyl butoxide (2); trichlorfon (4)
skeletal muscle fiber development	84	14	abamectin (1); carbofuran (7); cyfluthrin (3); difenoconazole (1); endosulfan (17); endrin (1); fenamidone (6); fipronil (5); flusilazole (2); kepone (8); nitrofen (18); pendimethalin (4); picoxystrobin (4); piperonyl butoxide (7)
cellular response to calcium ion	83	20	abamectin (7); carbofuran (2); chlorpyrifos oxon (4); cyfluthrin (7); cyproconazole (4); difenoconazole (3); emamectin benzoate (1); endosulfan (7); ethoxyquin (5); fenamidone (1); fipronil (6); flusilazole (2); kepone (5); methomyl (2); nitrofen (8); pendimethalin (2); picoxystrobin (6); piperonyl butoxide (7); thiodicarb (1); trichlorfon (3)
blood vessel endothelial cell migration	82	11	chlorpyrifos oxon (6); cyfluthrin (10); cyproconazole (4); endosulfan (12); fenamidone (8); fipronil (4); flusilazole (6); kepone (8); nitrofen (16); picoxystrobin (4); trichlorfon (4)
sprouting angiogenesis	81	25	abamectin (2); carbofuran (2); chlorpyrifos oxon (2); cyfluthrin (4); cyproconazole (4); dicloran (3); difenoconazole (2); diniconazole (2); emamectin benzoate (2); endosulfan (10); endrin (2); ethoxyquin (1); fenamidone (4); fenarimol (1); fipronil (5); flumetralin (1); flusilazole (9); kepone (4); methomyl (2); napropamide (1); nitrofen (10); pendimethalin (2); picoxystrobin (2); piperonyl buto…
DNA replication	81	11	abamectin (1); carbofuran (2); cyfluthrin (9); cyproconazole (2); endosulfan (10); fipronil (17); flusilazole (1); kepone (5); nitrofen (11); picoxystrobin (14); piperonyl butoxide (9)
multicellular organism development	80	22	abamectin (3); aldicarb (3); carbofuran (3); chlorpyrifos oxon (3); cyproconazole (3); difenoconazole (3); diniconazole (3); emamectin benzoate (5); endosulfan (5); endrin (3); ethoxyquin (2); fenamidone (3); fenarimol (3); fipronil (5); flusilazole (4); kepone (5); methomyl (3); nitrofen (5); pendimethalin (3); picoxystrobin (5); piperonyl butoxide (5); trichlorfon (3)
mRNA splicing, via spliceosome	76	25	abamectin (1); carbofuran (1); chlorpyrifos oxon (7); cyfluthrin (1); cyproconazole (7); dicloran (1); difenoconazole (4); diniconazole (1); emamectin benzoate (1); endosulfan (8); endrin (1); ethoxyquin (1); fenamidone (1); fenarimol (1); fipronil (12); flumetralin (1); flusilazole (1); kepone (6); methomyl (1); napropamide (1); nitrofen (7); pendimethalin (1); picoxystrobin (8); piperonyl butox…
glial cell development	75	16	abamectin (3); carbofuran (7); chlorpyrifos oxon (11); cyfluthrin (4); cyproconazole (2); emamectin benzoate (7); endosulfan (9); fenamidone (1); fipronil (3); flusilazole (3); kepone (5); nitrofen (6); pendimethalin (2); picoxystrobin (3); piperonyl butoxide (5); trichlorfon (4)
wound healing	74	17	abamectin (5); carbofuran (4); chlorpyrifos oxon (3); cyfluthrin (6); cyproconazole (2); dazomet (4); emamectin benzoate (2); endosulfan (12); fenamidone (6); fipronil (4); flusilazole (1); kepone (6); nitrofen (12); pendimethalin (1); picoxystrobin (3); piperonyl butoxide (1); trichlorfon (2)
chromosome segregation	74	4	endosulfan (1); fipronil (25); picoxystrobin (24); piperonyl butoxide (24)
estrogen biosynthetic process	72	17	abamectin (3); chlorpyrifos oxon (1); cyfluthrin (1); cyproconazole (4); difenoconazole (8); emamectin benzoate (1); endosulfan (8); ethoxyquin (3); fenarimol (7); fipronil (7); flusilazole (2); kepone (7); methomyl (3); nitrofen (5); picoxystrobin (2); piperonyl butoxide (2); trichlorfon (8)
inflammatory response	72	16	abamectin (8); carbofuran (2); chlorpyrifos oxon (2); cyfluthrin (3); cyproconazole (2); emamectin benzoate (9); endosulfan (12); endrin (2); fenamidone (2); fipronil (2); flusilazole (1); kepone (8); nitrofen (11); picoxystrobin (2); piperonyl butoxide (4); trichlorfon (2)
translation	72	15	abamectin (3); carbofuran (6); chlorpyrifos oxon (2); cyfluthrin (4); cyproconazole (2); endosulfan (10); ethoxyquin (2); fenamidone (1); fipronil (9); kepone (6); nitrofen (10); pendimethalin (1); picoxystrobin (8); piperonyl butoxide (6); trichlorfon (2)
brain development	72	14	carbofuran (2); chlorpyrifos oxon (5); cyfluthrin (2); cyproconazole (5); difenoconazole (2); endosulfan (9); fenamidone (4); fipronil (4); flusilazole (12); kepone (4); nitrofen (9); pendimethalin (4); picoxystrobin (6); piperonyl butoxide (4)
actin filament organization	71	10	carbofuran (1); chlorpyrifos oxon (2); cyproconazole (1); endosulfan (16); fenamidone (11); fipronil (6); kepone (14); nitrofen (16); picoxystrobin (3); trichlorfon (1)
anatomical structure morphogenesis	70	21	abamectin (2); aldicarb (3); carbofuran (3); chlorpyrifos oxon (5); cyfluthrin (2); cyproconazole (5); difenoconazole (2); diniconazole (2); emamectin benzoate (2); endosulfan (5); fenamidone (5); fenarimol (1); fipronil (5); flusilazole (5); kepone (5); methomyl (1); nitrofen (6); pendimethalin (2); picoxystrobin (5); piperonyl butoxide (2); trichlorfon (2)
protein ubiquitination	70	14	abamectin (2); chlorpyrifos oxon (5); cyfluthrin (3); cyproconazole (2); emamectin benzoate (2); endosulfan (14); endrin (5); fenamidone (2); fipronil (9); flusilazole (2); kepone (6); nitrofen (7); picoxystrobin (9); piperonyl butoxide (2)
hydrogen peroxide catabolic process	69	16	abamectin (5); carbofuran (1); chlorpyrifos oxon (7); cyfluthrin (7); cyproconazole (4); difenoconazole (4); emamectin benzoate (1); endosulfan (8); ethoxyquin (7); fenamidone (3); fipronil (1); kepone (1); nitrofen (8); picoxystrobin (5); piperonyl butoxide (1); trichlorfon (6)
endoplasmic reticulum	68	21	abamectin (2); aldicarb (1); carbofuran (2); chlorpyrifos oxon (4); cyfluthrin (3); cyproconazole (6); difenoconazole (2); emamectin benzoate (1); endosulfan (7); endrin (1); ethoxyquin (3); fenamidone (4); fenarimol (3); fipronil (5); flusilazole (3); kepone (5); methomyl (2); nitrofen (4); picoxystrobin (5); piperonyl butoxide (4); trichlorfon (1)
protein homooligomerization	67	12	carbofuran (1); chlorpyrifos oxon (5); cyfluthrin (2); cyproconazole (2); endosulfan (11); fenamidone (2); fipronil (9); flusilazole (2); kepone (7); nitrofen (17); picoxystrobin (7); piperonyl butoxide (2)
protein serine/threonine kinase activity	67	11	abamectin (4); chlorpyrifos oxon (2); cyfluthrin (6); endosulfan (12); endrin (9); fenamidone (6); fipronil (6); kepone (6); nitrofen (7); picoxystrobin (8); piperonyl butoxide (1)
regulation of cellular process	66	23	abamectin (3); aldicarb (2); carbofuran (3); chlorpyrifos oxon (3); cyfluthrin (3); cyproconazole (3); difenoconazole (3); diniconazole (3); emamectin benzoate (3); endosulfan (3); endrin (3); fenamidone (3); fenarimol (3); fipronil (3); flumetralin (1); flusilazole (3); kepone (3); methomyl (3); nitrofen (3); pendimethalin (3); picoxystrobin (3); piperonyl butoxide (3); trichlorfon (3)
nitric oxide biosynthetic process	66	13	abamectin (7); chlorpyrifos oxon (3); cyfluthrin (7); cyproconazole (3); emamectin benzoate (5); endosulfan (7); ethoxyquin (2); fipronil (2); nitrofen (7); pendimethalin (7); picoxystrobin (2); piperonyl butoxide (7); trichlorfon (7)
xenobiotic metabolic process	65	24	abamectin (1); carbofuran (3); chlorpropham (4); chlorpyrifos oxon (3); cyazofamid (3); cyfluthrin (3); cyproconazole (4); dicloran (1); difenoconazole (4); diniconazole (1); emamectin benzoate (1); endosulfan (3); endrin (3); ethoxyquin (4); fenamidone (1); fenarimol (4); fipronil (4); flusilazole (1); kepone (3); nitrofen (3); pendimethalin (1); picoxystrobin (4); piperonyl butoxide (4); trichl…
mitochondrial inner membrane	64	11	abamectin (3); chlorpyrifos oxon (9); cyproconazole (7); difenoconazole (5); endosulfan (8); fipronil (9); kepone (6); nitrofen (5); picoxystrobin (7); piperonyl butoxide (4); trichlorfon (1)
actin cytoskeleton organization	64	8	carbofuran (3); chlorpyrifos oxon (2); endosulfan (15); fenamidone (7); fipronil (6); kepone (10); nitrofen (17); picoxystrobin (4)
ribosome biogenesis	61	12	chlorpyrifos oxon (5); cyfluthrin (5); cyproconazole (1); endosulfan (10); fenamidone (4); fipronil (11); flusilazole (3); kepone (6); nitrofen (3); picoxystrobin (11); piperonyl butoxide (1); trichlorfon (1)
microtubule	61	9	carbofuran (2); chlorpyrifos oxon (8); endosulfan (11); fenamidone (8); fipronil (7); kepone (10); nitrofen (9); picoxystrobin (5); piperonyl butoxide (1)
cranial skeletal system development	60	22	abamectin (3); carbofuran (4); chlorpyrifos oxon (3); cyfluthrin (1); cyproconazole (3); dicloran (1); difenoconazole (1); diniconazole (1); emamectin benzoate (3); endosulfan (4); endrin (1); fenamidone (3); fenarimol (3); fipronil (3); flusilazole (4); kepone (3); methomyl (3); nitrofen (4); pendimethalin (3); picoxystrobin (3); piperonyl butoxide (3); trichlorfon (3)
mitochondrial electron transport, NADH to ubiquinone	58	14	carbofuran (5); chlorpyrifos oxon (12); cyfluthrin (3); cyproconazole (1); difenoconazole (1); emamectin benzoate (4); endosulfan (6); fipronil (5); kepone (2); nitrofen (3); pendimethalin (3); picoxystrobin (10); piperonyl butoxide (2); trichlorfon (1)
gonad development	57	18	chlorpyrifos oxon (3); cyfluthrin (3); cyproconazole (3); difenoconazole (4); emamectin benzoate (3); endosulfan (3); endrin (3); fenamidone (2); fenarimol (4); fipronil (3); flusilazole (3); kepone (4); methomyl (4); nitrofen (5); pendimethalin (4); picoxystrobin (3); piperonyl butoxide (2); trichlorfon (1)
chromosome	55	18	abamectin (1); cyfluthrin (1); cyproconazole (2); dicloran (2); difenoconazole (2); diniconazole (2); endosulfan (3); endrin (2); fenarimol (2); fipronil (10); flumetralin (2); flusilazole (2); kepone (2); napropamide (2); nitrofen (2); pendimethalin (2); picoxystrobin (8); piperonyl butoxide (8)
retina development in camera-type eye	54	11	carbofuran (5); chlorpyrifos oxon (4); cyfluthrin (4); cyproconazole (4); endosulfan (8); fenamidone (4); fipronil (5); flusilazole (6); kepone (5); nitrofen (5); picoxystrobin (4)
autophagy	53	9	abamectin (7); chlorpyrifos oxon (6); cyfluthrin (7); cyproconazole (4); emamectin benzoate (3); endosulfan (9); fipronil (7); kepone (5); picoxystrobin (5)
signaling receptor binding	51	19	abamectin (3); carbofuran (3); chlorpyrifos oxon (4); cyfluthrin (1); cyproconazole (1); diniconazole (1); emamectin benzoate (6); endosulfan (9); endrin (1); fenamidone (1); fipronil (1); flusilazole (1); kepone (2); methomyl (1); nitrofen (10); pendimethalin (1); picoxystrobin (1); piperonyl butoxide (2); trichlorfon (2)
heparin binding	51	13	abamectin (3); chlorpyrifos oxon (4); cyfluthrin (3); cyproconazole (3); endosulfan (6); endrin (3); fenamidone (5); fipronil (5); flusilazole (3); kepone (5); nitrofen (5); picoxystrobin (3); piperonyl butoxide (3)
vesicle-mediated transport	51	11	chlorpyrifos oxon (4); cyfluthrin (1); cyproconazole (3); emamectin benzoate (1); endosulfan (12); fenamidone (5); fipronil (7); kepone (6); nitrofen (7); picoxystrobin (3); piperonyl butoxide (2)
response to stimulus	50	24	abamectin (2); aldicarb (2); carbofuran (2); chlorpyrifos oxon (2); cyazofamid (2); cyproconazole (2); dicloran (2); difenoconazole (2); diniconazole (2); emamectin benzoate (2); endosulfan (4); endrin (2); ethoxyquin (2); fenamidone (2); fenarimol (2); fipronil (2); flusilazole (2); kepone (2); methomyl (2); nitrofen (2); pendimethalin (2); picoxystrobin (2); piperonyl butoxide (2); trichlorfon …
transmembrane signaling receptor activity	50	13	chlorpyrifos oxon (2); dicloran (4); diniconazole (4); endosulfan (7); endrin (5); fenamidone (3); fenarimol (3); fipronil (8); flumetralin (3); kepone (2); napropamide (4); nitrofen (3); pendimethalin (2)
transmembrane transport	50	12	chlorpyrifos oxon (7); cyazofamid (1); cyfluthrin (4); cyproconazole (1); endosulfan (9); ethoxyquin (1); fenamidone (5); fipronil (3); kepone (6); nitrofen (6); picoxystrobin (6); piperonyl butoxide (1)
proteolysis	49	22	abamectin (3); carbofuran (3); chlorpyrifos oxon (2); cyazofamid (1); cyfluthrin (2); cyproconazole (3); difenoconazole (1); emamectin benzoate (2); endosulfan (4); endrin (2); ethoxyquin (1); fenamidone (2); fipronil (3); flusilazole (2); kepone (3); methomyl (1); nitrofen (4); pendimethalin (1); picoxystrobin (3); piperonyl butoxide (3); thiodicarb (1); trichlorfon (2)
pyridoxal phosphate binding	49	18	abamectin (1); carbofuran (1); chlorpyrifos oxon (3); cyfluthrin (3); cyproconazole (3); difenoconazole (2); endosulfan (10); endrin (2); ethoxyquin (1); fenamidone (1); fenarimol (1); fipronil (3); flusilazole (1); kepone (4); methomyl (4); nitrofen (4); picoxystrobin (3); piperonyl butoxide (2)
cartilage development	49	9	cyproconazole (3); endosulfan (15); fenamidone (4); fenarimol (1); fipronil (6); flusilazole (6); kepone (2); nitrofen (9); picoxystrobin (3)
animal organ morphogenesis	48	19	abamectin (1); carbofuran (2); chlorpyrifos oxon (1); cyfluthrin (1); cyproconazole (1); difenoconazole (1); diniconazole (1); emamectin benzoate (1); endosulfan (5); endrin (1); fenamidone (3); fenarimol (1); fipronil (4); flusilazole (9); kepone (2); nitrofen (9); pendimethalin (1); picoxystrobin (2); piperonyl butoxide (2)
endoplasmic reticulum membrane	48	13	chlorpyrifos oxon (3); cyfluthrin (3); cyproconazole (3); difenoconazole (2); endosulfan (8); ethoxyquin (3); fenarimol (3); fipronil (4); flusilazole (3); kepone (7); nitrofen (3); picoxystrobin (3); piperonyl butoxide (3)
exocytosis	48	10	chlorpyrifos oxon (8); cyfluthrin (3); cyproconazole (2); endosulfan (8); fenamidone (8); fipronil (2); flusilazole (2); kepone (8); nitrofen (5); picoxystrobin (2)
neural crest cell differentiation	48	10	carbofuran (5); chlorpyrifos oxon (1); cyfluthrin (2); endosulfan (9); fipronil (4); flusilazole (8); kepone (1); nitrofen (12); pendimethalin (1); picoxystrobin (5)
lipid binding	47	17	chlorpyrifos oxon (2); cyfluthrin (1); cyproconazole (3); dicloran (2); difenoconazole (2); diniconazole (1); endosulfan (7); endrin (2); fenamidone (1); fenarimol (1); fipronil (4); flusilazole (5); kepone (6); napropamide (2); nitrofen (6); picoxystrobin (1); piperonyl butoxide (1)
pancreas development	47	13	carbofuran (1); chlorpyrifos oxon (1); cyfluthrin (2); cyproconazole (4); endosulfan (8); endrin (1); fenamidone (1); fipronil (3); flusilazole (8); kepone (6); nitrofen (9); pendimethalin (2); picoxystrobin (1)
cilium assembly	46	13	abamectin (2); aldicarb (2); carbofuran (1); chlorpyrifos oxon (4); cyproconazole (2); endosulfan (12); fenamidone (4); fipronil (4); flusilazole (2); kepone (6); nitrofen (3); picoxystrobin (2); piperonyl butoxide (2)
lysosome	46	8	cyproconazole (4); endosulfan (8); fenamidone (8); fipronil (7); kepone (8); nitrofen (3); picoxystrobin (5); piperonyl butoxide (3)
dorsal/ventral pattern formation	45	7	cyproconazole (3); difenoconazole (1); endosulfan (7); fipronil (2); flusilazole (16); kepone (3); nitrofen (13)
monooxygenase activity	43	14	carbofuran (1); cyproconazole (5); difenoconazole (5); diniconazole (1); endosulfan (5); endrin (1); ethoxyquin (3); fenarimol (4); fipronil (6); flusilazole (5); nitrofen (2); picoxystrobin (1); piperonyl butoxide (3); trichlorfon (1)
extrinsic apoptotic signaling pathway in absence of ligand	43	13	abamectin (5); carbofuran (2); chlorpyrifos oxon (2); cyfluthrin (5); emamectin benzoate (5); endosulfan (5); fenamidone (2); fipronil (2); kepone (2); methomyl (1); nitrofen (5); pendimethalin (2); picoxystrobin (5)
ossification	42	14	carbofuran (3); cyfluthrin (2); cyproconazole (1); difenoconazole (2); endosulfan (10); fenamidone (1); fenarimol (1); fipronil (4); flusilazole (2); kepone (3); nitrofen (7); pendimethalin (3); picoxystrobin (1); piperonyl butoxide (2)
extracellular space	41	17	carbofuran (2); chlorpyrifos oxon (2); cyfluthrin (2); cyproconazole (2); emamectin benzoate (2); endosulfan (4); ethoxyquin (1); fenamidone (2); fipronil (2); flusilazole (2); kepone (2); methomyl (2); nitrofen (7); picoxystrobin (3); piperonyl butoxide (2); thiodicarb (2); trichlorfon (2)
proteoglycan biosynthetic process	41	11	chlorpyrifos oxon (2); cyproconazole (2); difenoconazole (1); endosulfan (17); fipronil (5); flusilazole (1); kepone (4); nitrofen (4); pendimethalin (2); picoxystrobin (2); piperonyl butoxide (1)
branching involved in blood vessel morphogenesis	40	11	cyfluthrin (4); cyproconazole (3); endosulfan (5); fenarimol (3); fipronil (3); flusilazole (3); kepone (3); nitrofen (6); pendimethalin (4); picoxystrobin (3); piperonyl butoxide (3)
proteasome complex	39	7	chlorpyrifos oxon (6); cyproconazole (1); endosulfan (5); fipronil (7); kepone (2); picoxystrobin (6); piperonyl butoxide (12)
cardiac muscle tissue development	38	10	carbofuran (5); endosulfan (7); fenamidone (1); fipronil (3); flusilazole (5); kepone (1); nitrofen (8); pendimethalin (3); picoxystrobin (3); piperonyl butoxide (2)
cytoplasm	37	22	abamectin (2); aldicarb (1); carbofuran (2); chlorpyrifos oxon (2); cyfluthrin (1); cyproconazole (2); difenoconazole (1); emamectin benzoate (2); endosulfan (2); endrin (2); ethoxyquin (2); fenamidone (2); fenarimol (1); fipronil (2); flusilazole (1); kepone (2); methomyl (2); nitrofen (2); pendimethalin (1); picoxystrobin (2); piperonyl butoxide (2); trichlorfon (1)
plasma membrane	37	15	abamectin (1); carbofuran (2); chlorpyrifos oxon (2); cyazofamid (2); cyproconazole (2); emamectin benzoate (2); endosulfan (4); endrin (2); fenamidone (3); fipronil (4); flusilazole (2); kepone (4); nitrofen (3); picoxystrobin (2); piperonyl butoxide (2)
skeletal system development	36	10	carbofuran (1); cyproconazole (4); endosulfan (6); fenamidone (3); fenarimol (3); fipronil (5); flusilazole (5); kepone (3); nitrofen (4); picoxystrobin (2)
thymus development	35	19	abamectin (2); carbofuran (1); chlorpyrifos oxon (2); cyfluthrin (2); cyproconazole (3); difenoconazole (1); emamectin benzoate (1); endosulfan (2); endrin (2); fenamidone (2); fipronil (2); flusilazole (2); kepone (2); methomyl (2); nitrofen (2); pendimethalin (2); picoxystrobin (2); piperonyl butoxide (2); trichlorfon (1)
microtubule-based movement	35	5	endosulfan (6); fipronil (8); kepone (3); picoxystrobin (13); piperonyl butoxide (5)
cellular response to light stimulus	34	12	abamectin (2); carbofuran (3); chlorpyrifos oxon (2); cyfluthrin (2); emamectin benzoate (2); endosulfan (4); fipronil (4); kepone (3); nitrofen (2); pendimethalin (2); picoxystrobin (4); piperonyl butoxide (4)
postsynaptic membrane	34	11	chlorpyrifos oxon (4); cyazofamid (1); cyproconazole (1); endosulfan (6); fenamidone (4); fipronil (5); flusilazole (2); kepone (3); nitrofen (4); picoxystrobin (3); piperonyl butoxide (1)
G protein-coupled receptor signaling pathway	33	24	abamectin (1); aldicarb (1); carbofuran (1); chlorpyrifos oxon (1); cyproconazole (1); dicloran (1); difenoconazole (1); diniconazole (1); emamectin benzoate (1); endosulfan (5); endrin (1); fenamidone (1); fenarimol (1); fipronil (1); flumetralin (1); flusilazole (1); kepone (2); methomyl (1); napropamide (1); nitrofen (5); pendimethalin (1); picoxystrobin (1); piperonyl butoxide (1); trichlorfo…
lipid storage	33	13	abamectin (1); chlorpyrifos oxon (4); cyfluthrin (1); cyproconazole (3); difenoconazole (4); endosulfan (6); fenamidone (1); fenarimol (2); fipronil (1); kepone (3); methomyl (1); nitrofen (4); picoxystrobin (2)
voltage-gated potassium channel complex	33	9	chlorpyrifos oxon (3); cyfluthrin (2); cyproconazole (1); endosulfan (6); fenamidone (2); fipronil (2); kepone (6); nitrofen (9); picoxystrobin (2)
GTPase activity	32	8	chlorpyrifos oxon (1); cyproconazole (4); endosulfan (6); ethoxyquin (1); fipronil (5); kepone (5); picoxystrobin (5); piperonyl butoxide (5)
protein processing	32	8	carbofuran (1); dazomet (4); endosulfan (8); fenamidone (3); fipronil (2); kepone (7); nitrofen (6); thiodicarb (1)
extracellular matrix organization	32	7	carbofuran (1); endosulfan (7); fenamidone (5); fipronil (3); kepone (5); nitrofen (8); picoxystrobin (3)
locomotory behavior	31	19	abamectin (1); aldicarb (2); carbofuran (1); chlorpyrifos oxon (4); cyfluthrin (1); cyproconazole (1); dicloran (1); diniconazole (1); endosulfan (5); endrin (1); fenamidone (1); fenarimol (1); fipronil (1); flumetralin (1); flusilazole (1); kepone (2); nitrofen (4); picoxystrobin (1); trichlorfon (1)
retinoic acid receptor signaling pathway	31	17	cyfluthrin (1); cyproconazole (1); dicloran (3); difenoconazole (1); diniconazole (3); emamectin benzoate (1); endosulfan (3); endrin (2); fenarimol (2); fipronil (3); flumetralin (3); flusilazole (2); kepone (1); napropamide (1); nitrofen (2); pendimethalin (1); picoxystrobin (1)
circadian regulation of gene expression	31	14	cyfluthrin (2); cyproconazole (2); difenoconazole (1); emamectin benzoate (2); endosulfan (6); endrin (1); fenamidone (2); fipronil (3); flusilazole (1); kepone (2); methomyl (2); nitrofen (3); pendimethalin (1); picoxystrobin (3)
phosphatase activity	30	10	aldicarb (3); chlorpyrifos oxon (2); cyproconazole (2); endosulfan (11); fipronil (3); kepone (1); methomyl (2); nitrofen (2); picoxystrobin (2); trichlorfon (2)
acyl-CoA metabolic process	30	9	cyproconazole (5); difenoconazole (1); endosulfan (9); ethoxyquin (1); fipronil (3); kepone (2); nitrofen (3); picoxystrobin (3); piperonyl butoxide (3)
peptidase activity	30	9	cyproconazole (1); endosulfan (12); endrin (1); fenamidone (1); fipronil (7); kepone (3); nitrofen (3); picoxystrobin (1); piperonyl butoxide (1)
autophagy of mitochondrion	29	10	abamectin (4); carbofuran (1); chlorpyrifos oxon (3); cyfluthrin (4); endosulfan (7); fenamidone (1); fipronil (3); kepone (3); nitrofen (1); picoxystrobin (2)
tissue regeneration	28	14	abamectin (1); carbofuran (1); chlorpyrifos oxon (2); cyfluthrin (1); cyproconazole (1); emamectin benzoate (2); endosulfan (8); fenamidone (1); fipronil (2); kepone (1); nitrofen (3); picoxystrobin (1); piperonyl butoxide (3); trichlorfon (1)
ribosome	28	6	carbofuran (7); cyproconazole (1); endosulfan (1); fipronil (5); picoxystrobin (7); piperonyl butoxide (7)
organelle membrane	27	16	carbofuran (1); chlorpyrifos oxon (2); cyfluthrin (2); cyproconazole (2); difenoconazole (1); endosulfan (2); ethoxyquin (1); fenamidone (2); fenarimol (1); fipronil (2); flusilazole (2); kepone (2); nitrofen (2); picoxystrobin (2); piperonyl butoxide (2); trichlorfon (1)
cell maturation	26	10	chlorpyrifos oxon (1); cyfluthrin (1); endosulfan (7); endrin (2); fenarimol (3); fipronil (2); flusilazole (1); kepone (3); nitrofen (4); picoxystrobin (2)
actin binding	26	7	chlorpyrifos oxon (2); endosulfan (6); fenamidone (2); fipronil (4); kepone (5); nitrofen (3); picoxystrobin (4)
blood coagulation	26	6	abamectin (2); dazomet (5); endosulfan (6); fipronil (2); kepone (4); nitrofen (7)
transcription regulator complex	25	16	carbofuran (2); cyfluthrin (1); cyproconazole (1); dicloran (2); diniconazole (1); endosulfan (3); endrin (1); fipronil (2); flumetralin (2); flusilazole (2); kepone (1); napropamide (1); nitrofen (1); pendimethalin (2); picoxystrobin (2); piperonyl butoxide (1)
mitochondrion	25	15	abamectin (1); chlorpyrifos oxon (4); cyfluthrin (1); cyproconazole (2); difenoconazole (1); endosulfan (2); ethoxyquin (1); fenamidone (1); fipronil (2); kepone (2); methomyl (1); nitrofen (2); picoxystrobin (2); piperonyl butoxide (2); trichlorfon (1)
chromosome condensation	25	4	endosulfan (3); fipronil (9); picoxystrobin (7); piperonyl butoxide (6)
actin filament binding	24	12	carbofuran (1); chlorpyrifos oxon (1); cyproconazole (1); emamectin benzoate (1); endosulfan (3); fenamidone (3); fipronil (3); flusilazole (1); kepone (5); nitrofen (2); picoxystrobin (2); piperonyl butoxide (1)
structural constituent of ribosome	24	9	carbofuran (2); chlorpyrifos oxon (3); endosulfan (3); fenamidone (2); fipronil (2); kepone (4); nitrofen (3); picoxystrobin (3); piperonyl butoxide (2)
cellular anatomical entity	23	23	abamectin (1); aldicarb (1); carbofuran (1); chlorpyrifos oxon (1); cyfluthrin (1); cyproconazole (1); difenoconazole (1); diniconazole (1); emamectin benzoate (1); endosulfan (1); endrin (1); ethoxyquin (1); fenamidone (1); fenarimol (1); fipronil (1); flusilazole (1); kepone (1); methomyl (1); nitrofen (1); pendimethalin (1); picoxystrobin (1); piperonyl butoxide (1); trichlorfon (1)
cellular process	23	23	abamectin (1); carbofuran (1); chlorpyrifos oxon (1); cyazofamid (1); cyfluthrin (1); cyproconazole (1); difenoconazole (1); diniconazole (1); emamectin benzoate (1); endosulfan (1); endrin (1); ethoxyquin (1); fenamidone (1); fenarimol (1); fipronil (1); flusilazole (1); kepone (1); methomyl (1); nitrofen (1); pendimethalin (1); picoxystrobin (1); piperonyl butoxide (1); trichlorfon (1)
flavin adenine dinucleotide binding	23	11	cyfluthrin (1); cyproconazole (3); difenoconazole (3); endosulfan (4); endrin (1); ethoxyquin (1); fipronil (2); flusilazole (1); kepone (3); nitrofen (3); piperonyl butoxide (1)
fat cell differentiation	23	10	abamectin (2); cyfluthrin (3); difenoconazole (1); endosulfan (5); endrin (3); fipronil (1); flusilazole (3); kepone (1); nitrofen (3); picoxystrobin (1)
intracellular anatomical structure	22	22	abamectin (1); carbofuran (1); chlorpyrifos oxon (1); cyfluthrin (1); cyproconazole (1); difenoconazole (1); diniconazole (1); emamectin benzoate (1); endosulfan (1); endrin (1); ethoxyquin (1); fenamidone (1); fenarimol (1); fipronil (1); flusilazole (1); kepone (1); methomyl (1); nitrofen (1); pendimethalin (1); picoxystrobin (1); piperonyl butoxide (1); trichlorfon (1)
protein-containing complex	22	16	abamectin (1); carbofuran (1); chlorpyrifos oxon (1); cyfluthrin (1); cyproconazole (1); emamectin benzoate (1); endosulfan (2); fenamidone (1); fipronil (3); flusilazole (1); kepone (2); methomyl (1); nitrofen (1); pendimethalin (1); picoxystrobin (2); piperonyl butoxide (2)
glutathione metabolic process	22	12	chlorpyrifos oxon (1); cyfluthrin (2); cyproconazole (2); endosulfan (2); ethoxyquin (2); fenamidone (1); fipronil (2); kepone (2); nitrofen (2); picoxystrobin (3); piperonyl butoxide (2); trichlorfon (1)
heme binding	22	11	chlorpyrifos oxon (2); cyfluthrin (2); cyproconazole (2); difenoconazole (2); endosulfan (2); ethoxyquin (2); fenarimol (2); fipronil (2); flusilazole (2); nitrofen (2); trichlorfon (2)
neuronal cell body	22	10	carbofuran (1); chlorpyrifos oxon (2); cyfluthrin (2); endosulfan (3); fenamidone (3); fipronil (2); kepone (3); nitrofen (2); picoxystrobin (2); trichlorfon (2)
dendrite	22	8	chlorpyrifos oxon (3); endosulfan (3); fenamidone (3); fipronil (3); kepone (3); nitrofen (3); picoxystrobin (3); trichlorfon (1)
limb development	22	4	endosulfan (6); flusilazole (8); kepone (2); nitrofen (6)
binding	21	21	abamectin (1); carbofuran (1); chlorpyrifos oxon (1); cyproconazole (1); difenoconazole (1); diniconazole (1); emamectin benzoate (1); endosulfan (1); endrin (1); ethoxyquin (1); fenamidone (1); fenarimol (1); fipronil (1); flusilazole (1); kepone (1); methomyl (1); nitrofen (1); pendimethalin (1); picoxystrobin (1); piperonyl butoxide (1); trichlorfon (1)
peptide binding	21	9	carbofuran (3); cyproconazole (1); endosulfan (3); ethoxyquin (2); fipronil (3); kepone (3); nitrofen (2); picoxystrobin (1); piperonyl butoxide (3)
digestive tract development	21	7	carbofuran (2); endosulfan (3); fipronil (2); flusilazole (5); kepone (2); nitrofen (5); pendimethalin (2)
lamellipodium	21	6	endosulfan (5); fenamidone (3); fipronil (2); kepone (4); nitrofen (5); picoxystrobin (2)
extracellular matrix	21	5	endosulfan (5); fenamidone (5); fipronil (3); kepone (4); nitrofen (4)
hydrolase activity	20	10	chlorpyrifos oxon (1); cyproconazole (1); endosulfan (7); fenamidone (1); fipronil (1); kepone (1); methomyl (1); nitrofen (5); picoxystrobin (1); piperonyl butoxide (1)
phospholipid translocation	20	9	chlorpyrifos oxon (6); cyfluthrin (1); cyproconazole (1); endosulfan (6); fenamidone (1); fipronil (1); kepone (1); nitrofen (1); picoxystrobin (2)
membrane raft	20	8	chlorpyrifos oxon (2); endosulfan (4); fenamidone (2); fipronil (2); kepone (2); nitrofen (4); picoxystrobin (2); piperonyl butoxide (2)
mitochondrial outer membrane	20	7	chlorpyrifos oxon (3); cyfluthrin (3); endosulfan (3); fipronil (2); kepone (3); nitrofen (3); picoxystrobin (3)
negative regulation of viral genome replication	20	5	endosulfan (4); fipronil (4); kepone (7); nitrofen (3); picoxystrobin (2)
chromatin binding	19	15	cyfluthrin (1); cyproconazole (1); dicloran (1); diniconazole (1); endosulfan (3); endrin (1); fipronil (3); flumetralin (1); flusilazole (1); kepone (1); napropamide (1); nitrofen (1); pendimethalin (1); picoxystrobin (1); piperonyl butoxide (1)
external side of plasma membrane	19	13	carbofuran (2); chlorpyrifos oxon (1); cyfluthrin (1); cyproconazole (1); emamectin benzoate (2); endosulfan (2); fenamidone (2); fipronil (1); flusilazole (1); kepone (2); nitrofen (2); picoxystrobin (1); piperonyl butoxide (1)
basolateral plasma membrane	19	7	cyazofamid (3); cyproconazole (1); endosulfan (3); fipronil (3); kepone (3); nitrofen (3); piperonyl butoxide (3)
metaphase plate congression	19	5	chlorpyrifos oxon (4); endosulfan (5); fipronil (4); kepone (2); picoxystrobin (4)
SH3 domain binding	18	15	abamectin (1); chlorpyrifos oxon (1); cyfluthrin (1); difenoconazole (1); emamectin benzoate (1); endosulfan (3); endrin (1); fenamidone (1); fipronil (1); flusilazole (1); kepone (1); nitrofen (1); pendimethalin (1); picoxystrobin (2); trichlorfon (1)
lipid transporter activity	18	8	cyazofamid (4); cyproconazole (1); difenoconazole (4); endosulfan (5); ethoxyquin (1); fipronil (1); kepone (1); nitrofen (1)
cell division	18	7	chlorpyrifos oxon (1); endosulfan (4); fipronil (5); kepone (1); nitrofen (2); picoxystrobin (4); piperonyl butoxide (1)
mRNA processing	18	6	dicloran (2); diniconazole (2); endosulfan (1); fipronil (5); flumetralin (2); nitrofen (6)
catalytic activity	17	17	abamectin (1); carbofuran (1); chlorpyrifos oxon (1); cyproconazole (1); emamectin benzoate (1); endosulfan (1); endrin (1); ethoxyquin (1); fenamidone (1); fenarimol (1); fipronil (1); flusilazole (1); kepone (1); methomyl (1); nitrofen (1); picoxystrobin (1); piperonyl butoxide (1)
transferase activity	17	11	cyproconazole (1); endosulfan (6); endrin (1); ethoxyquin (1); fenamidone (1); fipronil (1); flusilazole (1); kepone (2); nitrofen (1); picoxystrobin (1); piperonyl butoxide (1)
membrane	16	16	abamectin (1); carbofuran (1); chlorpyrifos oxon (1); cyazofamid (1); emamectin benzoate (1); endosulfan (1); endrin (1); fenamidone (1); fenarimol (1); fipronil (1); flusilazole (1); kepone (1); nitrofen (1); picoxystrobin (1); piperonyl butoxide (1); trichlorfon (1)
integrin binding	16	8	cyproconazole (1); endosulfan (3); fenamidone (2); fipronil (2); kepone (2); nitrofen (3); picoxystrobin (1); piperonyl butoxide (2)
peroxisome	16	5	chlorpyrifos oxon (4); cyproconazole (4); difenoconazole (2); endosulfan (4); nitrofen (2)
translational elongation	14	11	carbofuran (1); chlorpyrifos oxon (1); cyfluthrin (1); cyproconazole (1); endosulfan (1); fenamidone (1); fipronil (2); kepone (1); nitrofen (1); picoxystrobin (1); piperonyl butoxide (3)
lyase activity	14	7	cyproconazole (3); endosulfan (3); ethoxyquin (2); fipronil (1); kepone (2); nitrofen (2); piperonyl butoxide (1)
bone remodeling	14	6	carbofuran (2); endosulfan (5); fenamidone (2); fipronil (1); kepone (1); nitrofen (3)
linoleic acid metabolic process	13	11	chlorpyrifos oxon (1); cyproconazole (1); difenoconazole (1); endosulfan (1); ethoxyquin (2); fenarimol (2); fipronil (1); flusilazole (1); methomyl (1); nitrofen (1); trichlorfon (1)
apical plasma membrane	13	7	cyazofamid (2); endosulfan (2); fenamidone (1); fipronil (2); kepone (2); nitrofen (2); piperonyl butoxide (2)
multi-multicellular organism process	12	12	abamectin (1); carbofuran (1); chlorpyrifos oxon (1); cyfluthrin (1); emamectin benzoate (1); endosulfan (1); fipronil (1); kepone (1); methomyl (1); nitrofen (1); piperonyl butoxide (1); trichlorfon (1)
antioxidant activity	12	10	chlorpyrifos oxon (1); cyfluthrin (3); cyproconazole (1); emamectin benzoate (1); endosulfan (1); ethoxyquin (1); kepone (1); nitrofen (1); piperonyl butoxide (1); trichlorfon (1)
cytoplasmic side of plasma membrane	12	8	carbofuran (1); emamectin benzoate (1); endosulfan (3); fenamidone (1); fipronil (3); kepone (1); nitrofen (1); piperonyl butoxide (1)
thyroid gland development	12	7	cyfluthrin (1); cyproconazole (1); endosulfan (2); flusilazole (2); kepone (1); nitrofen (4); picoxystrobin (1)
molecular adaptor activity	12	6	cyfluthrin (2); endosulfan (3); fenamidone (1); fipronil (2); kepone (2); picoxystrobin (2)
toxin metabolic process	12	6	cyproconazole (2); difenoconazole (2); endosulfan (2); ethoxyquin (3); picoxystrobin (1); piperonyl butoxide (2)
chromatin organization	12	5	endosulfan (2); fipronil (4); flusilazole (1); kepone (2); picoxystrobin (3)
amyloid-beta formation	12	4	emamectin benzoate (1); nitrofen (2); pendimethalin (7); trichlorfon (2)
porphyrin-containing compound metabolic process	12	4	cyazofamid (4); endosulfan (1); ethoxyquin (4); nitrofen (3)
glutathione transferase activity	11	6	cyproconazole (2); endosulfan (1); ethoxyquin (2); kepone (2); nitrofen (2); piperonyl butoxide (2)
multicellular organismal response to stress	11	6	abamectin (1); cyfluthrin (2); endosulfan (4); kepone (1); nitrofen (1); picoxystrobin (2)
heme catabolic process	11	4	cyazofamid (4); endosulfan (1); ethoxyquin (3); nitrofen (3)
spliceosomal complex	11	4	carbofuran (1); fipronil (5); nitrofen (3); picoxystrobin (2)
respiratory system development	10	10	cyfluthrin (1); cyproconazole (1); dicloran (1); endosulfan (1); fenamidone (1); fipronil (1); flusilazole (1); kepone (1); nitrofen (1); pendimethalin (1)
response to activity	10	9	abamectin (1); cyfluthrin (1); emamectin benzoate (1); endosulfan (2); fipronil (1); kepone (1); nitrofen (1); picoxystrobin (1); trichlorfon (1)
peptide hormone binding	10	5	dicloran (2); diniconazole (2); endosulfan (2); flumetralin (2); nitrofen (2)
collagen metabolic process	10	4	endosulfan (4); fenamidone (1); kepone (1); nitrofen (4)
neurotransmitter transport	10	4	chlorpyrifos oxon (4); endosulfan (1); fenamidone (1); kepone (4)
chylomicron remnant clearance	10	3	endosulfan (3); flusilazole (1); nitrofen (6)
regulation of cell killing	10	3	emamectin benzoate (2); endosulfan (6); nitrofen (2)
high-density lipoprotein particle	10	2	kepone (3); nitrofen (7)
perinuclear region of cytoplasm	9	9	chlorpyrifos oxon (1); cyproconazole (1); endosulfan (1); fenamidone (1); fipronil (1); kepone (1); nitrofen (1); picoxystrobin (1); piperonyl butoxide (1)
ubiquitin ligase complex	9	6	difenoconazole (1); endosulfan (2); fipronil (3); kepone (1); picoxystrobin (1); piperonyl butoxide (1)
insulin-like growth factor binding	9	4	endosulfan (2); fenamidone (2); nitrofen (4); picoxystrobin (1)
acyltransferase activity	9	2	cyproconazole (6); endosulfan (3)
sulfur compound binding	8	8	chlorpyrifos oxon (1); endosulfan (1); fenamidone (1); fipronil (1); kepone (1); nitrofen (1); picoxystrobin (1); piperonyl butoxide (1)
integrin complex	8	5	endosulfan (2); fenamidone (2); kepone (1); nitrofen (2); picoxystrobin (1)
skin development	8	5	endosulfan (2); fenamidone (1); flusilazole (2); kepone (1); nitrofen (2)
growth cone	8	4	chlorpyrifos oxon (2); endosulfan (2); kepone (2); picoxystrobin (2)
virus receptor activity	8	4	endosulfan (2); fenamidone (2); kepone (2); nitrofen (2)
establishment or maintenance of cell polarity	8	3	endosulfan (5); fipronil (2); nitrofen (1)
plasma membrane organization	7	6	endosulfan (2); fenamidone (1); fipronil (1); flusilazole (1); kepone (1); picoxystrobin (1)
laminin binding	7	5	endosulfan (2); fenamidone (2); kepone (1); nitrofen (1); piperonyl butoxide (1)
axoneme	7	3	chlorpyrifos oxon (1); endosulfan (5); fipronil (1)
digestion	7	3	endosulfan (3); flumetralin (1); piperonyl butoxide (3)
receptor complex	7	3	endosulfan (2); fipronil (3); nitrofen (2)
sarcoplasmic reticulum	7	3	endosulfan (2); kepone (2); nitrofen (3)
nicotinamide nucleotide metabolic process	7	2	endosulfan (4); nitrofen (3)
protein glycosylation	7	2	endosulfan (4); kepone (3)
adaptive thermogenesis	6	6	cyproconazole (1); endosulfan (1); fenamidone (1); fipronil (1); nitrofen (1); piperonyl butoxide (1)
ER overload response	6	5	abamectin (1); cyfluthrin (2); cyproconazole (1); endosulfan (1); picoxystrobin (1)
SMAD binding	6	5	carbofuran (1); difenoconazole (1); endosulfan (1); kepone (1); nitrofen (2)
phosphatidylserine binding	6	5	cyproconazole (1); endosulfan (1); ethoxyquin (1); kepone (2); piperonyl butoxide (1)
protein folding	6	5	endosulfan (1); fipronil (1); kepone (1); methomyl (1); picoxystrobin (2)
amine metabolic process	6	3	endosulfan (2); kepone (1); nitrofen (3)
oxidative demethylation	6	3	cyproconazole (2); difenoconazole (2); fipronil (2)
chaperone binding	5	5	chlorpyrifos oxon (1); endosulfan (1); fipronil (1); kepone (1); picoxystrobin (1)
heat shock protein binding	5	5	chlorpyrifos oxon (1); endosulfan (1); fipronil (1); kepone (1); picoxystrobin (1)
L-kynurenine catabolic process	5	4	cyproconazole (1); ethoxyquin (1); methomyl (2); nitrofen (1)
endodeoxyribonuclease activity	5	4	endosulfan (1); fipronil (1); picoxystrobin (2); piperonyl butoxide (1)
pigmentation	5	4	endosulfan (2); flusilazole (1); kepone (1); pendimethalin (1)
brush border	5	3	endosulfan (2); fipronil (2); kepone (1)
xenobiotic transmembrane transporter activity	5	3	cyazofamid (2); cyproconazole (1); ethoxyquin (2)
cytokine binding	5	2	endosulfan (2); nitrofen (3)
intermediate filament cytoskeleton organization	5	2	chlorpyrifos oxon (4); endosulfan (1)
oxidoreductase activity, acting on the aldehyde or oxo group of donors, NAD or NADP as acceptor	5	2	ethoxyquin (3); picoxystrobin (2)
stem cell population maintenance	5	2	endosulfan (3); fipronil (2)
beta-catenin binding	4	4	diniconazole (1); endosulfan (1); nitrofen (1); picoxystrobin (1)
post-embryonic development	4	4	cyproconazole (1); endosulfan (1); fipronil (1); nitrofen (1)
roof of mouth development	4	4	cyproconazole (1); endosulfan (1); flusilazole (1); nitrofen (1)
transepithelial transport	4	4	chlorpyrifos oxon (1); cyazofamid (1); endosulfan (1); nitrofen (1)
xenobiotic transport	4	4	cyazofamid (1); endosulfan (1); ethoxyquin (1); piperonyl butoxide (1)
neurotransmitter uptake	4	3	endosulfan (2); kepone (1); nitrofen (1)
transaminase activity	4	3	endosulfan (1); methomyl (2); thiodicarb (1)
aflatoxin metabolic process	4	2	difenoconazole (2); ethoxyquin (2)
carbohydrate binding	4	2	endosulfan (2); nitrofen (2)
membrane protein proteolysis	4	2	endosulfan (1); trichlorfon (3)
phosphotyrosine residue binding	4	2	endosulfan (3); kepone (1)
translation regulator activity	4	2	nitrofen (2); picoxystrobin (2)
establishment of planar polarity	4	1	flusilazole (4)
exocrine system development	3	3	endosulfan (1); kepone (1); nitrofen (1)
isomerase activity	3	3	endosulfan (1); fipronil (1); picoxystrobin (1)
myelin sheath	3	3	carbofuran (1); chlorpyrifos oxon (1); endosulfan (1)
transmembrane transporter binding	3	3	endosulfan (1); kepone (1); nitrofen (1)
cellular aldehyde metabolic process	3	2	endosulfan (2); nitrofen (1)
collagen trimer	3	2	endosulfan (1); kepone (2)
endoplasmic reticulum-Golgi intermediate compartment	3	2	endosulfan (2); kepone (1)
inclusion body	3	2	cyfluthrin (2); picoxystrobin (1)
ligase activity	3	2	endosulfan (2); fipronil (1)
musculoskeletal movement	3	2	endosulfan (2); fipronil (1)
sarcolemma	3	2	endosulfan (2); kepone (1)
calcium-dependent protein binding	2	2	endosulfan (1); nitrofen (1)
cargo receptor activity	2	2	endosulfan (1); fenamidone (1)
catalytic activity, acting on RNA	2	2	endosulfan (1); fipronil (1)
fibronectin binding	2	2	endosulfan (1); fenamidone (1)
lateral plasma membrane	2	2	endosulfan (1); kepone (1)
methylation	2	2	endosulfan (1); piperonyl butoxide (1)
midbody	2	2	endosulfan (1); picoxystrobin (1)
protein folding chaperone	2	2	methomyl (1); picoxystrobin (1)
sulfur compound transport	2	2	endosulfan (1); ethoxyquin (1)
trabecula morphogenesis	2	2	endosulfan (1); nitrofen (1)
alkanesulfonate metabolic process	2	1	endosulfan (2)
basal RNA polymerase II transcription machinery binding	2	1	fipronil (2)
cell recognition	2	1	chlorpyrifos oxon (2)
cellular component maintenance	2	1	endosulfan (2)
clathrin binding	2	1	fipronil (2)
extrinsic component of membrane	2	1	endosulfan (2)
helicase activity	2	1	fipronil (2)
male germ cell nucleus	2	1	picoxystrobin (2)
microtubule motor activity	2	1	endosulfan (2)
organelle inheritance	2	1	fipronil (2)
respirasome	2	1	chlorpyrifos oxon (2)
social behavior	2	1	chlorpyrifos oxon (2)
sulfotransferase activity	2	1	endosulfan (2)
Wnt signalosome	1	1	difenoconazole (1)
acetylcholine binding	1	1	aldicarb (1)
amyloid-beta clearance	1	1	endosulfan (1)
developmental induction	1	1	nitrofen (1)
fluid transport	1	1	nitrofen (1)
glycoprotein complex	1	1	kepone (1)
growth factor complex	1	1	nitrofen (1)
molecular carrier activity	1	1	fipronil (1)
molecular sequestering activity	1	1	endosulfan (1)
pituitary gonadotropin complex	1	1	methomyl (1)
proteasome-activating activity	1	1	piperonyl butoxide (1)
protein kinase A binding	1	1	endosulfan (1)
pteridine-containing compound metabolic process	1	1	endosulfan (1)
replicative senescence	1	1	endosulfan (1)
respiratory gaseous exchange by respiratory system	1	1	nitrofen (1)
response to immobilization stress	1	1	carbofuran (1)
syntaxin-1 binding	1	1	chlorpyrifos oxon (1)
