# Supplementary material for: Phenotypically anchored transcriptomics across diverse agrichemicals reveals conserved pathways and unique gene expression signatures in zebrafish
Source: Front Toxicol. 2025 Oct 17;7:1675060. doi: 10.3389/ftox.2025.1675060 (PMC12575134; doi:10.3389/ftox.2025.1675060)
Supplement: Supplementary file 4 [file Table7.csv]

CASRN	Chemical	ChemicalID	source	term_name	term_id	p_value	TargetMatchQty	TargetTotalQty	BackgroundMatchQty	BackgroundTotalQty
121-87-9	1-Amino-2,6-dichloro-4-nitrobenzene	NA	[No associated data found]	NA	NA	NA	NA	NA	NA	NA
534-52-1	4,6-Dinitro-o-cresol	NA	[No associated data found]	NA	NA	NA	NA	NA	NA	NA
71751-41-2	Abamectin	C048324	BP	activation of immune response	GO:0002253	1.25e-04	9	58	541	45588
71751-41-2	Abamectin	C048324	BP	acute-phase response	GO:0006953	1.81e-03	4	58	47	45588
71751-41-2	Abamectin	C048324	BP	amide metabolic process	GO:0043603	2.70e-03	11	58	1290	45588
71751-41-2	Abamectin	C048324	BP	amide transport	GO:0042886	9.03e-04	7	58	327	45588
71751-41-2	Abamectin	C048324	BP	anatomical structure development	GO:0048856	2.16e-20	41	58	5843	45588
71751-41-2	Abamectin	C048324	BP	anatomical structure formation involved in morphogenesis	GO:0048646	1.12e-08	16	58	1249	45588
71751-41-2	Abamectin	C048324	BP	anatomical structure homeostasis	GO:0060249	5.49e-03	6	58	268	45588
71751-41-2	Abamectin	C048324	BP	anatomical structure morphogenesis	GO:0009653	1.75e-12	25	58	2677	45588
71751-41-2	Abamectin	C048324	BP	angiogenesis	GO:0001525	2.14e-10	14	58	631	45588
71751-41-2	Abamectin	C048324	BP	animal organ development	GO:0048513	6.74e-17	30	58	3004	45588
71751-41-2	Abamectin	C048324	BP	animal organ morphogenesis	GO:0009887	2.91e-04	11	58	1031	45588
71751-41-2	Abamectin	C048324	BP	apoptotic mitochondrial changes	GO:0008637	1.10e-03	5	58	105	45588
71751-41-2	Abamectin	C048324	BP	apoptotic process	GO:0006915	1.08e-26	33	58	1933	45588
71751-41-2	Abamectin	C048324	BP	apoptotic signaling pathway	GO:0097190	2.22e-16	18	58	617	45588
71751-41-2	Abamectin	C048324	BP	aromatic compound biosynthetic process	GO:0019438	4.58e-10	26	58	3765	45588
71751-41-2	Abamectin	C048324	BP	aromatic compound catabolic process	GO:0019439	2.44e-03	8	58	559	45588
71751-41-2	Abamectin	C048324	BP	autophagy	GO:0006914	5.75e-11	14	58	573	45588
71751-41-2	Abamectin	C048324	BP	autophagy of mitochondrion	GO:0000422	3.37e-04	5	58	83	45588
71751-41-2	Abamectin	C048324	BP	behavior	GO:0007610	1.00e-03	9	58	692	45588
71751-41-2	Abamectin	C048324	BP	BP involved in interspecies interaction between organisms	GO:0044419	2.65e-13	22	58	1712	45588
71751-41-2	Abamectin	C048324	BP	biological regulation	GO:0065007	2.88e-19	51	58	11904	45588
71751-41-2	Abamectin	C048324	BP	biosynthetic process	GO:0009058	3.77e-12	33	58	5661	45588
71751-41-2	Abamectin	C048324	BP	blood coagulation	GO:0007596	1.83e-03	6	58	222	45588
71751-41-2	Abamectin	C048324	BP	blood vessel development	GO:0001568	1.59e-11	16	58	812	45588
71751-41-2	Abamectin	C048324	BP	blood vessel morphogenesis	GO:0048514	5.85e-11	15	58	720	45588
71751-41-2	Abamectin	C048324	BP	carbohydrate homeostasis	GO:0033500	2.79e-04	7	58	275	45588
71751-41-2	Abamectin	C048324	BP	carbohydrate metabolic process	GO:0005975	1.92e-04	9	58	569	45588
71751-41-2	Abamectin	C048324	BP	carbohydrate transmembrane transport	GO:0034219	3.30e-03	5	58	131	45588
71751-41-2	Abamectin	C048324	BP	carbohydrate transport	GO:0008643	4.75e-03	5	58	141	45588
71751-41-2	Abamectin	C048324	BP	carboxylic acid metabolic process	GO:0019752	8.80e-03	9	58	900	45588
71751-41-2	Abamectin	C048324	BP	catabolic process	GO:0009056	1.50e-16	28	58	2528	45588
71751-41-2	Abamectin	C048324	BP	cell activation	GO:0001775	7.91e-12	18	58	1124	45588
71751-41-2	Abamectin	C048324	BP	cell adhesion	GO:0007155	1.42e-07	16	58	1482	45588
71751-41-2	Abamectin	C048324	BP	cell-cell adhesion	GO:0098609	2.48e-08	14	58	899	45588
71751-41-2	Abamectin	C048324	BP	cell-cell signaling	GO:0007267	7.97e-05	14	58	1679	45588
71751-41-2	Abamectin	C048324	BP	cell chemotaxis	GO:0060326	8.49e-03	6	58	289	45588
71751-41-2	Abamectin	C048324	BP	cell communication	GO:0007154	1.53e-16	39	58	6425	45588
71751-41-2	Abamectin	C048324	BP	cell cycle	GO:0007049	3.46e-05	14	58	1571	45588
71751-41-2	Abamectin	C048324	BP	cell death	GO:0008219	4.39e-26	33	58	2019	45588
71751-41-2	Abamectin	C048324	BP	cell death in response to oxidative stress	GO:0036473	3.73e-08	7	58	77	45588
71751-41-2	Abamectin	C048324	BP	cell development	GO:0048468	2.60e-13	26	58	2749	45588
71751-41-2	Abamectin	C048324	BP	cell differentiation	GO:0030154	5.66e-17	34	58	4269	45588
71751-41-2	Abamectin	C048324	BP	cell junction organization	GO:0034330	2.29e-04	10	58	781	45588
71751-41-2	Abamectin	C048324	BP	cell migration	GO:0016477	1.88e-08	17	58	1528	45588
71751-41-2	Abamectin	C048324	BP	cell motility	GO:0048870	1.73e-08	18	58	1772	45588
71751-41-2	Abamectin	C048324	BP	cell population proliferation	GO:0008283	7.38e-14	24	58	2079	45588
71751-41-2	Abamectin	C048324	BP	cell projection organization	GO:0030030	1.68e-03	12	58	1514	45588
71751-41-2	Abamectin	C048324	BP	cell surface receptor signaling pathway	GO:0007166	1.47e-15	28	58	2757	45588
71751-41-2	Abamectin	C048324	BP	cellular aromatic compound metabolic process	GO:0006725	2.24e-10	32	58	6048	45588
71751-41-2	Abamectin	C048324	BP	cellular biosynthetic process	GO:0044249	1.34e-12	33	58	5467	45588
71751-41-2	Abamectin	C048324	BP	cellular catabolic process	GO:0044248	1.09e-17	27	58	2050	45588
71751-41-2	Abamectin	C048324	BP	cellular chemical homeostasis	GO:0055082	6.19e-05	10	58	679	45588
71751-41-2	Abamectin	C048324	BP	CC assembly	GO:0022607	8.12e-06	19	58	2934	45588
71751-41-2	Abamectin	C048324	BP	CC biogenesis	GO:0044085	2.97e-05	19	58	3175	45588
71751-41-2	Abamectin	C048324	BP	CC disassembly	GO:0022411	3.06e-06	10	58	495	45588
71751-41-2	Abamectin	C048324	BP	CC organization	GO:0016043	1.98e-17	39	58	6072	45588
71751-41-2	Abamectin	C048324	BP	CC organization or biogenesis	GO:0071840	6.30e-17	39	58	6269	45588
71751-41-2	Abamectin	C048324	BP	cellular developmental process	GO:0048869	6.19e-17	34	58	4281	45588
71751-41-2	Abamectin	C048324	BP	cellular homeostasis	GO:0019725	3.67e-09	14	58	779	45588
71751-41-2	Abamectin	C048324	BP	cellular lipid metabolic process	GO:0044255	9.18e-07	13	58	964	45588
71751-41-2	Abamectin	C048324	BP	cellular localization	GO:0051641	1.13e-07	22	58	3253	45588
71751-41-2	Abamectin	C048324	BP	cellular macromolecule catabolic process	GO:0044265	1.91e-03	10	58	983	45588
71751-41-2	Abamectin	C048324	BP	cellular macromolecule localization	GO:0070727	3.14e-07	19	58	2417	45588
71751-41-2	Abamectin	C048324	BP	cellular macromolecule metabolic process	GO:0044260	1.04e-05	19	58	2979	45588
71751-41-2	Abamectin	C048324	BP	cellular metabolic process	GO:0044237	1.58e-19	47	58	9174	45588
71751-41-2	Abamectin	C048324	BP	cellular nitrogen compound biosynthetic process	GO:0044271	4.91e-08	26	58	4614	45588
71751-41-2	Abamectin	C048324	BP	cellular nitrogen compound catabolic process	GO:0044270	2.07e-03	8	58	547	45588
71751-41-2	Abamectin	C048324	BP	cellular nitrogen compound metabolic process	GO:0034641	8.13e-08	30	58	6495	45588
71751-41-2	Abamectin	C048324	BP	cellular process	GO:0009987	3.29e-19	56	58	16342	45588
71751-41-2	Abamectin	C048324	BP	cellular response to abiotic stimulus	GO:0071214	6.68e-08	10	58	334	45588
71751-41-2	Abamectin	C048324	BP	cellular response to biotic stimulus	GO:0071216	2.88e-14	13	58	247	45588
71751-41-2	Abamectin	C048324	BP	cellular response to chemical stimulus	GO:0070887	1.36e-27	37	58	2702	45588
71751-41-2	Abamectin	C048324	BP	cellular response to chemical stress	GO:0062197	6.43e-19	17	58	355	45588
71751-41-2	Abamectin	C048324	BP	cellular response to copper ion	GO:0071280	3.16e-03	3	58	14	45588
71751-41-2	Abamectin	C048324	BP	cellular response to cytokine stimulus	GO:0071345	3.52e-11	16	58	855	45588
71751-41-2	Abamectin	C048324	BP	cellular response to decreased oxygen levels	GO:0036294	7.59e-06	7	58	163	45588
71751-41-2	Abamectin	C048324	BP	cellular response to endogenous stimulus	GO:0071495	1.73e-18	25	58	1493	45588
71751-41-2	Abamectin	C048324	BP	cellular response to environmental stimulus	GO:0104004	6.68e-08	10	58	334	45588
71751-41-2	Abamectin	C048324	BP	cellular response to external stimulus	GO:0071496	2.27e-14	14	58	325	45588
71751-41-2	Abamectin	C048324	BP	cellular response to extracellular stimulus	GO:0031668	1.75e-07	9	58	255	45588
71751-41-2	Abamectin	C048324	BP	cellular response to glucose starvation	GO:0042149	1.85e-05	5	58	47	45588
71751-41-2	Abamectin	C048324	BP	cellular response to growth factor stimulus	GO:0071363	3.60e-08	13	58	741	45588
71751-41-2	Abamectin	C048324	BP	cellular response to hormone stimulus	GO:0032870	1.98e-05	10	58	602	45588
71751-41-2	Abamectin	C048324	BP	cellular response to hydrogen peroxide	GO:0070301	1.06e-07	7	58	89	45588
71751-41-2	Abamectin	C048324	BP	cellular response to inorganic substance	GO:0071241	3.73e-05	7	58	205	45588
71751-41-2	Abamectin	C048324	BP	cellular response to interleukin-17	GO:0097398	8.37e-03	3	58	19	45588
71751-41-2	Abamectin	C048324	BP	cellular response to interleukin-6	GO:0071354	1.38e-03	4	58	44	45588
71751-41-2	Abamectin	C048324	BP	cellular response to ketone	GO:1901655	1.52e-03	5	58	112	45588
71751-41-2	Abamectin	C048324	BP	cellular response to lipid	GO:0071396	3.59e-09	13	58	616	45588
71751-41-2	Abamectin	C048324	BP	cellular response to lipopolysaccharide	GO:0071222	9.85e-12	11	58	205	45588
71751-41-2	Abamectin	C048324	BP	cellular response to metal ion	GO:0071248	1.30e-05	7	58	176	45588
71751-41-2	Abamectin	C048324	BP	cellular response to molecule of bacterial origin	GO:0071219	2.15e-11	11	58	220	45588
71751-41-2	Abamectin	C048324	BP	cellular response to nitrogen compound	GO:1901699	2.02e-15	18	58	699	45588
71751-41-2	Abamectin	C048324	BP	cellular response to nutrient levels	GO:0031669	1.06e-07	9	58	241	45588
71751-41-2	Abamectin	C048324	BP	cellular response to organic cyclic compound	GO:0071407	6.00e-06	10	58	531	45588
71751-41-2	Abamectin	C048324	BP	cellular response to organic substance	GO:0071310	1.50e-23	31	58	1969	45588
71751-41-2	Abamectin	C048324	BP	cellular response to organonitrogen compound	GO:0071417	3.90e-16	18	58	637	45588
71751-41-2	Abamectin	C048324	BP	cellular response to oxidative stress	GO:0034599	3.78e-15	14	58	286	45588
71751-41-2	Abamectin	C048324	BP	cellular response to oxygen-containing compound	GO:1901701	4.27e-25	28	58	1221	45588
71751-41-2	Abamectin	C048324	BP	cellular response to oxygen levels	GO:0071453	1.46e-05	7	58	179	45588
71751-41-2	Abamectin	C048324	BP	cellular response to peptide	GO:1901653	2.77e-10	12	58	381	45588
71751-41-2	Abamectin	C048324	BP	cellular response to peptide hormone stimulus	GO:0071375	9.88e-07	9	58	310	45588
71751-41-2	Abamectin	C048324	BP	cellular response to reactive oxygen species	GO:0034614	2.10e-11	10	58	149	45588
71751-41-2	Abamectin	C048324	BP	cellular response to starvation	GO:0009267	4.60e-09	9	58	170	45588
71751-41-2	Abamectin	C048324	BP	cellular response to stimulus	GO:0051716	3.94e-20	44	58	7307	45588
71751-41-2	Abamectin	C048324	BP	cellular response to stress	GO:0033554	2.42e-26	33	58	1982	45588
71751-41-2	Abamectin	C048324	BP	cellular response to topologically incorrect protein	GO:0035967	4.72e-09	8	58	105	45588
71751-41-2	Abamectin	C048324	BP	cellular response to toxic substance	GO:0097237	9.65e-05	6	58	135	45588
71751-41-2	Abamectin	C048324	BP	cellular response to tumor necrosis factor	GO:0071356	1.28e-09	10	58	224	45588
71751-41-2	Abamectin	C048324	BP	cellular response to unfolded protein	GO:0034620	1.60e-09	8	58	92	45588
71751-41-2	Abamectin	C048324	BP	cellular response to virus	GO:0098586	4.80e-04	5	58	89	45588
71751-41-2	Abamectin	C048324	BP	central nervous system development	GO:0007417	9.65e-07	13	58	968	45588
71751-41-2	Abamectin	C048324	BP	chemical homeostasis	GO:0048878	1.50e-06	13	58	1004	45588
71751-41-2	Abamectin	C048324	BP	chemokine production	GO:0032602	3.00e-07	7	58	103	45588
71751-41-2	Abamectin	C048324	BP	chemotaxis	GO:0006935	2.22e-04	9	58	579	45588
71751-41-2	Abamectin	C048324	BP	circulatory system development	GO:0072359	2.06e-12	19	58	1228	45588
71751-41-2	Abamectin	C048324	BP	coagulation	GO:0050817	2.09e-03	6	58	227	45588
71751-41-2	Abamectin	C048324	BP	cytokine-mediated signaling pathway	GO:0019221	7.56e-09	12	58	505	45588
71751-41-2	Abamectin	C048324	BP	cytokine production	GO:0001816	6.87e-10	15	58	854	45588
71751-41-2	Abamectin	C048324	BP	cytokine production involved in inflammatory response	GO:0002534	1.06e-07	7	58	89	45588
71751-41-2	Abamectin	C048324	BP	defense response	GO:0006952	1.81e-11	21	58	1846	45588
71751-41-2	Abamectin	C048324	BP	defense response to bacterium	GO:0042742	7.81e-04	7	58	320	45588
71751-41-2	Abamectin	C048324	BP	defense response to other organism	GO:0098542	1.27e-06	14	58	1213	45588
71751-41-2	Abamectin	C048324	BP	defense response to symbiont	GO:0140546	1.57e-03	7	58	355	45588
71751-41-2	Abamectin	C048324	BP	detoxification	GO:0098754	7.33e-03	5	58	154	45588
71751-41-2	Abamectin	C048324	BP	developmental process	GO:0032502	2.78e-21	43	58	6397	45588
71751-41-2	Abamectin	C048324	BP	DNA-templated transcription	GO:0006351	1.40e-11	26	58	3247	45588
71751-41-2	Abamectin	C048324	BP	ectopic germ cell programmed cell death	GO:0035234	7.06e-03	3	58	18	45588
71751-41-2	Abamectin	C048324	BP	endoplasmic reticulum unfolded protein response	GO:0030968	4.92e-08	7	58	80	45588
71751-41-2	Abamectin	C048324	BP	endothelial cell apoptotic process	GO:0072577	2.32e-06	6	58	73	45588
71751-41-2	Abamectin	C048324	BP	endothelial cell proliferation	GO:0001935	9.20e-07	8	58	202	45588
71751-41-2	Abamectin	C048324	BP	enzyme-linked receptor protein signaling pathway	GO:0007167	4.51e-10	16	58	1010	45588
71751-41-2	Abamectin	C048324	BP	epithelial cell apoptotic process	GO:1904019	4.99e-15	12	58	154	45588
71751-41-2	Abamectin	C048324	BP	epithelial cell proliferation	GO:0050673	2.72e-06	10	58	489	45588
71751-41-2	Abamectin	C048324	BP	epithelium development	GO:0060429	1.56e-06	14	58	1233	45588
71751-41-2	Abamectin	C048324	BP	ER-nucleus signaling pathway	GO:0006984	3.78e-05	5	58	54	45588
71751-41-2	Abamectin	C048324	BP	erythrocyte differentiation	GO:0030218	5.64e-03	5	58	146	45588
71751-41-2	Abamectin	C048324	BP	erythrocyte homeostasis	GO:0034101	2.37e-04	6	58	157	45588
71751-41-2	Abamectin	C048324	BP	establishment of localization	GO:0051234	4.20e-09	27	58	4531	45588
71751-41-2	Abamectin	C048324	BP	establishment of localization in cell	GO:0051649	1.11e-06	17	58	1986	45588
71751-41-2	Abamectin	C048324	BP	establishment of protein localization	GO:0045184	5.21e-05	14	58	1623	45588
71751-41-2	Abamectin	C048324	BP	establishment of protein localization to organelle	GO:0072594	5.89e-06	9	58	380	45588
71751-41-2	Abamectin	C048324	BP	extrinsic apoptotic signaling pathway	GO:0097191	5.73e-08	9	58	225	45588
71751-41-2	Abamectin	C048324	BP	extrinsic apoptotic signaling pathway in absence of ligand	GO:0097192	1.25e-06	6	58	66	45588
71751-41-2	Abamectin	C048324	BP	extrinsic apoptotic signaling pathway via death domain receptors	GO:0008625	5.10e-06	6	58	83	45588
71751-41-2	Abamectin	C048324	BP	fat cell differentiation	GO:0045444	4.40e-03	6	58	258	45588
71751-41-2	Abamectin	C048324	BP	fat-soluble vitamin biosynthetic process	GO:0042362	3.16e-03	3	58	14	45588
71751-41-2	Abamectin	C048324	BP	female pregnancy	GO:0007565	2.73e-05	7	58	196	45588
71751-41-2	Abamectin	C048324	BP	ferroptosis	GO:0097707	7.06e-03	3	58	18	45588
71751-41-2	Abamectin	C048324	BP	gene expression	GO:0010467	5.80e-10	33	58	6722	45588
71751-41-2	Abamectin	C048324	BP	generation of neurons	GO:0048699	9.69e-06	14	58	1421	45588
71751-41-2	Abamectin	C048324	BP	gland development	GO:0048732	3.97e-08	11	58	439	45588
71751-41-2	Abamectin	C048324	BP	gland morphogenesis	GO:0022612	3.06e-03	5	58	129	45588
71751-41-2	Abamectin	C048324	BP	glial cell activation	GO:0061900	3.70e-03	4	58	56	45588
71751-41-2	Abamectin	C048324	BP	glial cell development	GO:0021782	8.06e-05	6	58	131	45588
71751-41-2	Abamectin	C048324	BP	glial cell differentiation	GO:0010001	1.81e-04	7	58	258	45588
71751-41-2	Abamectin	C048324	BP	gliogenesis	GO:0042063	6.42e-05	8	58	347	45588
71751-41-2	Abamectin	C048324	BP	glucose homeostasis	GO:0042593	2.72e-04	7	58	274	45588
71751-41-2	Abamectin	C048324	BP	glucose metabolic process	GO:0006006	2.55e-05	7	58	194	45588
71751-41-2	Abamectin	C048324	BP	glucose transmembrane transport	GO:1904659	1.45e-03	5	58	111	45588
71751-41-2	Abamectin	C048324	BP	hemopoiesis	GO:0030097	7.55e-13	18	58	981	45588
71751-41-2	Abamectin	C048324	BP	hemostasis	GO:0007599	2.20e-03	6	58	229	45588
71751-41-2	Abamectin	C048324	BP	heterocycle biosynthetic process	GO:0018130	4.14e-10	26	58	3749	45588
71751-41-2	Abamectin	C048324	BP	heterocycle catabolic process	GO:0046700	1.35e-04	9	58	546	45588
71751-41-2	Abamectin	C048324	BP	heterocycle metabolic process	GO:0046483	1.05e-08	30	58	6000	45588
71751-41-2	Abamectin	C048324	BP	hexose metabolic process	GO:0019318	1.01e-04	7	58	237	45588
71751-41-2	Abamectin	C048324	BP	hexose transmembrane transport	GO:0008645	1.97e-03	5	58	118	45588
71751-41-2	Abamectin	C048324	BP	homeostasis of number of cells	GO:0048872	4.16e-09	11	58	356	45588
71751-41-2	Abamectin	C048324	BP	homeostatic process	GO:0042592	2.07e-18	26	58	1706	45588
71751-41-2	Abamectin	C048324	BP	hormone transport	GO:0009914	1.08e-03	7	58	336	45588
71751-41-2	Abamectin	C048324	BP	hydrogen peroxide biosynthetic process	GO:0050665	5.89e-03	3	58	17	45588
71751-41-2	Abamectin	C048324	BP	hydrogen peroxide metabolic process	GO:0042743	1.97e-03	4	58	48	45588
71751-41-2	Abamectin	C048324	BP	I-kappaB kinase/NF-kappaB signaling	GO:0007249	8.32e-03	6	58	288	45588
71751-41-2	Abamectin	C048324	BP	immune response	GO:0006955	1.39e-06	17	58	2016	45588
71751-41-2	Abamectin	C048324	BP	immune response-activating signaling pathway	GO:0002757	7.49e-04	8	58	478	45588
71751-41-2	Abamectin	C048324	BP	immune response-regulating signaling pathway	GO:0002764	1.26e-03	8	58	512	45588
71751-41-2	Abamectin	C048324	BP	immune system process	GO:0002376	5.32e-12	25	58	2809	45588
71751-41-2	Abamectin	C048324	BP	import into nucleus	GO:0051170	1.74e-04	6	58	149	45588
71751-41-2	Abamectin	C048324	BP	inflammatory response	GO:0006954	8.47e-14	18	58	865	45588
71751-41-2	Abamectin	C048324	BP	inflammatory response to wounding	GO:0090594	2.83e-04	4	58	30	45588
71751-41-2	Abamectin	C048324	BP	insulin secretion	GO:0030073	1.29e-03	6	58	209	45588
71751-41-2	Abamectin	C048324	BP	integrated stress response signaling	GO:0140467	2.82e-05	5	58	51	45588
71751-41-2	Abamectin	C048324	BP	interleukin-1 beta production	GO:0032611	1.52e-03	5	58	112	45588
71751-41-2	Abamectin	C048324	BP	interleukin-1 production	GO:0032612	1.73e-06	7	58	132	45588
71751-41-2	Abamectin	C048324	BP	interleukin-6 production	GO:0032635	4.83e-04	6	58	177	45588
71751-41-2	Abamectin	C048324	BP	interleukin-8 production	GO:0032637	2.13e-05	6	58	105	45588
71751-41-2	Abamectin	C048324	BP	intracellular protein transport	GO:0006886	1.22e-04	10	58	730	45588
71751-41-2	Abamectin	C048324	BP	intracellular signal transduction	GO:0035556	3.41e-15	27	58	2566	45588
71751-41-2	Abamectin	C048324	BP	intracellular transport	GO:0046907	9.23e-05	13	58	1417	45588
71751-41-2	Abamectin	C048324	BP	intrinsic apoptotic signaling pathway	GO:0097193	2.17e-14	14	58	324	45588
71751-41-2	Abamectin	C048324	BP	intrinsic apoptotic signaling pathway in response to endoplasmic reticulum stress	GO:0070059	7.64e-03	4	58	67	45588
71751-41-2	Abamectin	C048324	BP	intrinsic apoptotic signaling pathway in response to oxidative stress	GO:0008631	1.09e-08	7	58	65	45588
71751-41-2	Abamectin	C048324	BP	IRE1-mediated unfolded protein response	GO:0036498	9.84e-03	3	58	20	45588
71751-41-2	Abamectin	C048324	BP	leukocyte activation	GO:0045321	2.94e-10	16	58	982	45588
71751-41-2	Abamectin	C048324	BP	leukocyte apoptotic process	GO:0071887	5.80e-05	6	58	124	45588
71751-41-2	Abamectin	C048324	BP	leukocyte cell-cell adhesion	GO:0007159	5.83e-07	10	58	417	45588
71751-41-2	Abamectin	C048324	BP	leukocyte differentiation	GO:0002521	5.57e-09	13	58	638	45588
71751-41-2	Abamectin	C048324	BP	leukocyte homeostasis	GO:0001776	1.81e-03	5	58	116	45588
71751-41-2	Abamectin	C048324	BP	leukocyte migration	GO:0050900	1.19e-04	8	58	376	45588
71751-41-2	Abamectin	C048324	BP	leukocyte proliferation	GO:0070661	1.27e-03	7	58	344	45588
71751-41-2	Abamectin	C048324	BP	lipid biosynthetic process	GO:0008610	4.83e-07	12	58	724	45588
71751-41-2	Abamectin	C048324	BP	lipid localization	GO:0010876	6.45e-05	9	58	501	45588
71751-41-2	Abamectin	C048324	BP	lipid metabolic process	GO:0006629	4.49e-08	16	58	1371	45588
71751-41-2	Abamectin	C048324	BP	lipid transport	GO:0006869	7.29e-03	7	58	447	45588
71751-41-2	Abamectin	C048324	BP	localization	GO:0051179	1.48e-09	29	58	5141	45588
71751-41-2	Abamectin	C048324	BP	locomotion	GO:0040011	3.29e-11	19	58	1432	45588
71751-41-2	Abamectin	C048324	BP	lymphocyte activation	GO:0046649	3.10e-10	15	58	808	45588
71751-41-2	Abamectin	C048324	BP	lymphocyte differentiation	GO:0030098	8.40e-07	10	58	433	45588
71751-41-2	Abamectin	C048324	BP	lymphocyte proliferation	GO:0046651	5.04e-04	7	58	300	45588
71751-41-2	Abamectin	C048324	BP	macroautophagy	GO:0016236	9.71e-08	10	58	347	45588
71751-41-2	Abamectin	C048324	BP	macromolecule biosynthetic process	GO:0009059	4.71e-10	28	58	4518	45588
71751-41-2	Abamectin	C048324	BP	macromolecule catabolic process	GO:0009057	1.90e-11	19	58	1389	45588
71751-41-2	Abamectin	C048324	BP	macromolecule localization	GO:0033036	1.13e-08	22	58	2893	45588
71751-41-2	Abamectin	C048324	BP	macromolecule metabolic process	GO:0043170	7.51e-12	40	58	9264	45588
71751-41-2	Abamectin	C048324	BP	macromolecule modification	GO:0043412	1.38e-04	16	58	2393	45588
71751-41-2	Abamectin	C048324	BP	maintenance of location	GO:0051235	9.55e-03	6	58	295	45588
71751-41-2	Abamectin	C048324	BP	mammary gland development	GO:0030879	4.59e-03	5	58	140	45588
71751-41-2	Abamectin	C048324	BP	MAPK cascade	GO:0000165	1.05e-05	11	58	745	45588
71751-41-2	Abamectin	C048324	BP	metabolic process	GO:0008152	1.36e-16	48	58	11345	45588
71751-41-2	Abamectin	C048324	BP	miRNA metabolic process	GO:0010586	4.78e-07	7	58	110	45588
71751-41-2	Abamectin	C048324	BP	miRNA transcription	GO:0061614	2.97e-06	6	58	76	45588
71751-41-2	Abamectin	C048324	BP	mitochondrion disassembly	GO:0061726	3.37e-04	5	58	83	45588
71751-41-2	Abamectin	C048324	BP	mitochondrion organization	GO:0007005	5.19e-09	12	58	489	45588
71751-41-2	Abamectin	C048324	BP	mitotic cell cycle	GO:0000278	4.66e-04	10	58	843	45588
71751-41-2	Abamectin	C048324	BP	monocarboxylic acid metabolic process	GO:0032787	3.85e-03	8	58	594	45588
71751-41-2	Abamectin	C048324	BP	mononuclear cell differentiation	GO:1903131	1.18e-07	11	58	486	45588
71751-41-2	Abamectin	C048324	BP	mononuclear cell proliferation	GO:0032943	5.90e-04	7	58	307	45588
71751-41-2	Abamectin	C048324	BP	monosaccharide metabolic process	GO:0005996	1.81e-04	7	58	258	45588
71751-41-2	Abamectin	C048324	BP	monosaccharide transmembrane transport	GO:0015749	2.23e-03	5	58	121	45588
71751-41-2	Abamectin	C048324	BP	multicellular organismal homeostasis	GO:0048871	4.12e-14	18	58	830	45588
71751-41-2	Abamectin	C048324	BP	multicellular organismal process	GO:0032501	7.26e-18	43	58	7770	45588
71751-41-2	Abamectin	C048324	BP	multicellular organism development	GO:0007275	4.72e-18	36	58	4652	45588
71751-41-2	Abamectin	C048324	BP	multi-multicellular organism process	GO:0044706	6.86e-05	7	58	224	45588
71751-41-2	Abamectin	C048324	BP	multi-organism reproductive process	GO:0044703	5.18e-05	7	58	215	45588
71751-41-2	Abamectin	C048324	BP	muscle cell proliferation	GO:0033002	9.61e-11	11	58	252	45588
71751-41-2	Abamectin	C048324	BP	muscle structure development	GO:0061061	3.13e-07	12	58	697	45588
71751-41-2	Abamectin	C048324	BP	myeloid cell differentiation	GO:0030099	9.59e-03	7	58	466	45588
71751-41-2	Abamectin	C048324	BP	myeloid cell homeostasis	GO:0002262	1.32e-08	9	58	191	45588
71751-41-2	Abamectin	C048324	BP	ncRNA metabolic process	GO:0034660	2.79e-03	8	58	569	45588
71751-41-2	Abamectin	C048324	BP	negative regulation of apoptotic process	GO:0043066	9.22e-21	23	58	898	45588
71751-41-2	Abamectin	C048324	BP	negative regulation of apoptotic signaling pathway	GO:2001234	4.89e-11	11	58	237	45588
71751-41-2	Abamectin	C048324	BP	negative regulation of autophagy	GO:0010507	9.55e-06	6	58	92	45588
71751-41-2	Abamectin	C048324	BP	negative regulation of BP	GO:0048519	2.20e-17	38	58	5665	45588
71751-41-2	Abamectin	C048324	BP	negative regulation of biosynthetic process	GO:0009890	8.15e-05	14	58	1682	45588
71751-41-2	Abamectin	C048324	BP	negative regulation of catabolic process	GO:0009895	1.21e-07	10	58	355	45588
71751-41-2	Abamectin	C048324	BP	negative regulation of cell communication	GO:0010648	1.38e-09	18	58	1523	45588
71751-41-2	Abamectin	C048324	BP	negative regulation of cell death	GO:0060548	7.95e-22	24	58	941	45588
71751-41-2	Abamectin	C048324	BP	negative regulation of cell migration	GO:0030336	1.38e-04	8	58	383	45588
71751-41-2	Abamectin	C048324	BP	negative regulation of cell motility	GO:2000146	1.85e-04	8	58	398	45588
71751-41-2	Abamectin	C048324	BP	negative regulation of cell population proliferation	GO:0008285	2.01e-10	15	58	784	45588
71751-41-2	Abamectin	C048324	BP	negative regulation of cellular biosynthetic process	GO:0031327	5.30e-04	13	58	1647	45588
71751-41-2	Abamectin	C048324	BP	negative regulation of cellular catabolic process	GO:0031330	6.96e-06	8	58	261	45588
71751-41-2	Abamectin	C048324	BP	negative regulation of cellular metabolic process	GO:0031324	2.45e-09	20	58	2093	45588
71751-41-2	Abamectin	C048324	BP	negative regulation of cellular process	GO:0048523	1.05e-17	36	58	4764	45588
71751-41-2	Abamectin	C048324	BP	negative regulation of cytokine production	GO:0001818	6.46e-06	9	58	384	45588
71751-41-2	Abamectin	C048324	BP	negative regulation of cytokine production involved in inflammatory response	GO:1900016	2.53e-03	4	58	51	45588
71751-41-2	Abamectin	C048324	BP	negative regulation of defense response	GO:0031348	4.67e-05	8	58	333	45588
71751-41-2	Abamectin	C048324	BP	negative regulation of developmental process	GO:0051093	2.94e-05	12	58	1043	45588
71751-41-2	Abamectin	C048324	BP	negative regulation of DNA-templated transcription	GO:0045892	1.52e-03	11	58	1217	45588
71751-41-2	Abamectin	C048324	BP	negative regulation of epithelial cell apoptotic process	GO:1904036	6.76e-03	4	58	65	45588
71751-41-2	Abamectin	C048324	BP	negative regulation of extrinsic apoptotic signaling pathway	GO:2001237	1.40e-05	6	58	98	45588
71751-41-2	Abamectin	C048324	BP	negative regulation of extrinsic apoptotic signaling pathway in absence of ligand	GO:2001240	4.77e-04	4	58	34	45588
71751-41-2	Abamectin	C048324	BP	negative regulation of ferroptosis	GO:0110076	2.49e-03	3	58	13	45588
71751-41-2	Abamectin	C048324	BP	negative regulation of gene expression	GO:0010629	5.01e-06	15	58	1611	45588
71751-41-2	Abamectin	C048324	BP	negative regulation of immune system process	GO:0002683	2.10e-03	8	58	548	45588
71751-41-2	Abamectin	C048324	BP	negative regulation of inflammatory response	GO:0050728	3.60e-05	7	58	204	45588
71751-41-2	Abamectin	C048324	BP	negative regulation of intracellular signal transduction	GO:1902532	3.29e-05	10	58	635	45588
71751-41-2	Abamectin	C048324	BP	negative regulation of intrinsic apoptotic signaling pathway	GO:2001243	3.50e-05	6	58	114	45588
71751-41-2	Abamectin	C048324	BP	negative regulation of lipid metabolic process	GO:0045833	1.97e-03	5	58	118	45588
71751-41-2	Abamectin	C048324	BP	negative regulation of locomotion	GO:0040013	2.55e-04	8	58	415	45588
71751-41-2	Abamectin	C048324	BP	negative regulation of macromolecule biosynthetic process	GO:0010558	3.35e-04	13	58	1583	45588
71751-41-2	Abamectin	C048324	BP	negative regulation of macromolecule metabolic process	GO:0010605	1.63e-08	22	58	2947	45588
71751-41-2	Abamectin	C048324	BP	negative regulation of metabolic process	GO:0009892	8.72e-11	25	58	3174	45588
71751-41-2	Abamectin	C048324	BP	negative regulation of multicellular organismal process	GO:0051241	8.68e-11	18	58	1293	45588
71751-41-2	Abamectin	C048324	BP	negative regulation of nervous system process	GO:0031645	7.06e-03	3	58	18	45588
71751-41-2	Abamectin	C048324	BP	negative regulation of neuron apoptotic process	GO:0043524	6.30e-09	9	58	176	45588
71751-41-2	Abamectin	C048324	BP	negative regulation of neuron death	GO:1901215	6.30e-09	9	58	176	45588
71751-41-2	Abamectin	C048324	BP	negative regulation of nitrogen compound metabolic process	GO:0051172	2.21e-06	17	58	2078	45588
71751-41-2	Abamectin	C048324	BP	negative regulation of nucleic acid-templated transcription	GO:1903507	1.53e-03	11	58	1218	45588
71751-41-2	Abamectin	C048324	BP	negative regulation of nucleobase-containing compound metabolic process	GO:0045934	1.22e-04	13	58	1451	45588
71751-41-2	Abamectin	C048324	BP	negative regulation of oxidative stress-induced cell death	GO:1903202	1.03e-03	4	58	41	45588
71751-41-2	Abamectin	C048324	BP	negative regulation of oxidative stress-induced intrinsic apoptotic signaling pathway	GO:1902176	5.38e-04	4	58	35	45588
71751-41-2	Abamectin	C048324	BP	negative regulation of programmed cell death	GO:0043069	7.95e-22	24	58	941	45588
71751-41-2	Abamectin	C048324	BP	negative regulation of response to external stimulus	GO:0032102	4.08e-09	12	58	479	45588
71751-41-2	Abamectin	C048324	BP	negative regulation of response to stimulus	GO:0048585	6.76e-13	22	58	1791	45588
71751-41-2	Abamectin	C048324	BP	negative regulation of RNA biosynthetic process	GO:1902679	1.60e-03	11	58	1223	45588
71751-41-2	Abamectin	C048324	BP	negative regulation of RNA metabolic process	GO:0051253	4.50e-05	13	58	1333	45588
71751-41-2	Abamectin	C048324	BP	negative regulation of signaling	GO:0023057	1.40e-09	18	58	1524	45588
71751-41-2	Abamectin	C048324	BP	negative regulation of signal transduction	GO:0009968	4.10e-10	18	58	1417	45588
71751-41-2	Abamectin	C048324	BP	negative regulation of signal transduction in absence of ligand	GO:1901099	4.77e-04	4	58	34	45588
71751-41-2	Abamectin	C048324	BP	negative regulation of transcription by RNA polymerase II	GO:0000122	7.39e-03	9	58	881	45588
71751-41-2	Abamectin	C048324	BP	nervous system development	GO:0007399	3.33e-11	23	58	2441	45588
71751-41-2	Abamectin	C048324	BP	nervous system process	GO:0050877	2.21e-03	12	58	1554	45588
71751-41-2	Abamectin	C048324	BP	neurogenesis	GO:0022008	5.73e-09	18	58	1658	45588
71751-41-2	Abamectin	C048324	BP	neuron apoptotic process	GO:0051402	1.68e-11	12	58	301	45588
71751-41-2	Abamectin	C048324	BP	neuron death	GO:0070997	1.68e-11	12	58	301	45588
71751-41-2	Abamectin	C048324	BP	neuron development	GO:0048666	4.63e-04	11	58	1080	45588
71751-41-2	Abamectin	C048324	BP	neuron differentiation	GO:0030182	4.78e-05	13	58	1340	45588
71751-41-2	Abamectin	C048324	BP	nitric oxide biosynthetic process	GO:0006809	3.77e-06	6	58	79	45588
71751-41-2	Abamectin	C048324	BP	nitric oxide metabolic process	GO:0046209	7.81e-06	6	58	89	45588
71751-41-2	Abamectin	C048324	BP	nitrogen compound metabolic process	GO:0006807	5.51e-14	42	58	9161	45588
71751-41-2	Abamectin	C048324	BP	nitrogen compound transport	GO:0071705	9.78e-07	17	58	1970	45588
71751-41-2	Abamectin	C048324	BP	nitrogen utilization	GO:0019740	3.50e-05	3	58	4	45588
71751-41-2	Abamectin	C048324	BP	nuclear transport	GO:0051169	6.87e-04	7	58	314	45588
71751-41-2	Abamectin	C048324	BP	nucleic acid metabolic process	GO:0090304	2.29e-08	28	58	5290	45588
71751-41-2	Abamectin	C048324	BP	nucleic acid-templated transcription	GO:0097659	1.41e-11	26	58	3248	45588
71751-41-2	Abamectin	C048324	BP	nucleobase-containing compound biosynthetic process	GO:0034654	2.68e-10	26	58	3680	45588
71751-41-2	Abamectin	C048324	BP	nucleobase-containing compound metabolic process	GO:0006139	3.57e-08	29	58	5831	45588
71751-41-2	Abamectin	C048324	BP	nucleocytoplasmic transport	GO:0006913	6.87e-04	7	58	314	45588
71751-41-2	Abamectin	C048324	BP	organelle disassembly	GO:1903008	4.27e-03	5	58	138	45588
71751-41-2	Abamectin	C048324	BP	organelle organization	GO:0006996	1.27e-08	23	58	3245	45588
71751-41-2	Abamectin	C048324	BP	organic cyclic compound biosynthetic process	GO:1901362	1.21e-09	26	58	3925	45588
71751-41-2	Abamectin	C048324	BP	organic cyclic compound catabolic process	GO:1901361	2.64e-04	9	58	591	45588
71751-41-2	Abamectin	C048324	BP	organic cyclic compound metabolic process	GO:1901360	8.85e-11	33	58	6301	45588
71751-41-2	Abamectin	C048324	BP	organic hydroxy compound metabolic process	GO:1901615	2.05e-03	8	58	546	45588
71751-41-2	Abamectin	C048324	BP	organic substance biosynthetic process	GO:1901576	2.08e-11	32	58	5563	45588
71751-41-2	Abamectin	C048324	BP	organic substance catabolic process	GO:1901575	7.46e-14	24	58	2080	45588
71751-41-2	Abamectin	C048324	BP	organic substance metabolic process	GO:0071704	4.14e-14	45	58	10874	45588
71751-41-2	Abamectin	C048324	BP	organic substance transport	GO:0071702	3.35e-08	20	58	2416	45588
71751-41-2	Abamectin	C048324	BP	organonitrogen compound catabolic process	GO:1901565	2.03e-06	14	58	1258	45588
71751-41-2	Abamectin	C048324	BP	organonitrogen compound metabolic process	GO:1901564	1.94e-15	35	58	5163	45588
71751-41-2	Abamectin	C048324	BP	p38MAPK cascade	GO:0038066	4.26e-03	4	58	58	45588
71751-41-2	Abamectin	C048324	BP	peptide hormone secretion	GO:0030072	4.02e-03	6	58	254	45588
71751-41-2	Abamectin	C048324	BP	peptide metabolic process	GO:0006518	2.48e-03	10	58	1012	45588
71751-41-2	Abamectin	C048324	BP	peptide secretion	GO:0002790	4.81e-03	6	58	262	45588
71751-41-2	Abamectin	C048324	BP	peptide transport	GO:0015833	7.99e-03	6	58	286	45588
71751-41-2	Abamectin	C048324	BP	PERK-mediated unfolded protein response	GO:0036499	1.10e-04	4	58	24	45588
71751-41-2	Abamectin	C048324	BP	phosphate-containing compound metabolic process	GO:0006796	1.51e-03	13	58	1805	45588
71751-41-2	Abamectin	C048324	BP	phosphorus metabolic process	GO:0006793	1.79e-03	13	58	1833	45588
71751-41-2	Abamectin	C048324	BP	phosphorylation	GO:0016310	4.83e-05	11	58	864	45588
71751-41-2	Abamectin	C048324	BP	placenta development	GO:0001890	2.56e-04	6	58	159	45588
71751-41-2	Abamectin	C048324	BP	plasma membrane bounded cell projection organization	GO:0120036	9.46e-03	11	58	1468	45588
71751-41-2	Abamectin	C048324	BP	positive regulation of angiogenesis	GO:0045766	2.05e-05	7	58	188	45588
71751-41-2	Abamectin	C048324	BP	positive regulation of apoptotic process	GO:0043065	8.28e-13	15	58	538	45588
71751-41-2	Abamectin	C048324	BP	positive regulation of apoptotic signaling pathway	GO:2001235	5.83e-03	5	58	147	45588
71751-41-2	Abamectin	C048324	BP	positive regulation of autophagy	GO:0010508	7.81e-03	5	58	156	45588
71751-41-2	Abamectin	C048324	BP	positive regulation of BP	GO:0048518	8.94e-20	41	58	6062	45588
71751-41-2	Abamectin	C048324	BP	positive regulation of biosynthetic process	GO:0009891	4.05e-12	22	58	1953	45588
71751-41-2	Abamectin	C048324	BP	positive regulation of catabolic process	GO:0009896	7.71e-08	12	58	617	45588
71751-41-2	Abamectin	C048324	BP	positive regulation of cell activation	GO:0050867	4.08e-07	10	58	402	45588
71751-41-2	Abamectin	C048324	BP	positive regulation of cell adhesion	GO:0045785	4.95e-09	12	58	487	45588
71751-41-2	Abamectin	C048324	BP	positive regulation of cell-cell adhesion	GO:0022409	1.55e-09	11	58	325	45588
71751-41-2	Abamectin	C048324	BP	positive regulation of cell communication	GO:0010647	8.35e-11	20	58	1744	45588
71751-41-2	Abamectin	C048324	BP	positive regulation of cell death	GO:0010942	1.49e-12	15	58	560	45588
71751-41-2	Abamectin	C048324	BP	positive regulation of cell development	GO:0010720	1.83e-05	9	58	433	45588
71751-41-2	Abamectin	C048324	BP	positive regulation of cell differentiation	GO:0045597	7.22e-11	16	58	896	45588
71751-41-2	Abamectin	C048324	BP	positive regulation of cell migration	GO:0030335	4.63e-11	14	58	564	45588
71751-41-2	Abamectin	C048324	BP	positive regulation of cell motility	GO:2000147	9.18e-11	14	58	593	45588
71751-41-2	Abamectin	C048324	BP	positive regulation of cell population proliferation	GO:0008284	6.79e-08	14	58	970	45588
71751-41-2	Abamectin	C048324	BP	positive regulation of cellular biosynthetic process	GO:0031328	2.50e-12	22	58	1908	45588
71751-41-2	Abamectin	C048324	BP	positive regulation of cellular catabolic process	GO:0031331	8.29e-09	12	58	509	45588
71751-41-2	Abamectin	C048324	BP	positive regulation of CC organization	GO:0051130	3.43e-04	11	58	1048	45588
71751-41-2	Abamectin	C048324	BP	positive regulation of cellular metabolic process	GO:0031325	3.52e-18	30	58	2707	45588
71751-41-2	Abamectin	C048324	BP	positive regulation of cellular process	GO:0048522	1.45e-20	40	58	5375	45588
71751-41-2	Abamectin	C048324	BP	positive regulation of chemokine production	GO:0032722	1.64e-04	5	58	72	45588
71751-41-2	Abamectin	C048324	BP	positive regulation of cytokine production	GO:0001819	3.48e-10	13	58	512	45588
71751-41-2	Abamectin	C048324	BP	positive regulation of defense response	GO:0031349	6.45e-05	9	58	501	45588
71751-41-2	Abamectin	C048324	BP	positive regulation of developmental process	GO:0051094	5.07e-14	21	58	1373	45588
71751-41-2	Abamectin	C048324	BP	positive regulation of DNA-templated transcription	GO:0045893	2.35e-11	20	58	1630	45588
71751-41-2	Abamectin	C048324	BP	positive regulation of endoplasmic reticulum unfolded protein response	GO:1900103	2.49e-03	3	58	13	45588
71751-41-2	Abamectin	C048324	BP	positive regulation of endothelial cell proliferation	GO:0001938	1.32e-03	5	58	109	45588
71751-41-2	Abamectin	C048324	BP	positive regulation of epithelial cell apoptotic process	GO:1904037	2.54e-05	5	58	50	45588
71751-41-2	Abamectin	C048324	BP	positive regulation of epithelial cell proliferation	GO:0050679	1.65e-03	6	58	218	45588
71751-41-2	Abamectin	C048324	BP	positive regulation of establishment of protein localization	GO:1904951	5.40e-04	7	58	303	45588
71751-41-2	Abamectin	C048324	BP	positive regulation of gene expression	GO:0010628	4.01e-10	17	58	1200	45588
71751-41-2	Abamectin	C048324	BP	positive regulation of growth factor dependent skeletal muscle satellite cell proliferation	GO:1902728	7.14e-03	2	58	2	45588
71751-41-2	Abamectin	C048324	BP	positive regulation of heterotypic cell-cell adhesion	GO:0034116	3.16e-03	3	58	14	45588
71751-41-2	Abamectin	C048324	BP	positive regulation of homotypic cell-cell adhesion	GO:0034112	9.84e-03	3	58	20	45588
71751-41-2	Abamectin	C048324	BP	positive regulation of immune response	GO:0050778	3.31e-08	13	58	736	45588
71751-41-2	Abamectin	C048324	BP	positive regulation of immune system process	GO:0002684	6.70e-11	17	58	1074	45588
71751-41-2	Abamectin	C048324	BP	positive regulation of inflammatory response	GO:0050729	8.06e-03	5	58	157	45588
71751-41-2	Abamectin	C048324	BP	positive regulation of interleukin-1 beta production	GO:0032731	8.33e-05	5	58	63	45588
71751-41-2	Abamectin	C048324	BP	positive regulation of interleukin-1 production	GO:0032732	1.89e-04	5	58	74	45588
71751-41-2	Abamectin	C048324	BP	positive regulation of interleukin-8 production	GO:0032757	9.77e-05	5	58	65	45588
71751-41-2	Abamectin	C048324	BP	positive regulation of intracellular signal transduction	GO:1902533	1.57e-05	12	58	986	45588
71751-41-2	Abamectin	C048324	BP	positive regulation of leukocyte activation	GO:0002696	2.49e-07	10	58	382	45588
71751-41-2	Abamectin	C048324	BP	positive regulation of leukocyte cell-cell adhesion	GO:1903039	9.35e-06	8	58	271	45588
71751-41-2	Abamectin	C048324	BP	positive regulation of lipid biosynthetic process	GO:0046889	7.78e-04	5	58	98	45588
71751-41-2	Abamectin	C048324	BP	positive regulation of lipid metabolic process	GO:0045834	3.83e-03	5	58	135	45588
71751-41-2	Abamectin	C048324	BP	positive regulation of locomotion	GO:0040017	1.32e-10	14	58	609	45588
71751-41-2	Abamectin	C048324	BP	positive regulation of lymphocyte activation	GO:0051251	1.76e-06	9	58	331	45588
71751-41-2	Abamectin	C048324	BP	positive regulation of macromolecule biosynthetic process	GO:0010557	1.16e-11	21	58	1805	45588
71751-41-2	Abamectin	C048324	BP	positive regulation of macromolecule metabolic process	GO:0010604	3.07e-16	30	58	3170	45588
71751-41-2	Abamectin	C048324	BP	positive regulation of MAPK cascade	GO:0043410	7.18e-03	7	58	446	45588
71751-41-2	Abamectin	C048324	BP	positive regulation of metabolic process	GO:0009893	1.53e-18	33	58	3493	45588
71751-41-2	Abamectin	C048324	BP	positive regulation of miRNA metabolic process	GO:2000630	1.36e-08	7	58	67	45588
71751-41-2	Abamectin	C048324	BP	positive regulation of miRNA transcription	GO:1902895	4.51e-07	6	58	56	45588
71751-41-2	Abamectin	C048324	BP	positive regulation of multicellular organismal process	GO:0051240	2.08e-13	22	58	1692	45588
71751-41-2	Abamectin	C048324	BP	positive regulation of neuroinflammatory response	GO:0150078	7.06e-03	3	58	18	45588
71751-41-2	Abamectin	C048324	BP	positive regulation of nitric oxide biosynthetic process	GO:0045429	1.03e-05	5	58	42	45588
71751-41-2	Abamectin	C048324	BP	positive regulation of nitric oxide metabolic process	GO:1904407	1.47e-05	5	58	45	45588
71751-41-2	Abamectin	C048324	BP	positive regulation of nitrogen compound metabolic process	GO:0051173	1.22e-13	26	58	2664	45588
71751-41-2	Abamectin	C048324	BP	positive regulation of nucleic acid-templated transcription	GO:1903508	2.35e-11	20	58	1630	45588
71751-41-2	Abamectin	C048324	BP	positive regulation of nucleobase-containing compound metabolic process	GO:0045935	7.62e-13	23	58	2046	45588
71751-41-2	Abamectin	C048324	BP	positive regulation of nucleocytoplasmic transport	GO:0046824	5.96e-03	4	58	63	45588
71751-41-2	Abamectin	C048324	BP	positive regulation of phosphate metabolic process	GO:0045937	4.78e-05	8	58	334	45588
71751-41-2	Abamectin	C048324	BP	positive regulation of phosphorus metabolic process	GO:0010562	4.78e-05	8	58	334	45588
71751-41-2	Abamectin	C048324	BP	positive regulation of phosphorylation	GO:0042327	9.01e-03	6	58	292	45588
71751-41-2	Abamectin	C048324	BP	positive regulation of programmed cell death	GO:0043068	1.49e-12	15	58	560	45588
71751-41-2	Abamectin	C048324	BP	positive regulation of protein kinase B signaling	GO:0051897	1.05e-03	6	58	202	45588
71751-41-2	Abamectin	C048324	BP	positive regulation of protein localization	GO:1903829	2.10e-06	10	58	476	45588
71751-41-2	Abamectin	C048324	BP	positive regulation of protein localization to nucleus	GO:1900182	4.28e-04	5	58	87	45588
71751-41-2	Abamectin	C048324	BP	positive regulation of protein metabolic process	GO:0051247	2.28e-05	11	58	803	45588
71751-41-2	Abamectin	C048324	BP	positive regulation of protein modification process	GO:0031401	1.71e-04	8	58	394	45588
71751-41-2	Abamectin	C048324	BP	positive regulation of protein phosphorylation	GO:0001934	3.50e-03	6	58	248	45588
71751-41-2	Abamectin	C048324	BP	positive regulation of protein transport	GO:0051222	3.92e-04	7	58	289	45588
71751-41-2	Abamectin	C048324	BP	positive regulation of reactive oxygen species metabolic process	GO:2000379	9.65e-03	4	58	71	45588
71751-41-2	Abamectin	C048324	BP	positive regulation of response to endoplasmic reticulum stress	GO:1905898	9.34e-04	4	58	40	45588
71751-41-2	Abamectin	C048324	BP	positive regulation of response to external stimulus	GO:0032103	3.19e-05	10	58	633	45588
71751-41-2	Abamectin	C048324	BP	positive regulation of response to stimulus	GO:0048584	2.73e-15	26	58	2280	45588
71751-41-2	Abamectin	C048324	BP	positive regulation of RNA biosynthetic process	GO:1902680	2.41e-11	20	58	1632	45588
71751-41-2	Abamectin	C048324	BP	positive regulation of RNA metabolic process	GO:0051254	1.45e-12	22	58	1858	45588
71751-41-2	Abamectin	C048324	BP	positive regulation of signaling	GO:0023056	8.44e-11	20	58	1745	45588
71751-41-2	Abamectin	C048324	BP	positive regulation of signal transduction	GO:0009967	1.56e-09	18	58	1534	45588
71751-41-2	Abamectin	C048324	BP	positive regulation of skeletal muscle satellite cell proliferation	GO:1902724	7.14e-03	2	58	2	45588
71751-41-2	Abamectin	C048324	BP	positive regulation of small molecule metabolic process	GO:0062013	2.20e-04	6	58	155	45588
71751-41-2	Abamectin	C048324	BP	positive regulation of smooth muscle cell proliferation	GO:0048661	2.10e-07	7	58	98	45588
71751-41-2	Abamectin	C048324	BP	positive regulation of T cell activation	GO:0050870	1.42e-04	7	58	249	45588
71751-41-2	Abamectin	C048324	BP	positive regulation of transcription by RNA polymerase II	GO:0045944	4.07e-10	17	58	1201	45588
71751-41-2	Abamectin	C048324	BP	positive regulation of transport	GO:0051050	3.04e-11	16	58	847	45588
71751-41-2	Abamectin	C048324	BP	positive regulation of vascular associated smooth muscle cell proliferation	GO:1904707	2.96e-03	4	58	53	45588
71751-41-2	Abamectin	C048324	BP	positive regulation of vascular endothelial growth factor production	GO:0010575	3.70e-04	4	58	32	45588
71751-41-2	Abamectin	C048324	BP	positive regulation of vasculature development	GO:1904018	2.37e-05	7	58	192	45588
71751-41-2	Abamectin	C048324	BP	primary metabolic process	GO:0044238	4.35e-15	44	58	9698	45588
71751-41-2	Abamectin	C048324	BP	process utilizing autophagic mechanism	GO:0061919	5.75e-11	14	58	573	45588
71751-41-2	Abamectin	C048324	BP	production of molecular mediator involved in inflammatory response	GO:0002532	1.22e-08	8	58	118	45588
71751-41-2	Abamectin	C048324	BP	programmed cell death	GO:0012501	4.12e-26	33	58	2015	45588
71751-41-2	Abamectin	C048324	BP	programmed cell death involved in cell development	GO:0010623	1.31e-04	4	58	25	45588
71751-41-2	Abamectin	C048324	BP	protein catabolic process	GO:0030163	8.39e-06	12	58	932	45588
71751-41-2	Abamectin	C048324	BP	protein import into nucleus	GO:0006606	1.36e-04	6	58	143	45588
71751-41-2	Abamectin	C048324	BP	protein kinase B signaling	GO:0043491	4.56e-05	8	58	332	45588
71751-41-2	Abamectin	C048324	BP	protein localization	GO:0008104	2.86e-07	19	58	2404	45588
71751-41-2	Abamectin	C048324	BP	protein localization to nucleus	GO:0034504	3.65e-04	7	58	286	45588
71751-41-2	Abamectin	C048324	BP	protein localization to organelle	GO:0033365	9.14e-04	10	58	907	45588
71751-41-2	Abamectin	C048324	BP	protein metabolic process	GO:0019538	2.44e-08	25	58	4083	45588
71751-41-2	Abamectin	C048324	BP	protein modification process	GO:0036211	4.08e-05	16	58	2193	45588
71751-41-2	Abamectin	C048324	BP	protein phosphorylation	GO:0006468	1.10e-03	9	58	700	45588
71751-41-2	Abamectin	C048324	BP	protein transport	GO:0015031	1.98e-05	14	58	1503	45588
71751-41-2	Abamectin	C048324	BP	proteolysis	GO:0006508	8.78e-05	13	58	1411	45588
71751-41-2	Abamectin	C048324	BP	reactive nitrogen species metabolic process	GO:2001057	8.94e-06	6	58	91	45588
71751-41-2	Abamectin	C048324	BP	reactive oxygen species metabolic process	GO:0072593	2.85e-06	8	58	233	45588
71751-41-2	Abamectin	C048324	BP	receptor signaling pathway via JAK-STAT	GO:0007259	5.52e-05	6	58	123	45588
71751-41-2	Abamectin	C048324	BP	receptor signaling pathway via STAT	GO:0097696	2.29e-04	6	58	156	45588
71751-41-2	Abamectin	C048324	BP	regeneration	GO:0031099	7.34e-04	6	58	190	45588
71751-41-2	Abamectin	C048324	BP	regulation of amide metabolic process	GO:0034248	4.58e-03	8	58	608	45588
71751-41-2	Abamectin	C048324	BP	regulation of anatomical structure morphogenesis	GO:0022603	9.38e-05	11	58	922	45588
71751-41-2	Abamectin	C048324	BP	regulation of angiogenesis	GO:0045765	3.95e-06	9	58	363	45588
71751-41-2	Abamectin	C048324	BP	regulation of apoptotic process	GO:0042981	1.83e-27	31	58	1462	45588
71751-41-2	Abamectin	C048324	BP	regulation of apoptotic signaling pathway	GO:2001233	7.30e-15	15	58	391	45588
71751-41-2	Abamectin	C048324	BP	regulation of autophagy	GO:0010506	3.91e-09	11	58	354	45588
71751-41-2	Abamectin	C048324	BP	regulation of BP	GO:0050789	2.41e-16	48	58	11490	45588
71751-41-2	Abamectin	C048324	BP	regulation of biological quality	GO:0065008	8.38e-13	26	58	2886	45588
71751-41-2	Abamectin	C048324	BP	regulation of biosynthetic process	GO:0009889	1.64e-11	28	58	3953	45588
71751-41-2	Abamectin	C048324	BP	regulation of body fluid levels	GO:0050878	9.69e-05	8	58	366	45588
71751-41-2	Abamectin	C048324	BP	regulation of catabolic process	GO:0009894	2.83e-13	19	58	1101	45588
71751-41-2	Abamectin	C048324	BP	regulation of catalytic activity	GO:0050790	4.25e-03	8	58	602	45588
71751-41-2	Abamectin	C048324	BP	regulation of cell activation	GO:0050865	1.96e-07	12	58	669	45588
71751-41-2	Abamectin	C048324	BP	regulation of cell adhesion	GO:0030155	1.21e-11	16	58	798	45588
71751-41-2	Abamectin	C048324	BP	regulation of cell-cell adhesion	GO:0022407	2.57e-10	13	58	500	45588
71751-41-2	Abamectin	C048324	BP	regulation of cell communication	GO:0010646	3.81e-14	29	58	3437	45588
71751-41-2	Abamectin	C048324	BP	regulation of cell cycle	GO:0051726	3.37e-06	13	58	1073	45588
71751-41-2	Abamectin	C048324	BP	regulation of cell death	GO:0010941	6.11e-27	31	58	1521	45588
71751-41-2	Abamectin	C048324	BP	regulation of cell development	GO:0060284	7.77e-09	14	58	824	45588
71751-41-2	Abamectin	C048324	BP	regulation of cell differentiation	GO:0045595	2.17e-11	20	58	1623	45588
71751-41-2	Abamectin	C048324	BP	regulation of cell migration	GO:0030334	1.33e-07	14	58	1021	45588
71751-41-2	Abamectin	C048324	BP	regulation of cell motility	GO:2000145	2.75e-07	14	58	1079	45588
71751-41-2	Abamectin	C048324	BP	regulation of cell population proliferation	GO:0042127	6.19e-12	21	58	1748	45588
71751-41-2	Abamectin	C048324	BP	regulation of cellular biosynthetic process	GO:0031326	1.01e-11	28	58	3878	45588
71751-41-2	Abamectin	C048324	BP	regulation of cellular catabolic process	GO:0031329	5.82e-15	19	58	891	45588
71751-41-2	Abamectin	C048324	BP	regulation of CC organization	GO:0051128	2.84e-07	19	58	2403	45588
71751-41-2	Abamectin	C048324	BP	regulation of cellular localization	GO:0060341	8.77e-08	14	58	989	45588
71751-41-2	Abamectin	C048324	BP	regulation of cellular metabolic process	GO:0031323	6.23e-16	35	58	4985	45588
71751-41-2	Abamectin	C048324	BP	regulation of cellular process	GO:0050794	8.66e-17	47	58	10582	45588
71751-41-2	Abamectin	C048324	BP	regulation of cellular response to oxidative stress	GO:1900407	2.63e-04	5	58	79	45588
71751-41-2	Abamectin	C048324	BP	regulation of cellular response to stress	GO:0080135	7.44e-11	15	58	732	45588
71751-41-2	Abamectin	C048324	BP	regulation of chemokine production	GO:0032642	3.00e-07	7	58	103	45588
71751-41-2	Abamectin	C048324	BP	regulation of cytokine production	GO:0001817	6.21e-10	15	58	848	45588
71751-41-2	Abamectin	C048324	BP	regulation of cytokine production involved in inflammatory response	GO:1900015	1.06e-07	7	58	89	45588
71751-41-2	Abamectin	C048324	BP	regulation of defense response	GO:0031347	1.21e-12	17	58	840	45588
71751-41-2	Abamectin	C048324	BP	regulation of developmental process	GO:0050793	3.38e-15	27	58	2565	45588
71751-41-2	Abamectin	C048324	BP	regulation of DNA-templated transcription	GO:0006355	5.34e-12	26	58	3118	45588
71751-41-2	Abamectin	C048324	BP	regulation of endoplasmic reticulum unfolded protein response	GO:1900101	5.30e-06	5	58	37	45588
71751-41-2	Abamectin	C048324	BP	regulation of endothelial cell apoptotic process	GO:2000351	1.14e-04	5	58	67	45588
71751-41-2	Abamectin	C048324	BP	regulation of endothelial cell proliferation	GO:0001936	1.46e-05	7	58	179	45588
71751-41-2	Abamectin	C048324	BP	regulation of epithelial cell apoptotic process	GO:1904035	2.50e-12	10	58	121	45588
71751-41-2	Abamectin	C048324	BP	regulation of epithelial cell proliferation	GO:0050678	2.28e-04	8	58	409	45588
71751-41-2	Abamectin	C048324	BP	regulation of establishment of protein localization	GO:0070201	1.46e-03	8	58	522	45588
71751-41-2	Abamectin	C048324	BP	regulation of extrinsic apoptotic signaling pathway	GO:2001236	2.20e-04	6	58	155	45588
71751-41-2	Abamectin	C048324	BP	regulation of extrinsic apoptotic signaling pathway in absence of ligand	GO:2001239	1.52e-03	4	58	45	45588
71751-41-2	Abamectin	C048324	BP	regulation of fat cell differentiation	GO:0045598	6.03e-03	5	58	148	45588
71751-41-2	Abamectin	C048324	BP	regulation of ferroptosis	GO:0110075	5.89e-03	3	58	17	45588
71751-41-2	Abamectin	C048324	BP	regulation of gene expression	GO:0010468	1.87e-13	33	58	5119	45588
71751-41-2	Abamectin	C048324	BP	regulation of glucose import	GO:0046324	4.57e-03	4	58	59	45588
71751-41-2	Abamectin	C048324	BP	regulation of glucose transmembrane transport	GO:0010827	2.63e-04	5	58	79	45588
71751-41-2	Abamectin	C048324	BP	regulation of hemopoiesis	GO:1903706	3.99e-04	8	58	440	45588
71751-41-2	Abamectin	C048324	BP	regulation of hormone levels	GO:0010817	1.39e-04	9	58	548	45588
71751-41-2	Abamectin	C048324	BP	regulation of hormone secretion	GO:0046883	5.14e-03	6	58	265	45588
71751-41-2	Abamectin	C048324	BP	regulation of immune response	GO:0050776	2.55e-09	15	58	936	45588
71751-41-2	Abamectin	C048324	BP	regulation of immune system process	GO:0002682	1.48e-15	23	58	1536	45588
71751-41-2	Abamectin	C048324	BP	regulation of inflammatory response	GO:0050727	3.05e-11	13	58	423	45588
71751-41-2	Abamectin	C048324	BP	regulation of insulin secretion	GO:0050796	4.52e-04	6	58	175	45588
71751-41-2	Abamectin	C048324	BP	regulation of interleukin-1 beta production	GO:0032651	1.52e-03	5	58	112	45588
71751-41-2	Abamectin	C048324	BP	regulation of interleukin-1 production	GO:0032652	1.73e-06	7	58	132	45588
71751-41-2	Abamectin	C048324	BP	regulation of interleukin-6 production	GO:0032675	4.83e-04	6	58	177	45588
71751-41-2	Abamectin	C048324	BP	regulation of interleukin-8 production	GO:0032677	2.13e-05	6	58	105	45588
71751-41-2	Abamectin	C048324	BP	regulation of intracellular signal transduction	GO:1902531	7.16e-12	21	58	1761	45588
71751-41-2	Abamectin	C048324	BP	regulation of intrinsic apoptotic signaling pathway	GO:2001242	3.02e-10	10	58	194	45588
71751-41-2	Abamectin	C048324	BP	regulation of leukocyte activation	GO:0002694	6.76e-08	12	58	610	45588
71751-41-2	Abamectin	C048324	BP	regulation of leukocyte cell-cell adhesion	GO:1903037	2.36e-07	10	58	380	45588
71751-41-2	Abamectin	C048324	BP	regulation of leukocyte migration	GO:0002685	2.09e-03	6	58	227	45588
71751-41-2	Abamectin	C048324	BP	regulation of leukocyte proliferation	GO:0070663	6.11e-03	6	58	273	45588
71751-41-2	Abamectin	C048324	BP	regulation of lipid biosynthetic process	GO:0046890	8.16e-07	8	58	199	45588
71751-41-2	Abamectin	C048324	BP	regulation of lipid metabolic process	GO:0019216	6.00e-05	8	58	344	45588
71751-41-2	Abamectin	C048324	BP	regulation of localization	GO:0032879	2.16e-14	24	58	1969	45588
71751-41-2	Abamectin	C048324	BP	regulation of locomotion	GO:0040012	4.70e-07	14	58	1124	45588
71751-41-2	Abamectin	C048324	BP	regulation of lymphocyte activation	GO:0051249	2.13e-07	11	58	514	45588
71751-41-2	Abamectin	C048324	BP	regulation of lymphocyte proliferation	GO:0050670	3.11e-03	6	58	243	45588
71751-41-2	Abamectin	C048324	BP	regulation of macroautophagy	GO:0016241	6.90e-04	6	58	188	45588
71751-41-2	Abamectin	C048324	BP	regulation of macromolecule biosynthetic process	GO:0010556	3.34e-12	28	58	3714	45588
71751-41-2	Abamectin	C048324	BP	regulation of macromolecule metabolic process	GO:0060255	1.54e-13	35	58	5919	45588
71751-41-2	Abamectin	C048324	BP	regulation of metabolic process	GO:0019222	2.56e-14	37	58	6467	45588
71751-41-2	Abamectin	C048324	BP	regulation of miRNA metabolic process	GO:2000628	1.24e-07	7	58	91	45588
71751-41-2	Abamectin	C048324	BP	regulation of miRNA transcription	GO:1902893	2.74e-06	6	58	75	45588
71751-41-2	Abamectin	C048324	BP	regulation of mitotic cell cycle	GO:0007346	9.18e-04	8	58	491	45588
71751-41-2	Abamectin	C048324	BP	regulation of MF	GO:0065009	1.68e-06	13	58	1013	45588
71751-41-2	Abamectin	C048324	BP	regulation of mononuclear cell proliferation	GO:0032944	3.42e-03	6	58	247	45588
71751-41-2	Abamectin	C048324	BP	regulation of multicellular organismal development	GO:2000026	1.16e-08	17	58	1482	45588
71751-41-2	Abamectin	C048324	BP	regulation of multicellular organismal process	GO:0051239	4.30e-13	27	58	3110	45588
71751-41-2	Abamectin	C048324	BP	regulation of neuron apoptotic process	GO:0043523	1.65e-12	12	58	248	45588
71751-41-2	Abamectin	C048324	BP	regulation of neuron death	GO:1901214	1.65e-12	12	58	248	45588
71751-41-2	Abamectin	C048324	BP	regulation of nitric oxide biosynthetic process	GO:0045428	1.14e-06	6	58	65	45588
71751-41-2	Abamectin	C048324	BP	regulation of nitric oxide metabolic process	GO:0080164	1.64e-06	6	58	69	45588
71751-41-2	Abamectin	C048324	BP	regulation of nitrogen compound metabolic process	GO:0051171	4.08e-13	32	58	4855	45588
71751-41-2	Abamectin	C048324	BP	regulation of nitrogen utilization	GO:0006808	8.77e-06	3	58	3	45588
71751-41-2	Abamectin	C048324	BP	regulation of nucleic acid-templated transcription	GO:1903506	5.38e-12	26	58	3119	45588
71751-41-2	Abamectin	C048324	BP	regulation of nucleobase-containing compound metabolic process	GO:0019219	5.91e-12	28	58	3798	45588
71751-41-2	Abamectin	C048324	BP	regulation of oxidative stress-induced cell death	GO:1903201	5.46e-05	5	58	58	45588
71751-41-2	Abamectin	C048324	BP	regulation of oxidative stress-induced intrinsic apoptotic signaling pathway	GO:1902175	2.06e-05	5	58	48	45588
71751-41-2	Abamectin	C048324	BP	regulation of peptide hormone secretion	GO:0090276	1.22e-03	6	58	207	45588
71751-41-2	Abamectin	C048324	BP	regulation of peptide secretion	GO:0002791	1.36e-03	6	58	211	45588
71751-41-2	Abamectin	C048324	BP	regulation of peptide transport	GO:0090087	1.44e-03	6	58	213	45588
71751-41-2	Abamectin	C048324	BP	regulation of phosphate metabolic process	GO:0019220	4.09e-03	8	58	599	45588
71751-41-2	Abamectin	C048324	BP	regulation of phosphorus metabolic process	GO:0051174	4.25e-03	8	58	602	45588
71751-41-2	Abamectin	C048324	BP	regulation of primary metabolic process	GO:0080090	1.05e-13	33	58	5022	45588
71751-41-2	Abamectin	C048324	BP	regulation of programmed cell death	GO:0043067	6.11e-27	31	58	1521	45588
71751-41-2	Abamectin	C048324	BP	regulation of protein kinase B signaling	GO:0051896	9.01e-03	6	58	292	45588
71751-41-2	Abamectin	C048324	BP	regulation of protein localization	GO:0032880	2.89e-07	13	58	877	45588
71751-41-2	Abamectin	C048324	BP	regulation of protein localization to nucleus	GO:1900180	4.59e-03	5	58	140	45588
71751-41-2	Abamectin	C048324	BP	regulation of protein metabolic process	GO:0051246	7.87e-08	17	58	1674	45588
71751-41-2	Abamectin	C048324	BP	regulation of protein modification process	GO:0031399	7.53e-04	9	58	669	45588
71751-41-2	Abamectin	C048324	BP	regulation of protein secretion	GO:0050708	6.64e-03	6	58	277	45588
71751-41-2	Abamectin	C048324	BP	regulation of protein transport	GO:0051223	1.01e-03	8	58	497	45588
71751-41-2	Abamectin	C048324	BP	regulation of proteolysis	GO:0030162	2.66e-03	7	58	384	45588
71751-41-2	Abamectin	C048324	BP	regulation of reactive oxygen species metabolic process	GO:2000377	1.74e-04	6	58	149	45588
71751-41-2	Abamectin	C048324	BP	regulation of response to endoplasmic reticulum stress	GO:1905897	1.45e-07	7	58	93	45588
71751-41-2	Abamectin	C048324	BP	regulation of response to external stimulus	GO:0032101	1.03e-15	21	58	1132	45588
71751-41-2	Abamectin	C048324	BP	regulation of response to oxidative stress	GO:1902882	5.36e-04	5	58	91	45588
71751-41-2	Abamectin	C048324	BP	regulation of response to stimulus	GO:0048583	1.09e-15	32	58	3970	45588
71751-41-2	Abamectin	C048324	BP	regulation of response to stress	GO:0080134	2.63e-19	26	58	1571	45588
71751-41-2	Abamectin	C048324	BP	regulation of response to wounding	GO:1903034	4.67e-04	6	58	176	45588
71751-41-2	Abamectin	C048324	BP	regulation of RNA biosynthetic process	GO:2001141	5.72e-12	26	58	3127	45588
71751-41-2	Abamectin	C048324	BP	regulation of RNA metabolic process	GO:0051252	7.93e-12	27	58	3498	45588
71751-41-2	Abamectin	C048324	BP	regulation of signaling	GO:0023051	3.63e-14	29	58	3431	45588
71751-41-2	Abamectin	C048324	BP	regulation of signal transduction	GO:0009966	1.44e-14	28	58	3008	45588
71751-41-2	Abamectin	C048324	BP	regulation of small molecule metabolic process	GO:0062012	3.17e-06	9	58	354	45588
71751-41-2	Abamectin	C048324	BP	regulation of smooth muscle cell proliferation	GO:0048660	2.55e-07	8	58	172	45588
71751-41-2	Abamectin	C048324	BP	regulation of T cell activation	GO:0050863	2.68e-07	10	58	385	45588
71751-41-2	Abamectin	C048324	BP	regulation of transcription by RNA polymerase II	GO:0006357	2.45e-14	24	58	1980	45588
71751-41-2	Abamectin	C048324	BP	regulation of transmembrane transport	GO:0034762	5.22e-03	7	58	425	45588
71751-41-2	Abamectin	C048324	BP	regulation of transport	GO:0051049	1.39e-12	21	58	1621	45588
71751-41-2	Abamectin	C048324	BP	regulation of type II interferon production	GO:0032649	2.23e-03	5	58	121	45588
71751-41-2	Abamectin	C048324	BP	regulation of vascular associated smooth muscle cell proliferation	GO:1904705	6.66e-04	5	58	95	45588
71751-41-2	Abamectin	C048324	BP	regulation of vascular endothelial growth factor production	GO:0010574	1.14e-03	4	58	42	45588
71751-41-2	Abamectin	C048324	BP	regulation of vasculature development	GO:1901342	5.01e-06	9	58	373	45588
71751-41-2	Abamectin	C048324	BP	release of cytochrome c from mitochondria	GO:0001836	2.82e-05	5	58	51	45588
71751-41-2	Abamectin	C048324	BP	removal of superoxide radicals	GO:0019430	9.84e-03	3	58	20	45588
71751-41-2	Abamectin	C048324	BP	response to abiotic stimulus	GO:0009628	3.18e-21	25	58	1152	45588
71751-41-2	Abamectin	C048324	BP	response to acid chemical	GO:0001101	4.59e-03	5	58	140	45588
71751-41-2	Abamectin	C048324	BP	response to activity	GO:0014823	5.49e-06	6	58	84	45588
71751-41-2	Abamectin	C048324	BP	response to alcohol	GO:0097305	2.91e-07	9	58	270	45588
71751-41-2	Abamectin	C048324	BP	response to amino acid	GO:0043200	2.72e-03	5	58	126	45588
71751-41-2	Abamectin	C048324	BP	response to axon injury	GO:0048678	3.17e-04	5	58	82	45588
71751-41-2	Abamectin	C048324	BP	response to bacterium	GO:0009617	4.59e-14	17	58	689	45588
71751-41-2	Abamectin	C048324	BP	response to biotic stimulus	GO:0009607	1.56e-16	24	58	1587	45588
71751-41-2	Abamectin	C048324	BP	response to cadmium ion	GO:0046686	1.03e-05	5	58	42	45588
71751-41-2	Abamectin	C048324	BP	response to carbohydrate	GO:0009743	3.00e-09	10	58	244	45588
71751-41-2	Abamectin	C048324	BP	response to chemical	GO:0042221	3.22e-24	39	58	3975	45588
71751-41-2	Abamectin	C048324	BP	response to copper ion	GO:0046688	2.12e-04	4	58	28	45588
71751-41-2	Abamectin	C048324	BP	response to corticosteroid	GO:0031960	7.64e-08	8	58	148	45588
71751-41-2	Abamectin	C048324	BP	response to cytokine	GO:0034097	3.88e-13	18	58	944	45588
71751-41-2	Abamectin	C048324	BP	response to decreased oxygen levels	GO:0036293	9.86e-13	13	58	324	45588
71751-41-2	Abamectin	C048324	BP	response to endogenous stimulus	GO:0009719	4.87e-21	28	58	1719	45588
71751-41-2	Abamectin	C048324	BP	response to endoplasmic reticulum stress	GO:0034976	5.45e-06	8	58	253	45588
71751-41-2	Abamectin	C048324	BP	response to estradiol	GO:0032355	1.39e-03	5	58	110	45588
71751-41-2	Abamectin	C048324	BP	response to ethanol	GO:0045471	5.52e-05	6	58	123	45588
71751-41-2	Abamectin	C048324	BP	response to external biotic stimulus	GO:0043207	3.07e-14	22	58	1544	45588
71751-41-2	Abamectin	C048324	BP	response to external stimulus	GO:0009605	7.11e-27	37	58	2829	45588
71751-41-2	Abamectin	C048324	BP	response to extracellular stimulus	GO:0009991	3.93e-18	18	58	492	45588
71751-41-2	Abamectin	C048324	BP	response to gamma radiation	GO:0010332	2.96e-03	4	58	53	45588
71751-41-2	Abamectin	C048324	BP	response to glucocorticoid	GO:0051384	2.37e-08	8	58	128	45588
71751-41-2	Abamectin	C048324	BP	response to glucose	GO:0009749	1.22e-03	6	58	207	45588
71751-41-2	Abamectin	C048324	BP	response to growth factor	GO:0070848	5.99e-08	13	58	772	45588
71751-41-2	Abamectin	C048324	BP	response to heat	GO:0009408	5.66e-04	5	58	92	45588
71751-41-2	Abamectin	C048324	BP	response to hexose	GO:0009746	4.70e-05	7	58	212	45588
71751-41-2	Abamectin	C048324	BP	response to hormone	GO:0009725	1.87e-15	19	58	838	45588
71751-41-2	Abamectin	C048324	BP	response to hydrogen peroxide	GO:0042542	2.52e-16	12	58	121	45588
71751-41-2	Abamectin	C048324	BP	response to hypoxia	GO:0001666	9.26e-10	11	58	310	45588
71751-41-2	Abamectin	C048324	BP	response to inorganic substance	GO:0010035	3.66e-13	15	58	509	45588
71751-41-2	Abamectin	C048324	BP	response to insulin	GO:0032868	2.63e-07	9	58	267	45588
71751-41-2	Abamectin	C048324	BP	response to interleukin-17	GO:0097396	8.37e-03	3	58	19	45588
71751-41-2	Abamectin	C048324	BP	response to interleukin-6	GO:0070741	1.97e-03	4	58	48	45588
71751-41-2	Abamectin	C048324	BP	response to ionizing radiation	GO:0010212	3.19e-06	7	58	144	45588
71751-41-2	Abamectin	C048324	BP	response to ischemia	GO:0002931	8.33e-05	5	58	63	45588
71751-41-2	Abamectin	C048324	BP	response to lead ion	GO:0010288	8.37e-03	3	58	19	45588
71751-41-2	Abamectin	C048324	BP	response to light stimulus	GO:0009416	4.89e-05	8	58	335	45588
71751-41-2	Abamectin	C048324	BP	response to lipid	GO:0033993	9.51e-15	19	58	915	45588
71751-41-2	Abamectin	C048324	BP	response to lipopolysaccharide	GO:0032496	4.36e-16	15	58	324	45588
71751-41-2	Abamectin	C048324	BP	response to mechanical stimulus	GO:0009612	1.75e-06	8	58	219	45588
71751-41-2	Abamectin	C048324	BP	response to metal ion	GO:0010038	5.81e-11	12	58	334	45588
71751-41-2	Abamectin	C048324	BP	response to molecule of bacterial origin	GO:0002237	1.17e-15	15	58	346	45588
71751-41-2	Abamectin	C048324	BP	response to monosaccharide	GO:0034284	4.50e-08	9	58	219	45588
71751-41-2	Abamectin	C048324	BP	response to nicotine	GO:0035094	1.85e-05	5	58	47	45588
71751-41-2	Abamectin	C048324	BP	response to nitrogen compound	GO:1901698	5.99e-22	25	58	1076	45588
71751-41-2	Abamectin	C048324	BP	response to nutrient	GO:0007584	8.85e-03	5	58	160	45588
71751-41-2	Abamectin	C048324	BP	response to nutrient levels	GO:0031667	2.52e-18	18	58	480	45588
71751-41-2	Abamectin	C048324	BP	response to organic cyclic compound	GO:0014070	1.34e-15	19	58	823	45588
71751-41-2	Abamectin	C048324	BP	response to organic substance	GO:0010033	6.45e-24	34	58	2603	45588
71751-41-2	Abamectin	C048324	BP	response to organonitrogen compound	GO:0010243	8.55e-23	25	58	994	45588
71751-41-2	Abamectin	C048324	BP	response to other organism	GO:0051707	2.95e-14	22	58	1541	45588
71751-41-2	Abamectin	C048324	BP	response to oxidative stress	GO:0006979	9.25e-16	16	58	436	45588
71751-41-2	Abamectin	C048324	BP	response to oxygen-containing compound	GO:1901700	1.16e-25	31	58	1676	45588
71751-41-2	Abamectin	C048324	BP	response to oxygen levels	GO:0070482	2.48e-12	13	58	348	45588
71751-41-2	Abamectin	C048324	BP	response to peptide	GO:1901652	9.53e-18	18	58	517	45588
71751-41-2	Abamectin	C048324	BP	response to peptide hormone	GO:0043434	2.20e-14	15	58	421	45588
71751-41-2	Abamectin	C048324	BP	response to radiation	GO:0009314	5.82e-08	11	58	455	45588
71751-41-2	Abamectin	C048324	BP	response to reactive oxygen species	GO:0000302	1.91e-15	13	58	201	45588
71751-41-2	Abamectin	C048324	BP	response to starvation	GO:0042594	1.99e-08	9	58	200	45588
71751-41-2	Abamectin	C048324	BP	response to steroid hormone	GO:0048545	4.35e-05	8	58	330	45588
71751-41-2	Abamectin	C048324	BP	response to stimulus	GO:0050896	1.59e-16	44	58	8939	45588
71751-41-2	Abamectin	C048324	BP	response to stress	GO:0006950	4.07e-24	39	58	4000	45588
71751-41-2	Abamectin	C048324	BP	response to temperature stimulus	GO:0009266	2.66e-04	6	58	160	45588
71751-41-2	Abamectin	C048324	BP	response to topologically incorrect protein	GO:0035966	1.36e-07	8	58	159	45588
71751-41-2	Abamectin	C048324	BP	response to toxic substance	GO:0009636	1.81e-07	9	58	256	45588
71751-41-2	Abamectin	C048324	BP	response to tumor necrosis factor	GO:0034612	6.16e-11	11	58	242	45588
71751-41-2	Abamectin	C048324	BP	response to unfolded protein	GO:0006986	6.13e-08	8	58	144	45588
71751-41-2	Abamectin	C048324	BP	response to UV	GO:0009411	2.29e-04	6	58	156	45588
71751-41-2	Abamectin	C048324	BP	response to virus	GO:0009615	1.57e-06	10	58	462	45588
71751-41-2	Abamectin	C048324	BP	response to wounding	GO:0009611	1.70e-12	15	58	565	45588
71751-41-2	Abamectin	C048324	BP	response to xenobiotic stimulus	GO:0009410	3.83e-14	15	58	437	45588
71751-41-2	Abamectin	C048324	BP	RNA biosynthetic process	GO:0032774	1.67e-11	26	58	3271	45588
71751-41-2	Abamectin	C048324	BP	RNA metabolic process	GO:0016070	1.22e-08	27	58	4740	45588
71751-41-2	Abamectin	C048324	BP	selective autophagy	GO:0061912	2.32e-03	5	58	122	45588
71751-41-2	Abamectin	C048324	BP	signaling	GO:0023052	1.24e-14	37	58	6330	45588
71751-41-2	Abamectin	C048324	BP	signal transduction	GO:0007165	8.68e-16	37	58	5853	45588
71751-41-2	Abamectin	C048324	BP	signal transduction in absence of ligand	GO:0038034	1.50e-06	6	58	68	45588
71751-41-2	Abamectin	C048324	BP	small molecule biosynthetic process	GO:0044283	2.25e-04	9	58	580	45588
71751-41-2	Abamectin	C048324	BP	small molecule metabolic process	GO:0044281	2.12e-06	16	58	1783	45588
71751-41-2	Abamectin	C048324	BP	smooth muscle cell proliferation	GO:0048659	3.07e-07	8	58	176	45588
71751-41-2	Abamectin	C048324	BP	stress-activated MAPK cascade	GO:0051403	3.18e-03	6	58	244	45588
71751-41-2	Abamectin	C048324	BP	stress-activated protein kinase signaling cascade	GO:0031098	3.42e-03	6	58	247	45588
71751-41-2	Abamectin	C048324	BP	system development	GO:0048731	1.10e-15	32	58	3971	45588
71751-41-2	Abamectin	C048324	BP	system process	GO:0003008	1.89e-06	18	58	2363	45588
71751-41-2	Abamectin	C048324	BP	taxis	GO:0042330	2.29e-04	9	58	581	45588
71751-41-2	Abamectin	C048324	BP	T cell activation	GO:0042110	5.10e-11	14	58	568	45588
71751-41-2	Abamectin	C048324	BP	T cell differentiation	GO:0030217	7.97e-04	7	58	321	45588
71751-41-2	Abamectin	C048324	BP	T cell homeostasis	GO:0043029	2.15e-03	4	58	49	45588
71751-41-2	Abamectin	C048324	BP	T cell proliferation	GO:0042098	1.56e-03	6	58	216	45588
71751-41-2	Abamectin	C048324	BP	temperature homeostasis	GO:0001659	6.08e-04	6	58	184	45588
71751-41-2	Abamectin	C048324	BP	tissue development	GO:0009888	1.62e-16	26	58	2033	45588
71751-41-2	Abamectin	C048324	BP	tissue homeostasis	GO:0001894	5.49e-03	6	58	268	45588
71751-41-2	Abamectin	C048324	BP	transcription by RNA polymerase II	GO:0006366	8.59e-14	24	58	2093	45588
71751-41-2	Abamectin	C048324	BP	transmembrane receptor protein serine/threonine kinase signaling pathway	GO:0007178	2.79e-04	8	58	420	45588
71751-41-2	Abamectin	C048324	BP	transmembrane receptor protein tyrosine kinase signaling pathway	GO:0007169	1.63e-06	11	58	623	45588
71751-41-2	Abamectin	C048324	BP	transport	GO:0006810	1.60e-09	27	58	4352	45588
71751-41-2	Abamectin	C048324	BP	tube development	GO:0035295	2.36e-11	18	58	1198	45588
71751-41-2	Abamectin	C048324	BP	tube morphogenesis	GO:0035239	1.39e-11	17	58	975	45588
71751-41-2	Abamectin	C048324	BP	tumor necrosis factor-mediated signaling pathway	GO:0033209	3.06e-03	5	58	129	45588
71751-41-2	Abamectin	C048324	BP	type II interferon production	GO:0032609	2.23e-03	5	58	121	45588
71751-41-2	Abamectin	C048324	BP	vascular associated smooth muscle cell proliferation	GO:1990874	7.39e-04	5	58	97	45588
71751-41-2	Abamectin	C048324	BP	vascular endothelial growth factor production	GO:0010573	1.47e-05	5	58	45	45588
71751-41-2	Abamectin	C048324	BP	vascular process in circulatory system	GO:0003018	6.24e-03	6	58	274	45588
71751-41-2	Abamectin	C048324	BP	vasculature development	GO:0001944	1.45e-12	17	58	849	45588
71751-41-2	Abamectin	C048324	BP	wound healing	GO:0042060	3.00e-04	8	58	424	45588
71751-41-2	Abamectin	C048324	CC	cell periphery	GO:0071944	8.69e-03	22	58	6010	45588
71751-41-2	Abamectin	C048324	CC	cell projection	GO:0042995	1.01e-03	15	58	2406	45588
71751-41-2	Abamectin	C048324	CC	cellular anatomical entity	GO:0110165	3.37e-17	57	58	19021	45588
71751-41-2	Abamectin	C048324	CC	chromatin	GO:0000785	4.40e-04	12	58	1336	45588
71751-41-2	Abamectin	C048324	CC	cytoplasm	GO:0005737	1.05e-20	52	58	11844	45588
71751-41-2	Abamectin	C048324	CC	cytoplasmic vesicle	GO:0031410	1.84e-04	16	58	2443	45588
71751-41-2	Abamectin	C048324	CC	cytoskeleton	GO:0005856	7.99e-03	14	58	2454	45588
71751-41-2	Abamectin	C048324	CC	cytosol	GO:0005829	1.11e-13	34	58	5436	45588
71751-41-2	Abamectin	C048324	CC	endomembrane system	GO:0012505	7.79e-08	26	58	4709	45588
71751-41-2	Abamectin	C048324	CC	endoplasmic reticulum	GO:0005783	1.08e-04	15	58	2025	45588
71751-41-2	Abamectin	C048324	CC	envelope	GO:0031975	2.61e-04	12	58	1273	45588
71751-41-2	Abamectin	C048324	CC	glutamatergic synapse	GO:0098978	2.94e-03	8	58	573	45588
71751-41-2	Abamectin	C048324	CC	intracellular anatomical structure	GO:0005622	4.63e-18	54	58	15105	45588
71751-41-2	Abamectin	C048324	CC	intracellular membrane-bounded organelle	GO:0043231	8.15e-12	45	58	12378	45588
71751-41-2	Abamectin	C048324	CC	intracellular non-membrane-bounded organelle	GO:0043232	6.66e-06	26	58	5758	45588
71751-41-2	Abamectin	C048324	CC	intracellular organelle	GO:0043229	3.00e-14	49	58	13539	45588
71751-41-2	Abamectin	C048324	CC	intracellular organelle lumen	GO:0070013	3.49e-09	31	58	6203	45588
71751-41-2	Abamectin	C048324	CC	intracellular vesicle	GO:0097708	1.92e-04	16	58	2450	45588
71751-41-2	Abamectin	C048324	CC	membrane	GO:0016020	1.19e-05	32	58	9024	45588
71751-41-2	Abamectin	C048324	CC	membrane-bounded organelle	GO:0043227	5.20e-12	46	58	12930	45588
71751-41-2	Abamectin	C048324	CC	membrane-enclosed lumen	GO:0031974	3.49e-09	31	58	6203	45588
71751-41-2	Abamectin	C048324	CC	mitochondrial envelope	GO:0005740	3.69e-04	10	58	822	45588
71751-41-2	Abamectin	C048324	CC	mitochondrion	GO:0005739	2.31e-07	17	58	1794	45588
71751-41-2	Abamectin	C048324	CC	non-membrane-bounded organelle	GO:0043228	6.66e-06	26	58	5758	45588
71751-41-2	Abamectin	C048324	CC	nuclear lumen	GO:0031981	1.41e-05	24	58	5045	45588
71751-41-2	Abamectin	C048324	CC	nucleoplasm	GO:0005654	1.73e-05	22	58	4237	45588
71751-41-2	Abamectin	C048324	CC	nucleus	GO:0005634	1.39e-06	31	58	7783	45588
71751-41-2	Abamectin	C048324	CC	organelle	GO:0043226	1.10e-13	49	58	13933	45588
71751-41-2	Abamectin	C048324	CC	organelle envelope	GO:0031967	2.61e-04	12	58	1273	45588
71751-41-2	Abamectin	C048324	CC	organelle lumen	GO:0043233	3.49e-09	31	58	6203	45588
71751-41-2	Abamectin	C048324	CC	protein-containing complex	GO:0032991	2.45e-07	28	58	5837	45588
71751-41-2	Abamectin	C048324	CC	vesicle	GO:0031982	7.05e-05	17	58	2618	45588
71751-41-2	Abamectin	C048324	MF	adenyl nucleotide binding	GO:0030554	5.76e-05	14	58	1636	45588
71751-41-2	Abamectin	C048324	MF	adenyl ribonucleotide binding	GO:0032559	1.94e-03	12	58	1535	45588
71751-41-2	Abamectin	C048324	MF	anion binding	GO:0043168	7.13e-04	15	58	2341	45588
71751-41-2	Abamectin	C048324	MF	ATP binding	GO:0005524	1.29e-03	12	58	1477	45588
71751-41-2	Abamectin	C048324	MF	binding	GO:0005488	2.50e-20	57	58	16742	45588
71751-41-2	Abamectin	C048324	MF	carbohydrate derivative binding	GO:0097367	2.53e-03	14	58	2227	45588
71751-41-2	Abamectin	C048324	MF	catalytic activity	GO:0003824	3.04e-04	23	58	5420	45588
71751-41-2	Abamectin	C048324	MF	cytokine receptor binding	GO:0005126	6.17e-06	8	58	257	45588
71751-41-2	Abamectin	C048324	MF	DNA-binding transcription activator activity	GO:0001216	5.22e-03	7	58	425	45588
71751-41-2	Abamectin	C048324	MF	DNA-binding transcription activator activity, RNA polymerase II-specific	GO:0001228	4.67e-03	7	58	418	45588
71751-41-2	Abamectin	C048324	MF	DNA-binding transcription factor activity, RNA polymerase II-specific	GO:0000981	8.49e-03	9	58	896	45588
71751-41-2	Abamectin	C048324	MF	DNA-binding transcription factor binding	GO:0140297	8.49e-04	8	58	486	45588
71751-41-2	Abamectin	C048324	MF	enzyme binding	GO:0019899	1.78e-19	28	58	1964	45588
71751-41-2	Abamectin	C048324	MF	growth factor receptor binding	GO:0070851	2.94e-03	5	58	128	45588
71751-41-2	Abamectin	C048324	MF	heterocyclic compound binding	GO:1901363	6.86e-10	31	58	5842	45588
71751-41-2	Abamectin	C048324	MF	identical protein binding	GO:0042802	5.42e-11	22	58	2217	45588
71751-41-2	Abamectin	C048324	MF	ion binding	GO:0043167	1.92e-05	26	58	6048	45588
71751-41-2	Abamectin	C048324	MF	kinase activity	GO:0016301	1.48e-03	9	58	725	45588
71751-41-2	Abamectin	C048324	MF	MF regulator activity	GO:0098772	2.18e-05	16	58	2098	45588
71751-41-2	Abamectin	C048324	MF	nucleoside phosphate binding	GO:1901265	2.78e-05	16	58	2134	45588
71751-41-2	Abamectin	C048324	MF	nucleotide binding	GO:0000166	2.76e-05	16	58	2133	45588
71751-41-2	Abamectin	C048324	MF	organic cyclic compound binding	GO:0097159	9.70e-10	31	58	5917	45588
71751-41-2	Abamectin	C048324	MF	phosphotransferase activity, alcohol group as acceptor	GO:0016773	7.72e-04	9	58	671	45588
71751-41-2	Abamectin	C048324	MF	protein binding	GO:0005515	1.94e-17	53	58	14619	45588
71751-41-2	Abamectin	C048324	MF	protein dimerization activity	GO:0046983	7.03e-04	11	58	1126	45588
71751-41-2	Abamectin	C048324	MF	protein domain specific binding	GO:0019904	5.99e-04	9	58	651	45588
71751-41-2	Abamectin	C048324	MF	protein kinase activity	GO:0004672	1.80e-04	9	58	565	45588
71751-41-2	Abamectin	C048324	MF	protein kinase binding	GO:0019901	5.89e-03	8	58	629	45588
71751-41-2	Abamectin	C048324	MF	protein phosphatase binding	GO:0019903	4.92e-03	5	58	142	45588
71751-41-2	Abamectin	C048324	MF	purine nucleotide binding	GO:0017076	9.93e-06	16	58	1985	45588
71751-41-2	Abamectin	C048324	MF	purine ribonucleoside triphosphate binding	GO:0035639	2.16e-04	14	58	1819	45588
71751-41-2	Abamectin	C048324	MF	purine ribonucleotide binding	GO:0032555	3.30e-04	14	58	1883	45588
71751-41-2	Abamectin	C048324	MF	ribonucleotide binding	GO:0032553	3.69e-04	14	58	1900	45588
71751-41-2	Abamectin	C048324	MF	sequence-specific DNA binding	GO:0043565	8.16e-04	11	58	1143	45588
71751-41-2	Abamectin	C048324	MF	signaling receptor binding	GO:0005102	7.31e-06	14	58	1390	45588
71751-41-2	Abamectin	C048324	MF	small molecule binding	GO:0036094	4.15e-07	19	58	2457	45588
71751-41-2	Abamectin	C048324	MF	transcription cis-regulatory region binding	GO:0000976	3.28e-03	9	58	798	45588
71751-41-2	Abamectin	C048324	MF	transcription factor binding	GO:0008134	2.61e-04	9	58	590	45588
71751-41-2	Abamectin	C048324	MF	transcription regulatory region nucleic acid binding	GO:0001067	3.31e-03	9	58	799	45588
71751-41-2	Abamectin	C048324	MF	transferase activity, transferring phosphorus-containing groups	GO:0016772	7.89e-03	9	58	888	45588
71751-41-2	Abamectin	C048324	MF	ubiquitin-like protein ligase binding	GO:0044389	2.61e-05	8	58	309	45588
71751-41-2	Abamectin	C048324	MF	ubiquitin protein ligase binding	GO:0031625	1.68e-05	8	58	292	45588
116-06-3	Aldicarb	D000448	BP	adult behavior	GO:0030534	3.33e-04	4	15	154	45588
116-06-3	Aldicarb	D000448	BP	anatomical structure development	GO:0048856	2.53e-04	11	15	5843	45588
116-06-3	Aldicarb	D000448	BP	anatomical structure morphogenesis	GO:0009653	1.25e-03	8	15	2677	45588
116-06-3	Aldicarb	D000448	BP	anterograde trans-synaptic signaling	GO:0098916	2.89e-06	7	15	725	45588
116-06-3	Aldicarb	D000448	BP	axon development	GO:0061564	8.23e-06	6	15	449	45588
116-06-3	Aldicarb	D000448	BP	axon guidance	GO:0007411	6.95e-04	4	15	185	45588
116-06-3	Aldicarb	D000448	BP	axonogenesis	GO:0007409	3.83e-06	6	15	395	45588
116-06-3	Aldicarb	D000448	BP	behavior	GO:0007610	4.22e-03	5	15	692	45588
116-06-3	Aldicarb	D000448	BP	behavioral response to nicotine	GO:0035095	7.29e-03	2	15	9	45588
116-06-3	Aldicarb	D000448	BP	biological regulation	GO:0065007	3.16e-03	13	15	11904	45588
116-06-3	Aldicarb	D000448	BP	cell-cell signaling	GO:0007267	1.00e-06	9	15	1679	45588
116-06-3	Aldicarb	D000448	BP	cell communication	GO:0007154	6.83e-04	11	15	6425	45588
116-06-3	Aldicarb	D000448	BP	cell development	GO:0048468	2.85e-06	10	15	2749	45588
116-06-3	Aldicarb	D000448	BP	cell differentiation	GO:0030154	9.20e-06	11	15	4269	45588
116-06-3	Aldicarb	D000448	BP	cell morphogenesis	GO:0000902	5.19e-04	6	15	905	45588
116-06-3	Aldicarb	D000448	BP	cell morphogenesis involved in differentiation	GO:0000904	4.84e-05	6	15	605	45588
116-06-3	Aldicarb	D000448	BP	cell morphogenesis involved in neuron differentiation	GO:0048667	2.11e-05	6	15	526	45588
116-06-3	Aldicarb	D000448	BP	cell part morphogenesis	GO:0032990	4.52e-05	6	15	598	45588
116-06-3	Aldicarb	D000448	BP	cell projection morphogenesis	GO:0048858	4.52e-05	6	15	598	45588
116-06-3	Aldicarb	D000448	BP	cell projection organization	GO:0030030	4.49e-04	7	15	1514	45588
116-06-3	Aldicarb	D000448	BP	CC morphogenesis	GO:0032989	1.12e-04	6	15	697	45588
116-06-3	Aldicarb	D000448	BP	cellular developmental process	GO:0048869	9.48e-06	11	15	4281	45588
116-06-3	Aldicarb	D000448	BP	cellular localization	GO:0051641	3.21e-04	9	15	3253	45588
116-06-3	Aldicarb	D000448	BP	cellular response to chemical stimulus	GO:0070887	2.41e-06	10	15	2702	45588
116-06-3	Aldicarb	D000448	BP	cellular response to stimulus	GO:0051716	2.59e-03	11	15	7307	45588
116-06-3	Aldicarb	D000448	BP	chemical synaptic transmission	GO:0007268	2.89e-06	7	15	725	45588
116-06-3	Aldicarb	D000448	BP	chemical synaptic transmission, postsynaptic	GO:0099565	1.22e-04	4	15	120	45588
116-06-3	Aldicarb	D000448	BP	cognition	GO:0050890	7.11e-03	4	15	332	45588
116-06-3	Aldicarb	D000448	BP	developmental process	GO:0032502	6.53e-04	11	15	6397	45588
116-06-3	Aldicarb	D000448	BP	establishment of localization	GO:0051234	5.40e-03	9	15	4531	45588
116-06-3	Aldicarb	D000448	BP	excitatory postsynaptic potential	GO:0060079	8.62e-05	4	15	110	45588
116-06-3	Aldicarb	D000448	BP	generation of neurons	GO:0048699	9.29e-06	8	15	1421	45588
116-06-3	Aldicarb	D000448	BP	localization	GO:0051179	6.59e-05	11	15	5141	45588
116-06-3	Aldicarb	D000448	BP	macromolecule localization	GO:0033036	2.25e-03	8	15	2893	45588
116-06-3	Aldicarb	D000448	BP	mammary gland branching involved in pregnancy	GO:0060745	4.26e-03	2	15	7	45588
116-06-3	Aldicarb	D000448	BP	miRNA transcription	GO:0061614	4.01e-03	3	15	76	45588
116-06-3	Aldicarb	D000448	BP	modulation of chemical synaptic transmission	GO:0050804	1.08e-05	6	15	470	45588
116-06-3	Aldicarb	D000448	BP	multicellular organismal process	GO:0032501	1.52e-05	13	15	7770	45588
116-06-3	Aldicarb	D000448	BP	multicellular organism development	GO:0007275	2.29e-05	11	15	4652	45588
116-06-3	Aldicarb	D000448	BP	nervous system development	GO:0007399	2.67e-05	9	15	2441	45588
116-06-3	Aldicarb	D000448	BP	neurogenesis	GO:0022008	3.10e-05	8	15	1658	45588
116-06-3	Aldicarb	D000448	BP	neuron development	GO:0048666	4.50e-05	7	15	1080	45588
116-06-3	Aldicarb	D000448	BP	neuron differentiation	GO:0030182	1.96e-04	7	15	1340	45588
116-06-3	Aldicarb	D000448	BP	neuron projection development	GO:0031175	1.62e-05	7	15	931	45588
116-06-3	Aldicarb	D000448	BP	neuron projection guidance	GO:0097485	7.25e-04	4	15	187	45588
116-06-3	Aldicarb	D000448	BP	neuron projection morphogenesis	GO:0048812	3.73e-05	6	15	579	45588
116-06-3	Aldicarb	D000448	BP	NMDA selective glutamate receptor signaling pathway	GO:0098989	4.26e-03	2	15	7	45588
116-06-3	Aldicarb	D000448	BP	plasma membrane bounded cell projection morphogenesis	GO:0120039	4.30e-05	6	15	593	45588
116-06-3	Aldicarb	D000448	BP	plasma membrane bounded cell projection organization	GO:0120036	3.65e-04	7	15	1468	45588
116-06-3	Aldicarb	D000448	BP	positive regulation of BP	GO:0048518	5.45e-03	10	15	6062	45588
116-06-3	Aldicarb	D000448	BP	protein localization	GO:0008104	9.98e-03	7	15	2404	45588
116-06-3	Aldicarb	D000448	BP	regulation of BP	GO:0050789	2.04e-03	13	15	11490	45588
116-06-3	Aldicarb	D000448	BP	regulation of biological quality	GO:0065008	1.14e-04	9	15	2886	45588
116-06-3	Aldicarb	D000448	BP	regulation of localization	GO:0032879	1.18e-04	8	15	1969	45588
116-06-3	Aldicarb	D000448	BP	regulation of miRNA metabolic process	GO:2000628	6.91e-03	3	15	91	45588
116-06-3	Aldicarb	D000448	BP	regulation of miRNA transcription	GO:1902893	3.85e-03	3	15	75	45588
116-06-3	Aldicarb	D000448	BP	regulation of multicellular organismal process	GO:0051239	3.89e-03	8	15	3110	45588
116-06-3	Aldicarb	D000448	BP	regulation of neurotransmitter levels	GO:0001505	6.51e-04	4	15	182	45588
116-06-3	Aldicarb	D000448	BP	regulation of organelle transport along microtubule	GO:1902513	5.67e-03	2	15	8	45588
116-06-3	Aldicarb	D000448	BP	regulation of postsynaptic membrane potential	GO:0060078	3.08e-04	4	15	151	45588
116-06-3	Aldicarb	D000448	BP	regulation of transport	GO:0051049	7.13e-04	7	15	1621	45588
116-06-3	Aldicarb	D000448	BP	regulation of trans-synaptic signaling	GO:0099177	1.09e-05	6	15	471	45588
116-06-3	Aldicarb	D000448	BP	response to chemical	GO:0042221	2.95e-09	13	15	3975	45588
116-06-3	Aldicarb	D000448	BP	response to organic substance	GO:0010033	4.67e-05	9	15	2603	45588
116-06-3	Aldicarb	D000448	BP	response to stimulus	GO:0050896	8.88e-05	13	15	8939	45588
116-06-3	Aldicarb	D000448	BP	signaling	GO:0023052	5.85e-04	11	15	6330	45588
116-06-3	Aldicarb	D000448	BP	synaptic signaling	GO:0099536	3.90e-06	7	15	757	45588
116-06-3	Aldicarb	D000448	BP	synaptic transmission, cholinergic	GO:0007271	1.89e-04	3	15	28	45588
116-06-3	Aldicarb	D000448	BP	system development	GO:0048731	4.25e-06	11	15	3971	45588
116-06-3	Aldicarb	D000448	BP	trans-synaptic signaling	GO:0099537	3.12e-06	7	15	733	45588
116-06-3	Aldicarb	D000448	CC	cellular anatomical entity	GO:0110165	4.05e-03	15	15	19021	45588
116-06-3	Aldicarb	D000448	CC	cytoplasm	GO:0005737	2.97e-03	13	15	11844	45588
116-06-3	Aldicarb	D000448	CC	endomembrane system	GO:0012505	7.46e-03	9	15	4709	45588
116-06-3	Aldicarb	D000448	MF	acetylcholine binding	GO:0042166	9.12e-03	2	15	10	45588
116-06-3	Aldicarb	D000448	MF	acetylcholinesterase activity	GO:0003990	2.03e-04	2	15	2	45588
116-06-3	Aldicarb	D000448	MF	carboxylic ester hydrolase activity	GO:0052689	2.34e-04	4	15	141	45588
116-06-3	Aldicarb	D000448	MF	cholinesterase activity	GO:0004104	6.09e-04	2	15	3	45588
116-06-3	Aldicarb	D000448	MF	protein binding	GO:0005515	2.56e-03	14	15	14619	45588
15310-01-7	Benodanil	NA	[No associated data found]	NA	NA	NA	NA	NA	NA	NA
134605-64-4	Butafenacil	NA	[Object not found]	NA	NA	NA	NA	NA	NA	NA
1563-66-2	Carbofuran	D002235	BP	actin filament-based process	GO:0030029	7.92e-03	11	110	728	45588
1563-66-2	Carbofuran	D002235	BP	actin-myosin filament sliding	GO:0033275	5.88e-04	4	110	19	45588
1563-66-2	Carbofuran	D002235	BP	alkaloid metabolic process	GO:0009820	1.32e-03	3	110	6	45588
1563-66-2	Carbofuran	D002235	BP	amide biosynthetic process	GO:0043604	1.84e-09	20	110	1000	45588
1563-66-2	Carbofuran	D002235	BP	amide metabolic process	GO:0043603	2.84e-11	24	110	1290	45588
1563-66-2	Carbofuran	D002235	BP	anatomical structure development	GO:0048856	1.41e-27	66	110	5843	45588
1563-66-2	Carbofuran	D002235	BP	anatomical structure formation involved in morphogenesis	GO:0048646	1.70e-03	15	110	1249	45588
1563-66-2	Carbofuran	D002235	BP	anatomical structure morphogenesis	GO:0009653	1.92e-12	34	110	2677	45588
1563-66-2	Carbofuran	D002235	BP	animal organ development	GO:0048513	5.59e-20	44	110	3004	45588
1563-66-2	Carbofuran	D002235	BP	animal organ morphogenesis	GO:0009887	3.10e-10	21	110	1031	45588
1563-66-2	Carbofuran	D002235	BP	apoptotic process	GO:0006915	5.57e-11	28	110	1933	45588
1563-66-2	Carbofuran	D002235	BP	apoptotic signaling pathway	GO:0097190	1.39e-07	15	110	617	45588
1563-66-2	Carbofuran	D002235	BP	aromatic compound biosynthetic process	GO:0019438	3.37e-08	34	110	3765	45588
1563-66-2	Carbofuran	D002235	BP	astrocyte differentiation	GO:0048708	1.03e-05	7	110	88	45588
1563-66-2	Carbofuran	D002235	BP	ATP biosynthetic process	GO:0006754	9.33e-04	6	110	102	45588
1563-66-2	Carbofuran	D002235	BP	axon development	GO:0061564	7.37e-04	10	110	449	45588
1563-66-2	Carbofuran	D002235	BP	axon ensheathment	GO:0008366	5.06e-04	7	110	154	45588
1563-66-2	Carbofuran	D002235	BP	B cell activation	GO:0042113	1.75e-03	8	110	273	45588
1563-66-2	Carbofuran	D002235	BP	B cell apoptotic process	GO:0001783	3.06e-03	4	110	28	45588
1563-66-2	Carbofuran	D002235	BP	B cell proliferation	GO:0042100	4.13e-04	6	110	89	45588
1563-66-2	Carbofuran	D002235	BP	behavior	GO:0007610	6.01e-04	12	110	692	45588
1563-66-2	Carbofuran	D002235	BP	BP involved in interspecies interaction between organisms	GO:0044419	2.36e-05	20	110	1712	45588
1563-66-2	Carbofuran	D002235	BP	biological regulation	GO:0065007	1.92e-23	83	110	11904	45588
1563-66-2	Carbofuran	D002235	BP	biosynthetic process	GO:0009058	2.18e-25	63	110	5661	45588
1563-66-2	Carbofuran	D002235	BP	blood vessel development	GO:0001568	3.27e-03	12	110	812	45588
1563-66-2	Carbofuran	D002235	BP	brain development	GO:0007420	3.70e-03	11	110	673	45588
1563-66-2	Carbofuran	D002235	BP	camera-type eye development	GO:0043010	4.46e-07	12	110	362	45588
1563-66-2	Carbofuran	D002235	BP	cardiac chamber development	GO:0003205	5.99e-05	8	110	176	45588
1563-66-2	Carbofuran	D002235	BP	cardiac chamber morphogenesis	GO:0003206	6.99e-06	8	110	134	45588
1563-66-2	Carbofuran	D002235	BP	cardiac muscle tissue development	GO:0048738	8.46e-04	8	110	248	45588
1563-66-2	Carbofuran	D002235	BP	cardiac muscle tissue morphogenesis	GO:0055008	8.41e-07	7	110	62	45588
1563-66-2	Carbofuran	D002235	BP	cardiac ventricle development	GO:0003231	1.95e-04	7	110	134	45588
1563-66-2	Carbofuran	D002235	BP	cardiac ventricle morphogenesis	GO:0003208	2.73e-06	7	110	73	45588
1563-66-2	Carbofuran	D002235	BP	catabolic process	GO:0009056	5.93e-09	29	110	2528	45588
1563-66-2	Carbofuran	D002235	BP	cell activation	GO:0001775	1.14e-06	18	110	1124	45588
1563-66-2	Carbofuran	D002235	BP	cell adhesion	GO:0007155	6.95e-12	26	110	1482	45588
1563-66-2	Carbofuran	D002235	BP	cell-cell adhesion	GO:0098609	1.39e-03	13	110	899	45588
1563-66-2	Carbofuran	D002235	BP	cell-cell signaling	GO:0007267	1.28e-10	26	110	1679	45588
1563-66-2	Carbofuran	D002235	BP	cell chemotaxis	GO:0060326	2.70e-03	8	110	289	45588
1563-66-2	Carbofuran	D002235	BP	cell communication	GO:0007154	6.60e-18	58	110	6425	45588
1563-66-2	Carbofuran	D002235	BP	cell cycle	GO:0007049	3.46e-05	19	110	1571	45588
1563-66-2	Carbofuran	D002235	BP	cell cycle G1/S phase transition	GO:0044843	5.42e-05	9	110	250	45588
1563-66-2	Carbofuran	D002235	BP	cell cycle G2/M phase transition	GO:0044839	8.67e-03	6	110	149	45588
1563-66-2	Carbofuran	D002235	BP	cell cycle phase transition	GO:0044770	2.96e-05	12	110	525	45588
1563-66-2	Carbofuran	D002235	BP	cell cycle process	GO:0022402	1.29e-03	15	110	1222	45588
1563-66-2	Carbofuran	D002235	BP	cell death	GO:0008219	2.09e-11	29	110	2019	45588
1563-66-2	Carbofuran	D002235	BP	cell development	GO:0048468	1.35e-16	39	110	2749	45588
1563-66-2	Carbofuran	D002235	BP	cell differentiation	GO:0030154	4.99e-25	56	110	4269	45588
1563-66-2	Carbofuran	D002235	BP	cell fate commitment	GO:0045165	3.30e-07	11	110	271	45588
1563-66-2	Carbofuran	D002235	BP	cell growth	GO:0016049	1.12e-06	13	110	491	45588
1563-66-2	Carbofuran	D002235	BP	cell migration	GO:0016477	1.28e-10	25	110	1528	45588
1563-66-2	Carbofuran	D002235	BP	cell morphogenesis	GO:0000902	2.05e-04	14	110	905	45588
1563-66-2	Carbofuran	D002235	BP	cell motility	GO:0048870	3.41e-09	25	110	1772	45588
1563-66-2	Carbofuran	D002235	BP	cell population proliferation	GO:0008283	9.23e-16	34	110	2079	45588
1563-66-2	Carbofuran	D002235	BP	cell projection organization	GO:0030030	3.64e-03	16	110	1514	45588
1563-66-2	Carbofuran	D002235	BP	cell surface receptor signaling pathway	GO:0007166	1.37e-09	31	110	2757	45588
1563-66-2	Carbofuran	D002235	BP	cellular aromatic compound metabolic process	GO:0006725	2.93e-09	45	110	6048	45588
1563-66-2	Carbofuran	D002235	BP	cellular biosynthetic process	GO:0044249	2.75e-24	61	110	5467	45588
1563-66-2	Carbofuran	D002235	BP	cellular catabolic process	GO:0044248	1.73e-09	27	110	2050	45588
1563-66-2	Carbofuran	D002235	BP	cellular chemical homeostasis	GO:0055082	4.03e-03	11	110	679	45588
1563-66-2	Carbofuran	D002235	BP	CC assembly	GO:0022607	2.72e-05	26	110	2934	45588
1563-66-2	Carbofuran	D002235	BP	CC biogenesis	GO:0044085	1.40e-06	29	110	3175	45588
1563-66-2	Carbofuran	D002235	BP	CC disassembly	GO:0022411	1.80e-03	10	110	495	45588
1563-66-2	Carbofuran	D002235	BP	CC morphogenesis	GO:0032989	6.49e-04	12	110	697	45588
1563-66-2	Carbofuran	D002235	BP	CC organization	GO:0016043	8.48e-16	54	110	6072	45588
1563-66-2	Carbofuran	D002235	BP	CC organization or biogenesis	GO:0071840	1.34e-17	57	110	6269	45588
1563-66-2	Carbofuran	D002235	BP	cellular developmental process	GO:0048869	5.56e-26	57	110	4281	45588
1563-66-2	Carbofuran	D002235	BP	cellular macromolecule biosynthetic process	GO:0034645	1.23e-08	21	110	1251	45588
1563-66-2	Carbofuran	D002235	BP	cellular macromolecule metabolic process	GO:0044260	6.60e-12	35	110	2979	45588
1563-66-2	Carbofuran	D002235	BP	cellular metabolic process	GO:0044237	8.61e-27	78	110	9174	45588
1563-66-2	Carbofuran	D002235	BP	cellular metal ion homeostasis	GO:0006875	3.10e-03	9	110	403	45588
1563-66-2	Carbofuran	D002235	BP	cellular nitrogen compound biosynthetic process	GO:0044271	1.16e-18	51	110	4614	45588
1563-66-2	Carbofuran	D002235	BP	cellular nitrogen compound metabolic process	GO:0034641	3.03e-15	55	110	6495	45588
1563-66-2	Carbofuran	D002235	BP	cellular process	GO:0009987	3.75e-46	110	110	16342	45588
1563-66-2	Carbofuran	D002235	BP	cellular respiration	GO:0045333	6.80e-04	8	110	241	45588
1563-66-2	Carbofuran	D002235	BP	cellular response to abiotic stimulus	GO:0071214	4.65e-05	10	110	334	45588
1563-66-2	Carbofuran	D002235	BP	cellular response to chemical stimulus	GO:0070887	7.28e-23	45	110	2702	45588
1563-66-2	Carbofuran	D002235	BP	cellular response to decreased oxygen levels	GO:0036294	7.46e-04	7	110	163	45588
1563-66-2	Carbofuran	D002235	BP	cellular response to endogenous stimulus	GO:0071495	3.03e-03	16	110	1493	45588
1563-66-2	Carbofuran	D002235	BP	cellular response to environmental stimulus	GO:0104004	4.65e-05	10	110	334	45588
1563-66-2	Carbofuran	D002235	BP	cellular response to growth factor stimulus	GO:0071363	1.51e-04	13	110	741	45588
1563-66-2	Carbofuran	D002235	BP	cellular response to hypoxia	GO:0071456	5.29e-04	7	110	155	45588
1563-66-2	Carbofuran	D002235	BP	cellular response to organic substance	GO:0071310	8.79e-11	28	110	1969	45588
1563-66-2	Carbofuran	D002235	BP	cellular response to oxygen-containing compound	GO:1901701	5.51e-07	19	110	1221	45588
1563-66-2	Carbofuran	D002235	BP	cellular response to oxygen levels	GO:0071453	6.84e-05	8	110	179	45588
1563-66-2	Carbofuran	D002235	BP	cellular response to radiation	GO:0071478	1.12e-03	7	110	173	45588
1563-66-2	Carbofuran	D002235	BP	cellular response to stimulus	GO:0051716	1.30e-24	69	110	7307	45588
1563-66-2	Carbofuran	D002235	BP	cellular response to stress	GO:0033554	5.63e-09	26	110	1982	45588
1563-66-2	Carbofuran	D002235	BP	cellular response to transforming growth factor beta stimulus	GO:0071560	2.90e-04	9	110	304	45588
1563-66-2	Carbofuran	D002235	BP	cellular response to xenobiotic stimulus	GO:0071466	2.42e-03	7	110	194	45588
1563-66-2	Carbofuran	D002235	BP	central nervous system development	GO:0007417	6.35e-13	23	110	968	45588
1563-66-2	Carbofuran	D002235	BP	chemical homeostasis	GO:0048878	1.97e-08	19	110	1004	45588
1563-66-2	Carbofuran	D002235	BP	chemotaxis	GO:0006935	5.69e-08	15	110	579	45588
1563-66-2	Carbofuran	D002235	BP	chordate embryonic development	GO:0043009	5.74e-04	12	110	689	45588
1563-66-2	Carbofuran	D002235	BP	circulatory system development	GO:0072359	8.67e-09	21	110	1228	45588
1563-66-2	Carbofuran	D002235	BP	columnar/cuboidal epithelial cell differentiation	GO:0002065	3.26e-03	6	110	126	45588
1563-66-2	Carbofuran	D002235	BP	cranial skeletal system development	GO:1904888	4.78e-03	5	110	73	45588
1563-66-2	Carbofuran	D002235	BP	cytokine production	GO:0001816	7.76e-04	13	110	854	45588
1563-66-2	Carbofuran	D002235	BP	cytoplasmic translation	GO:0002181	3.07e-23	19	110	161	45588
1563-66-2	Carbofuran	D002235	BP	cytoskeleton organization	GO:0007010	6.13e-04	16	110	1324	45588
1563-66-2	Carbofuran	D002235	BP	defense response	GO:0006952	2.46e-06	22	110	1846	45588
1563-66-2	Carbofuran	D002235	BP	defense response to other organism	GO:0098542	6.89e-03	14	110	1213	45588
1563-66-2	Carbofuran	D002235	BP	developmental growth	GO:0048589	7.63e-06	14	110	696	45588
1563-66-2	Carbofuran	D002235	BP	developmental process	GO:0032502	3.32e-28	69	110	6397	45588
1563-66-2	Carbofuran	D002235	BP	digestive system development	GO:0055123	9.37e-03	6	110	151	45588
1563-66-2	Carbofuran	D002235	BP	digestive tract development	GO:0048565	5.32e-03	6	110	137	45588
1563-66-2	Carbofuran	D002235	BP	DNA-templated transcription	GO:0006351	1.11e-05	28	110	3247	45588
1563-66-2	Carbofuran	D002235	BP	electron transport chain	GO:0022900	4.67e-03	6	110	134	45588
1563-66-2	Carbofuran	D002235	BP	embryo development	GO:0009790	1.47e-06	18	110	1142	45588
1563-66-2	Carbofuran	D002235	BP	embryo development ending in birth or egg hatching	GO:0009792	7.56e-04	12	110	707	45588
1563-66-2	Carbofuran	D002235	BP	embryo implantation	GO:0007566	4.16e-03	5	110	71	45588
1563-66-2	Carbofuran	D002235	BP	embryonic morphogenesis	GO:0048598	1.86e-05	13	110	620	45588
1563-66-2	Carbofuran	D002235	BP	embryonic organ development	GO:0048568	8.50e-04	10	110	456	45588
1563-66-2	Carbofuran	D002235	BP	energy derivation by oxidation of organic compounds	GO:0015980	7.13e-04	9	110	338	45588
1563-66-2	Carbofuran	D002235	BP	ensheathment of neurons	GO:0007272	5.06e-04	7	110	154	45588
1563-66-2	Carbofuran	D002235	BP	enzyme-linked receptor protein signaling pathway	GO:0007167	5.11e-03	13	110	1010	45588
1563-66-2	Carbofuran	D002235	BP	epithelial cell differentiation	GO:0030855	8.91e-04	12	110	718	45588
1563-66-2	Carbofuran	D002235	BP	epithelial to mesenchymal transition	GO:0001837	1.89e-03	7	110	187	45588
1563-66-2	Carbofuran	D002235	BP	epithelium development	GO:0060429	8.03e-08	20	110	1233	45588
1563-66-2	Carbofuran	D002235	BP	establishment of localization	GO:0051234	4.86e-06	34	110	4531	45588
1563-66-2	Carbofuran	D002235	BP	extrinsic apoptotic signaling pathway	GO:0097191	4.02e-04	8	110	225	45588
1563-66-2	Carbofuran	D002235	BP	extrinsic apoptotic signaling pathway in absence of ligand	GO:0097192	2.88e-03	5	110	66	45588
1563-66-2	Carbofuran	D002235	BP	eye development	GO:0001654	6.72e-09	14	110	407	45588
1563-66-2	Carbofuran	D002235	BP	female pregnancy	GO:0007565	2.60e-03	7	110	196	45588
1563-66-2	Carbofuran	D002235	BP	fibroblast proliferation	GO:0048144	1.92e-06	8	110	114	45588
1563-66-2	Carbofuran	D002235	BP	G1/S transition of mitotic cell cycle	GO:0000082	3.38e-04	8	110	220	45588
1563-66-2	Carbofuran	D002235	BP	gene expression	GO:0010467	2.57e-20	62	110	6722	45588
1563-66-2	Carbofuran	D002235	BP	generation of neurons	GO:0048699	2.58e-12	26	110	1421	45588
1563-66-2	Carbofuran	D002235	BP	generation of precursor metabolites and energy	GO:0006091	1.17e-03	10	110	472	45588
1563-66-2	Carbofuran	D002235	BP	gland development	GO:0048732	5.14e-05	11	110	439	45588
1563-66-2	Carbofuran	D002235	BP	glial cell development	GO:0021782	1.67e-04	7	110	131	45588
1563-66-2	Carbofuran	D002235	BP	glial cell differentiation	GO:0010001	3.57e-10	13	110	258	45588
1563-66-2	Carbofuran	D002235	BP	gliogenesis	GO:0042063	1.60e-12	16	110	347	45588
1563-66-2	Carbofuran	D002235	BP	growth	GO:0040007	6.88e-06	16	110	958	45588
1563-66-2	Carbofuran	D002235	BP	head development	GO:0060322	1.26e-05	14	110	724	45588
1563-66-2	Carbofuran	D002235	BP	heart development	GO:0007507	1.26e-06	14	110	605	45588
1563-66-2	Carbofuran	D002235	BP	heart morphogenesis	GO:0003007	6.78e-06	10	110	273	45588
1563-66-2	Carbofuran	D002235	BP	hemopoiesis	GO:0030097	1.27e-07	18	110	981	45588
1563-66-2	Carbofuran	D002235	BP	heterocycle biosynthetic process	GO:0018130	3.00e-08	34	110	3749	45588
1563-66-2	Carbofuran	D002235	BP	heterocycle metabolic process	GO:0046483	2.21e-09	45	110	6000	45588
1563-66-2	Carbofuran	D002235	BP	homeostasis of number of cells	GO:0048872	1.10e-03	9	110	356	45588
1563-66-2	Carbofuran	D002235	BP	homeostatic process	GO:0042592	2.47e-12	28	110	1706	45588
1563-66-2	Carbofuran	D002235	BP	immune response	GO:0006955	5.56e-08	25	110	2016	45588
1563-66-2	Carbofuran	D002235	BP	immune system process	GO:0002376	3.56e-10	32	110	2809	45588
1563-66-2	Carbofuran	D002235	BP	inflammatory response	GO:0006954	1.42e-05	15	110	865	45588
1563-66-2	Carbofuran	D002235	BP	inorganic ion homeostasis	GO:0098771	1.83e-03	10	110	496	45588
1563-66-2	Carbofuran	D002235	BP	intracellular signal transduction	GO:0035556	2.05e-10	31	110	2566	45588
1563-66-2	Carbofuran	D002235	BP	intrinsic apoptotic signaling pathway	GO:0097193	4.98e-04	9	110	324	45588
1563-66-2	Carbofuran	D002235	BP	intrinsic apoptotic signaling pathway in response to DNA damage	GO:0008630	3.58e-05	7	110	105	45588
1563-66-2	Carbofuran	D002235	BP	kidney development	GO:0001822	3.01e-05	10	110	319	45588
1563-66-2	Carbofuran	D002235	BP	kidney epithelium development	GO:0072073	4.42e-04	7	110	151	45588
1563-66-2	Carbofuran	D002235	BP	leukocyte activation	GO:0045321	1.16e-06	17	110	982	45588
1563-66-2	Carbofuran	D002235	BP	leukocyte apoptotic process	GO:0071887	3.77e-06	8	110	124	45588
1563-66-2	Carbofuran	D002235	BP	leukocyte chemotaxis	GO:0030595	5.80e-03	7	110	221	45588
1563-66-2	Carbofuran	D002235	BP	leukocyte differentiation	GO:0002521	2.50e-04	12	110	638	45588
1563-66-2	Carbofuran	D002235	BP	leukocyte homeostasis	GO:0001776	2.00e-03	6	110	116	45588
1563-66-2	Carbofuran	D002235	BP	leukocyte proliferation	GO:0070661	6.14e-05	10	110	344	45588
1563-66-2	Carbofuran	D002235	BP	lipid metabolic process	GO:0006629	1.64e-04	17	110	1371	45588
1563-66-2	Carbofuran	D002235	BP	localization	GO:0051179	3.28e-05	35	110	5141	45588
1563-66-2	Carbofuran	D002235	BP	locomotion	GO:0040011	2.73e-10	24	110	1432	45588
1563-66-2	Carbofuran	D002235	BP	lymphocyte activation	GO:0046649	5.66e-06	15	110	808	45588
1563-66-2	Carbofuran	D002235	BP	lymphocyte apoptotic process	GO:0070227	7.42e-06	7	110	84	45588
1563-66-2	Carbofuran	D002235	BP	lymphocyte differentiation	GO:0030098	5.28e-04	10	110	433	45588
1563-66-2	Carbofuran	D002235	BP	lymphocyte homeostasis	GO:0002260	2.34e-04	6	110	81	45588
1563-66-2	Carbofuran	D002235	BP	lymphocyte proliferation	GO:0046651	1.67e-05	10	110	300	45588
1563-66-2	Carbofuran	D002235	BP	macromolecule biosynthetic process	GO:0009059	1.37e-15	47	110	4518	45588
1563-66-2	Carbofuran	D002235	BP	macromolecule metabolic process	GO:0043170	2.19e-18	69	110	9264	45588
1563-66-2	Carbofuran	D002235	BP	MAPK cascade	GO:0000165	9.88e-03	11	110	745	45588
1563-66-2	Carbofuran	D002235	BP	mesenchymal cell differentiation	GO:0048762	5.80e-05	9	110	252	45588
1563-66-2	Carbofuran	D002235	BP	mesenchyme development	GO:0060485	3.19e-05	10	110	321	45588
1563-66-2	Carbofuran	D002235	BP	mesonephric epithelium development	GO:0072163	2.37e-05	7	110	99	45588
1563-66-2	Carbofuran	D002235	BP	mesonephric tubule development	GO:0072164	2.37e-05	7	110	99	45588
1563-66-2	Carbofuran	D002235	BP	mesonephros development	GO:0001823	3.12e-05	7	110	103	45588
1563-66-2	Carbofuran	D002235	BP	metabolic process	GO:0008152	4.90e-29	87	110	11345	45588
1563-66-2	Carbofuran	D002235	BP	metal ion homeostasis	GO:0055065	1.26e-03	10	110	476	45588
1563-66-2	Carbofuran	D002235	BP	miRNA metabolic process	GO:0010586	1.44e-06	8	110	110	45588
1563-66-2	Carbofuran	D002235	BP	miRNA processing	GO:0035196	3.66e-04	5	110	44	45588
1563-66-2	Carbofuran	D002235	BP	miRNA transcription	GO:0061614	7.10e-08	8	110	76	45588
1563-66-2	Carbofuran	D002235	BP	mitochondrion organization	GO:0007005	1.61e-03	10	110	489	45588
1563-66-2	Carbofuran	D002235	BP	mitotic cell cycle	GO:0000278	4.83e-03	12	110	843	45588
1563-66-2	Carbofuran	D002235	BP	mitotic cell cycle phase transition	GO:0044772	3.43e-05	11	110	422	45588
1563-66-2	Carbofuran	D002235	BP	mitotic cell cycle process	GO:1903047	9.46e-04	12	110	722	45588
1563-66-2	Carbofuran	D002235	BP	monoatomic cation homeostasis	GO:0055080	5.49e-03	10	110	560	45588
1563-66-2	Carbofuran	D002235	BP	monoatomic ion homeostasis	GO:0050801	6.53e-03	10	110	571	45588
1563-66-2	Carbofuran	D002235	BP	mononuclear cell differentiation	GO:1903131	1.45e-04	11	110	486	45588
1563-66-2	Carbofuran	D002235	BP	mononuclear cell migration	GO:0071674	3.18e-03	7	110	202	45588
1563-66-2	Carbofuran	D002235	BP	mononuclear cell proliferation	GO:0032943	2.09e-05	10	110	307	45588
1563-66-2	Carbofuran	D002235	BP	monoterpenoid metabolic process	GO:0016098	1.32e-03	3	110	6	45588
1563-66-2	Carbofuran	D002235	BP	multicellular organismal homeostasis	GO:0048871	8.74e-07	16	110	830	45588
1563-66-2	Carbofuran	D002235	BP	multicellular organismal process	GO:0032501	8.43e-26	72	110	7770	45588
1563-66-2	Carbofuran	D002235	BP	multicellular organism development	GO:0007275	3.86e-23	56	110	4652	45588
1563-66-2	Carbofuran	D002235	BP	multi-multicellular organism process	GO:0044706	6.34e-03	7	110	224	45588
1563-66-2	Carbofuran	D002235	BP	multi-organism reproductive process	GO:0044703	4.83e-03	7	110	215	45588
1563-66-2	Carbofuran	D002235	BP	muscle cell differentiation	GO:0042692	3.18e-04	10	110	410	45588
1563-66-2	Carbofuran	D002235	BP	muscle filament sliding	GO:0030049	3.62e-04	4	110	17	45588
1563-66-2	Carbofuran	D002235	BP	muscle organ development	GO:0007517	1.61e-09	14	110	366	45588
1563-66-2	Carbofuran	D002235	BP	muscle organ morphogenesis	GO:0048644	8.07e-06	7	110	85	45588
1563-66-2	Carbofuran	D002235	BP	muscle structure development	GO:0061061	5.64e-09	17	110	697	45588
1563-66-2	Carbofuran	D002235	BP	muscle tissue development	GO:0060537	1.85e-08	14	110	439	45588
1563-66-2	Carbofuran	D002235	BP	muscle tissue morphogenesis	GO:0060415	3.99e-06	7	110	77	45588
1563-66-2	Carbofuran	D002235	BP	myelination	GO:0042552	4.42e-04	7	110	151	45588
1563-66-2	Carbofuran	D002235	BP	ncRNA metabolic process	GO:0034660	4.46e-08	15	110	569	45588
1563-66-2	Carbofuran	D002235	BP	ncRNA processing	GO:0034470	1.22e-04	10	110	370	45588
1563-66-2	Carbofuran	D002235	BP	negative regulation of apoptotic process	GO:0043066	2.96e-07	17	110	898	45588
1563-66-2	Carbofuran	D002235	BP	negative regulation of BP	GO:0048519	1.14e-20	58	110	5665	45588
1563-66-2	Carbofuran	D002235	BP	negative regulation of biosynthetic process	GO:0009890	1.76e-05	20	110	1682	45588
1563-66-2	Carbofuran	D002235	BP	negative regulation of cell activation	GO:0050866	7.34e-03	7	110	229	45588
1563-66-2	Carbofuran	D002235	BP	negative regulation of cell adhesion	GO:0007162	4.45e-03	8	110	309	45588
1563-66-2	Carbofuran	D002235	BP	negative regulation of cell communication	GO:0010648	7.34e-04	17	110	1523	45588
1563-66-2	Carbofuran	D002235	BP	negative regulation of cell cycle G1/S phase transition	GO:1902807	2.17e-04	6	110	80	45588
1563-66-2	Carbofuran	D002235	BP	negative regulation of cell death	GO:0060548	6.45e-08	18	110	941	45588
1563-66-2	Carbofuran	D002235	BP	negative regulation of cell development	GO:0010721	9.91e-06	10	110	284	45588
1563-66-2	Carbofuran	D002235	BP	negative regulation of cell differentiation	GO:0045596	1.13e-10	19	110	748	45588
1563-66-2	Carbofuran	D002235	BP	negative regulation of cell growth	GO:0030308	2.04e-06	9	110	172	45588
1563-66-2	Carbofuran	D002235	BP	negative regulation of cell population proliferation	GO:0008285	2.61e-10	19	110	784	45588
1563-66-2	Carbofuran	D002235	BP	negative regulation of cellular biosynthetic process	GO:0031327	7.37e-05	19	110	1647	45588
1563-66-2	Carbofuran	D002235	BP	negative regulation of cellular metabolic process	GO:0031324	4.45e-06	23	110	2093	45588
1563-66-2	Carbofuran	D002235	BP	negative regulation of cellular process	GO:0048523	7.95e-20	53	110	4764	45588
1563-66-2	Carbofuran	D002235	BP	negative regulation of cytosolic calcium ion concentration	GO:0051481	2.09e-04	4	110	15	45588
1563-66-2	Carbofuran	D002235	BP	negative regulation of defense response	GO:0031348	7.78e-03	8	110	333	45588
1563-66-2	Carbofuran	D002235	BP	negative regulation of developmental process	GO:0051093	3.13e-12	23	110	1043	45588
1563-66-2	Carbofuran	D002235	BP	negative regulation of DNA-templated transcription	GO:0045892	2.89e-05	17	110	1217	45588
1563-66-2	Carbofuran	D002235	BP	negative regulation of fibroblast proliferation	GO:0048147	1.11e-04	5	110	35	45588
1563-66-2	Carbofuran	D002235	BP	negative regulation of G1/S transition of mitotic cell cycle	GO:2000134	4.46e-03	5	110	72	45588
1563-66-2	Carbofuran	D002235	BP	negative regulation of gene expression	GO:0010629	8.15e-03	16	110	1611	45588
1563-66-2	Carbofuran	D002235	BP	negative regulation of growth	GO:0045926	2.44e-05	9	110	228	45588
1563-66-2	Carbofuran	D002235	BP	negative regulation of immune effector process	GO:0002698	1.67e-04	7	110	131	45588
1563-66-2	Carbofuran	D002235	BP	negative regulation of immune system process	GO:0002683	4.52e-03	10	110	548	45588
1563-66-2	Carbofuran	D002235	BP	negative regulation of macromolecule biosynthetic process	GO:0010558	3.91e-05	19	110	1583	45588
1563-66-2	Carbofuran	D002235	BP	negative regulation of macromolecule metabolic process	GO:0010605	1.26e-06	28	110	2947	45588
1563-66-2	Carbofuran	D002235	BP	negative regulation of membrane depolarization	GO:1904180	5.52e-03	3	110	9	45588
1563-66-2	Carbofuran	D002235	BP	negative regulation of metabolic process	GO:0009892	9.52e-09	32	110	3174	45588
1563-66-2	Carbofuran	D002235	BP	negative regulation of mitochondrial depolarization	GO:0051902	3.69e-03	3	110	8	45588
1563-66-2	Carbofuran	D002235	BP	negative regulation of multicellular organismal process	GO:0051241	2.99e-11	24	110	1293	45588
1563-66-2	Carbofuran	D002235	BP	negative regulation of nervous system development	GO:0051961	8.34e-03	6	110	148	45588
1563-66-2	Carbofuran	D002235	BP	negative regulation of neurogenesis	GO:0050768	6.29e-03	6	110	141	45588
1563-66-2	Carbofuran	D002235	BP	negative regulation of neuron apoptotic process	GO:0043524	5.99e-05	8	110	176	45588
1563-66-2	Carbofuran	D002235	BP	negative regulation of neuron death	GO:1901215	5.99e-05	8	110	176	45588
1563-66-2	Carbofuran	D002235	BP	negative regulation of nitrogen compound metabolic process	GO:0051172	6.58e-07	24	110	2078	45588
1563-66-2	Carbofuran	D002235	BP	negative regulation of nucleic acid-templated transcription	GO:1903507	2.93e-05	17	110	1218	45588
1563-66-2	Carbofuran	D002235	BP	negative regulation of nucleobase-containing compound metabolic process	GO:0045934	1.40e-06	20	110	1451	45588
1563-66-2	Carbofuran	D002235	BP	negative regulation of ossification	GO:0030279	6.31e-06	6	110	45	45588
1563-66-2	Carbofuran	D002235	BP	negative regulation of programmed cell death	GO:0043069	6.45e-08	18	110	941	45588
1563-66-2	Carbofuran	D002235	BP	negative regulation of response to external stimulus	GO:0032102	1.07e-05	12	110	479	45588
1563-66-2	Carbofuran	D002235	BP	negative regulation of response to stimulus	GO:0048585	4.30e-09	25	110	1791	45588
1563-66-2	Carbofuran	D002235	BP	negative regulation of response to wounding	GO:1903035	7.81e-04	6	110	99	45588
1563-66-2	Carbofuran	D002235	BP	negative regulation of RNA biosynthetic process	GO:1902679	3.11e-05	17	110	1223	45588
1563-66-2	Carbofuran	D002235	BP	negative regulation of RNA metabolic process	GO:0051253	1.67e-05	18	110	1333	45588
1563-66-2	Carbofuran	D002235	BP	negative regulation of signaling	GO:0023057	1.30e-04	18	110	1524	45588
1563-66-2	Carbofuran	D002235	BP	negative regulation of signal transduction	GO:0009968	8.18e-03	15	110	1417	45588
1563-66-2	Carbofuran	D002235	BP	negative regulation of transcription by RNA polymerase II	GO:0000122	1.81e-05	15	110	881	45588
1563-66-2	Carbofuran	D002235	BP	nervous system development	GO:0007399	1.89e-16	37	110	2441	45588
1563-66-2	Carbofuran	D002235	BP	neurogenesis	GO:0022008	1.26e-13	29	110	1658	45588
1563-66-2	Carbofuran	D002235	BP	neuron apoptotic process	GO:0051402	1.12e-10	14	110	301	45588
1563-66-2	Carbofuran	D002235	BP	neuron death	GO:0070997	1.12e-10	14	110	301	45588
1563-66-2	Carbofuran	D002235	BP	neuron development	GO:0048666	1.75e-03	14	110	1080	45588
1563-66-2	Carbofuran	D002235	BP	neuron differentiation	GO:0030182	4.44e-08	21	110	1340	45588
1563-66-2	Carbofuran	D002235	BP	nitrogen compound metabolic process	GO:0006807	7.79e-27	78	110	9161	45588
1563-66-2	Carbofuran	D002235	BP	nucleic acid metabolic process	GO:0090304	1.84e-05	36	110	5290	45588
1563-66-2	Carbofuran	D002235	BP	nucleic acid-templated transcription	GO:0097659	1.12e-05	28	110	3248	45588
1563-66-2	Carbofuran	D002235	BP	nucleobase-containing compound biosynthetic process	GO:0034654	1.79e-08	34	110	3680	45588
1563-66-2	Carbofuran	D002235	BP	nucleobase-containing compound metabolic process	GO:0006139	7.48e-08	42	110	5831	45588
1563-66-2	Carbofuran	D002235	BP	nucleoside triphosphate biosynthetic process	GO:0009142	1.08e-04	7	110	123	45588
1563-66-2	Carbofuran	D002235	BP	odontoblast differentiation	GO:0071895	4.65e-04	4	110	18	45588
1563-66-2	Carbofuran	D002235	BP	oligodendrocyte development	GO:0014003	5.13e-04	5	110	47	45588
1563-66-2	Carbofuran	D002235	BP	oligodendrocyte differentiation	GO:0048709	1.15e-06	8	110	107	45588
1563-66-2	Carbofuran	D002235	BP	organelle organization	GO:0006996	2.33e-06	29	110	3245	45588
1563-66-2	Carbofuran	D002235	BP	organic cyclic compound biosynthetic process	GO:1901362	4.09e-09	36	110	3925	45588
1563-66-2	Carbofuran	D002235	BP	organic cyclic compound metabolic process	GO:1901360	1.59e-13	52	110	6301	45588
1563-66-2	Carbofuran	D002235	BP	organic hydroxy compound metabolic process	GO:1901615	4.37e-03	10	110	546	45588
1563-66-2	Carbofuran	D002235	BP	organic substance biosynthetic process	GO:1901576	7.73e-25	62	110	5563	45588
1563-66-2	Carbofuran	D002235	BP	organic substance catabolic process	GO:1901575	1.08e-07	25	110	2080	45588
1563-66-2	Carbofuran	D002235	BP	organic substance metabolic process	GO:0071704	1.93e-29	86	110	10874	45588
1563-66-2	Carbofuran	D002235	BP	organonitrogen compound biosynthetic process	GO:1901566	9.18e-18	34	110	1792	45588
1563-66-2	Carbofuran	D002235	BP	organonitrogen compound catabolic process	GO:1901565	4.71e-05	17	110	1258	45588
1563-66-2	Carbofuran	D002235	BP	organonitrogen compound metabolic process	GO:1901564	1.04e-28	64	110	5163	45588
1563-66-2	Carbofuran	D002235	BP	ossification	GO:0001503	3.95e-03	9	110	415	45588
1563-66-2	Carbofuran	D002235	BP	peptide biosynthetic process	GO:0043043	1.30e-10	20	110	866	45588
1563-66-2	Carbofuran	D002235	BP	peptide metabolic process	GO:0006518	1.65e-12	23	110	1012	45588
1563-66-2	Carbofuran	D002235	BP	positive regulation of apoptotic process	GO:0043065	3.39e-06	13	110	538	45588
1563-66-2	Carbofuran	D002235	BP	positive regulation of BP	GO:0048518	7.58e-22	61	110	6062	45588
1563-66-2	Carbofuran	D002235	BP	positive regulation of biosynthetic process	GO:0009891	2.09e-04	20	110	1953	45588
1563-66-2	Carbofuran	D002235	BP	positive regulation of cell adhesion	GO:0045785	1.55e-03	10	110	487	45588
1563-66-2	Carbofuran	D002235	BP	positive regulation of cell communication	GO:0010647	1.79e-08	24	110	1744	45588
1563-66-2	Carbofuran	D002235	BP	positive regulation of cell death	GO:0010942	4.61e-07	14	110	560	45588
1563-66-2	Carbofuran	D002235	BP	positive regulation of cell development	GO:0010720	4.47e-05	11	110	433	45588
1563-66-2	Carbofuran	D002235	BP	positive regulation of cell differentiation	GO:0045597	1.61e-12	22	110	896	45588
1563-66-2	Carbofuran	D002235	BP	positive regulation of cell migration	GO:0030335	5.06e-07	14	110	564	45588
1563-66-2	Carbofuran	D002235	BP	positive regulation of cell motility	GO:2000147	9.71e-07	14	110	593	45588
1563-66-2	Carbofuran	D002235	BP	positive regulation of cell population proliferation	GO:0008284	1.09e-08	19	110	970	45588
1563-66-2	Carbofuran	D002235	BP	positive regulation of cellular biosynthetic process	GO:0031328	7.35e-04	19	110	1908	45588
1563-66-2	Carbofuran	D002235	BP	positive regulation of CC organization	GO:0051130	1.22e-03	14	110	1048	45588
1563-66-2	Carbofuran	D002235	BP	positive regulation of cellular metabolic process	GO:0031325	1.80e-07	28	110	2707	45588
1563-66-2	Carbofuran	D002235	BP	positive regulation of cellular process	GO:0048522	6.41e-21	57	110	5375	45588
1563-66-2	Carbofuran	D002235	BP	positive regulation of chemotaxis	GO:0050921	6.83e-03	6	110	143	45588
1563-66-2	Carbofuran	D002235	BP	positive regulation of developmental process	GO:0051094	1.14e-12	26	110	1373	45588
1563-66-2	Carbofuran	D002235	BP	positive regulation of DNA-templated transcription	GO:0045893	1.90e-03	17	110	1630	45588
1563-66-2	Carbofuran	D002235	BP	positive regulation of epithelial to mesenchymal transition	GO:0010718	3.76e-05	6	110	60	45588
1563-66-2	Carbofuran	D002235	BP	positive regulation of extracellular matrix organization	GO:1903055	3.54e-03	4	110	29	45588
1563-66-2	Carbofuran	D002235	BP	positive regulation of gene expression	GO:0010628	1.61e-04	16	110	1200	45588
1563-66-2	Carbofuran	D002235	BP	positive regulation of gliogenesis	GO:0014015	3.88e-03	5	110	70	45588
1563-66-2	Carbofuran	D002235	BP	positive regulation of immune response	GO:0050778	1.40e-04	13	110	736	45588
1563-66-2	Carbofuran	D002235	BP	positive regulation of immune system process	GO:0002684	4.51e-06	17	110	1074	45588
1563-66-2	Carbofuran	D002235	BP	positive regulation of intracellular signal transduction	GO:1902533	1.24e-06	17	110	986	45588
1563-66-2	Carbofuran	D002235	BP	positive regulation of leukocyte apoptotic process	GO:2000108	8.16e-05	5	110	33	45588
1563-66-2	Carbofuran	D002235	BP	positive regulation of locomotion	GO:0040017	1.37e-06	14	110	609	45588
1563-66-2	Carbofuran	D002235	BP	positive regulation of lymphocyte apoptotic process	GO:0070230	5.47e-06	5	110	20	45588
1563-66-2	Carbofuran	D002235	BP	positive regulation of macromolecule biosynthetic process	GO:0010557	7.67e-03	17	110	1805	45588
1563-66-2	Carbofuran	D002235	BP	positive regulation of macromolecule metabolic process	GO:0010604	9.20e-09	32	110	3170	45588
1563-66-2	Carbofuran	D002235	BP	positive regulation of metabolic process	GO:0009893	1.26e-10	36	110	3493	45588
1563-66-2	Carbofuran	D002235	BP	positive regulation of miRNA metabolic process	GO:2000630	2.50e-08	8	110	67	45588
1563-66-2	Carbofuran	D002235	BP	positive regulation of miRNA transcription	GO:1902895	5.56e-09	8	110	56	45588
1563-66-2	Carbofuran	D002235	BP	positive regulation of mononuclear cell migration	GO:0071677	4.78e-03	5	110	73	45588
1563-66-2	Carbofuran	D002235	BP	positive regulation of multicellular organismal process	GO:0051240	1.77e-17	33	110	1692	45588
1563-66-2	Carbofuran	D002235	BP	positive regulation of nitrogen compound metabolic process	GO:0051173	3.52e-09	30	110	2664	45588
1563-66-2	Carbofuran	D002235	BP	positive regulation of nucleic acid-templated transcription	GO:1903508	1.90e-03	17	110	1630	45588
1563-66-2	Carbofuran	D002235	BP	positive regulation of nucleobase-containing compound metabolic process	GO:0045935	4.45e-04	20	110	2046	45588
1563-66-2	Carbofuran	D002235	BP	positive regulation of programmed cell death	GO:0043068	4.61e-07	14	110	560	45588
1563-66-2	Carbofuran	D002235	BP	positive regulation of response to external stimulus	GO:0032103	2.26e-06	14	110	633	45588
1563-66-2	Carbofuran	D002235	BP	positive regulation of response to stimulus	GO:0048584	8.49e-12	31	110	2280	45588
1563-66-2	Carbofuran	D002235	BP	positive regulation of RNA biosynthetic process	GO:1902680	1.93e-03	17	110	1632	45588
1563-66-2	Carbofuran	D002235	BP	positive regulation of signaling	GO:0023056	1.28e-07	23	110	1745	45588
1563-66-2	Carbofuran	D002235	BP	positive regulation of signal transduction	GO:0009967	5.35e-07	21	110	1534	45588
1563-66-2	Carbofuran	D002235	BP	positive regulation of transport	GO:0051050	1.17e-06	16	110	847	45588
1563-66-2	Carbofuran	D002235	BP	primary metabolic process	GO:0044238	3.97e-30	83	110	9698	45588
1563-66-2	Carbofuran	D002235	BP	primary miRNA processing	GO:0031053	4.65e-04	4	110	18	45588
1563-66-2	Carbofuran	D002235	BP	programmed cell death	GO:0012501	1.99e-11	29	110	2015	45588
1563-66-2	Carbofuran	D002235	BP	protein-containing complex organization	GO:0043933	9.03e-04	18	110	1736	45588
1563-66-2	Carbofuran	D002235	BP	protein metabolic process	GO:0019538	1.66e-16	46	110	4083	45588
1563-66-2	Carbofuran	D002235	BP	protein processing	GO:0016485	3.74e-03	7	110	207	45588
1563-66-2	Carbofuran	D002235	BP	proteolysis	GO:0006508	7.76e-03	15	110	1411	45588
1563-66-2	Carbofuran	D002235	BP	purine nucleoside triphosphate biosynthetic process	GO:0009145	1.71e-03	6	110	113	45588
1563-66-2	Carbofuran	D002235	BP	purine ribonucleoside triphosphate biosynthetic process	GO:0009206	1.63e-03	6	110	112	45588
1563-66-2	Carbofuran	D002235	BP	reactive oxygen species metabolic process	GO:0072593	2.94e-05	9	110	233	45588
1563-66-2	Carbofuran	D002235	BP	regeneration	GO:0031099	1.09e-04	8	110	190	45588
1563-66-2	Carbofuran	D002235	BP	regulation of apoptotic process	GO:0042981	5.05e-12	26	110	1462	45588
1563-66-2	Carbofuran	D002235	BP	regulation of apoptotic signaling pathway	GO:2001233	2.05e-04	10	110	391	45588
1563-66-2	Carbofuran	D002235	BP	regulation of B cell activation	GO:0050864	4.28e-03	6	110	132	45588
1563-66-2	Carbofuran	D002235	BP	regulation of B cell apoptotic process	GO:0002902	1.10e-03	4	110	22	45588
1563-66-2	Carbofuran	D002235	BP	regulation of B cell proliferation	GO:0030888	2.47e-03	5	110	64	45588
1563-66-2	Carbofuran	D002235	BP	regulation of BP	GO:0050789	1.24e-23	82	110	11490	45588
1563-66-2	Carbofuran	D002235	BP	regulation of biological quality	GO:0065008	4.66e-14	37	110	2886	45588
1563-66-2	Carbofuran	D002235	BP	regulation of biosynthetic process	GO:0009889	6.05e-07	33	110	3953	45588
1563-66-2	Carbofuran	D002235	BP	regulation of catabolic process	GO:0009894	2.20e-03	14	110	1101	45588
1563-66-2	Carbofuran	D002235	BP	regulation of cell activation	GO:0050865	4.18e-04	12	110	669	45588
1563-66-2	Carbofuran	D002235	BP	regulation of cell adhesion	GO:0030155	4.74e-08	17	110	798	45588
1563-66-2	Carbofuran	D002235	BP	regulation of cell communication	GO:0010646	2.65e-09	34	110	3437	45588
1563-66-2	Carbofuran	D002235	BP	regulation of cell cycle	GO:0051726	1.62e-03	14	110	1073	45588
1563-66-2	Carbofuran	D002235	BP	regulation of cell cycle G1/S phase transition	GO:1902806	2.78e-03	7	110	198	45588
1563-66-2	Carbofuran	D002235	BP	regulation of cell cycle phase transition	GO:1901987	5.20e-03	9	110	429	45588
1563-66-2	Carbofuran	D002235	BP	regulation of cell death	GO:0010941	1.35e-13	28	110	1521	45588
1563-66-2	Carbofuran	D002235	BP	regulation of cell development	GO:0060284	7.25e-09	18	110	824	45588
1563-66-2	Carbofuran	D002235	BP	regulation of cell differentiation	GO:0045595	6.53e-16	31	110	1623	45588
1563-66-2	Carbofuran	D002235	BP	regulation of cell growth	GO:0001558	1.90e-06	12	110	411	45588
1563-66-2	Carbofuran	D002235	BP	regulation of cell migration	GO:0030334	2.63e-08	19	110	1021	45588
1563-66-2	Carbofuran	D002235	BP	regulation of cell motility	GO:2000145	6.79e-08	19	110	1079	45588
1563-66-2	Carbofuran	D002235	BP	regulation of cell population proliferation	GO:0042127	4.76e-17	33	110	1748	45588
1563-66-2	Carbofuran	D002235	BP	regulation of cellular biosynthetic process	GO:0031326	1.70e-06	32	110	3878	45588
1563-66-2	Carbofuran	D002235	BP	regulation of cellular catabolic process	GO:0031329	1.26e-03	13	110	891	45588
1563-66-2	Carbofuran	D002235	BP	regulation of CC organization	GO:0051128	1.69e-09	29	110	2403	45588
1563-66-2	Carbofuran	D002235	BP	regulation of cellular metabolic process	GO:0031323	4.03e-10	42	110	4985	45588
1563-66-2	Carbofuran	D002235	BP	regulation of cellular process	GO:0050794	1.79e-22	78	110	10582	45588
1563-66-2	Carbofuran	D002235	BP	regulation of cytokine production	GO:0001817	7.16e-04	13	110	848	45588
1563-66-2	Carbofuran	D002235	BP	regulation of defense response	GO:0031347	4.66e-03	12	110	840	45588
1563-66-2	Carbofuran	D002235	BP	regulation of developmental process	GO:0050793	8.36e-15	36	110	2565	45588
1563-66-2	Carbofuran	D002235	BP	regulation of DNA-templated transcription	GO:0006355	4.51e-06	28	110	3118	45588
1563-66-2	Carbofuran	D002235	BP	regulation of epithelial to mesenchymal transition	GO:0010717	1.08e-04	7	110	123	45588
1563-66-2	Carbofuran	D002235	BP	regulation of fibroblast proliferation	GO:0048145	4.04e-07	8	110	94	45588
1563-66-2	Carbofuran	D002235	BP	regulation of gene expression	GO:0010468	3.71e-11	44	110	5119	45588
1563-66-2	Carbofuran	D002235	BP	regulation of glial cell differentiation	GO:0045685	6.24e-03	5	110	77	45588
1563-66-2	Carbofuran	D002235	BP	regulation of gliogenesis	GO:0014013	4.64e-05	7	110	109	45588
1563-66-2	Carbofuran	D002235	BP	regulation of growth	GO:0040008	1.62e-05	13	110	613	45588
1563-66-2	Carbofuran	D002235	BP	regulation of immune response	GO:0050776	4.06e-05	15	110	936	45588
1563-66-2	Carbofuran	D002235	BP	regulation of immune system process	GO:0002682	9.90e-09	23	110	1536	45588
1563-66-2	Carbofuran	D002235	BP	regulation of inflammatory response	GO:0050727	4.63e-03	9	110	423	45588
1563-66-2	Carbofuran	D002235	BP	regulation of intracellular signal transduction	GO:1902531	1.02e-06	22	110	1761	45588
1563-66-2	Carbofuran	D002235	BP	regulation of intrinsic apoptotic signaling pathway	GO:2001242	2.42e-03	7	110	194	45588
1563-66-2	Carbofuran	D002235	BP	regulation of leukocyte activation	GO:0002694	1.41e-03	11	110	610	45588
1563-66-2	Carbofuran	D002235	BP	regulation of leukocyte apoptotic process	GO:2000106	2.05e-05	7	110	97	45588
1563-66-2	Carbofuran	D002235	BP	regulation of localization	GO:0032879	8.10e-06	22	110	1969	45588
1563-66-2	Carbofuran	D002235	BP	regulation of locomotion	GO:0040012	1.36e-07	19	110	1124	45588
1563-66-2	Carbofuran	D002235	BP	regulation of lymphocyte apoptotic process	GO:0070228	9.44e-07	7	110	63	45588
1563-66-2	Carbofuran	D002235	BP	regulation of macromolecule biosynthetic process	GO:0010556	1.18e-05	30	110	3714	45588
1563-66-2	Carbofuran	D002235	BP	regulation of macromolecule metabolic process	GO:0060255	6.29e-14	51	110	5919	45588
1563-66-2	Carbofuran	D002235	BP	regulation of membrane depolarization	GO:0003254	8.62e-04	5	110	52	45588
1563-66-2	Carbofuran	D002235	BP	regulation of membrane potential	GO:0042391	6.38e-04	10	110	442	45588
1563-66-2	Carbofuran	D002235	BP	regulation of metabolic process	GO:0019222	2.48e-15	55	110	6467	45588
1563-66-2	Carbofuran	D002235	BP	regulation of miRNA metabolic process	GO:2000628	3.10e-07	8	110	91	45588
1563-66-2	Carbofuran	D002235	BP	regulation of miRNA transcription	GO:1902893	6.36e-08	8	110	75	45588
1563-66-2	Carbofuran	D002235	BP	regulation of mitochondrial membrane potential	GO:0051881	1.86e-04	6	110	78	45588
1563-66-2	Carbofuran	D002235	BP	regulation of mitotic cell cycle phase transition	GO:1901990	7.44e-03	8	110	331	45588
1563-66-2	Carbofuran	D002235	BP	regulation of MF	GO:0065009	8.11e-04	14	110	1013	45588
1563-66-2	Carbofuran	D002235	BP	regulation of multicellular organismal development	GO:2000026	3.80e-08	22	110	1482	45588
1563-66-2	Carbofuran	D002235	BP	regulation of multicellular organismal process	GO:0051239	2.21e-19	44	110	3110	45588
1563-66-2	Carbofuran	D002235	BP	regulation of nervous system development	GO:0051960	5.62e-04	10	110	436	45588
1563-66-2	Carbofuran	D002235	BP	regulation of neurogenesis	GO:0050767	1.05e-03	9	110	354	45588
1563-66-2	Carbofuran	D002235	BP	regulation of neuron apoptotic process	GO:0043523	2.15e-10	13	110	248	45588
1563-66-2	Carbofuran	D002235	BP	regulation of neuron death	GO:1901214	2.15e-10	13	110	248	45588
1563-66-2	Carbofuran	D002235	BP	regulation of neuron differentiation	GO:0045664	1.18e-04	8	110	192	45588
1563-66-2	Carbofuran	D002235	BP	regulation of nitrogen compound metabolic process	GO:0051171	9.33e-13	45	110	4855	45588
1563-66-2	Carbofuran	D002235	BP	regulation of nucleic acid-templated transcription	GO:1903506	4.54e-06	28	110	3119	45588
1563-66-2	Carbofuran	D002235	BP	regulation of nucleobase-containing compound metabolic process	GO:0019219	1.00e-06	32	110	3798	45588
1563-66-2	Carbofuran	D002235	BP	regulation of ossification	GO:0030278	3.57e-03	6	110	128	45588
1563-66-2	Carbofuran	D002235	BP	regulation of primary metabolic process	GO:0080090	5.72e-13	46	110	5022	45588
1563-66-2	Carbofuran	D002235	BP	regulation of programmed cell death	GO:0043067	1.35e-13	28	110	1521	45588
1563-66-2	Carbofuran	D002235	BP	regulation of protein catabolic process	GO:0042176	1.33e-03	9	110	364	45588
1563-66-2	Carbofuran	D002235	BP	regulation of protein metabolic process	GO:0051246	2.59e-06	21	110	1674	45588
1563-66-2	Carbofuran	D002235	BP	regulation of proteolysis	GO:0030162	2.08e-03	9	110	384	45588
1563-66-2	Carbofuran	D002235	BP	regulation of response to external stimulus	GO:0032101	1.54e-07	19	110	1132	45588
1563-66-2	Carbofuran	D002235	BP	regulation of response to stimulus	GO:0048583	1.94e-10	38	110	3970	45588
1563-66-2	Carbofuran	D002235	BP	regulation of response to stress	GO:0080134	1.17e-07	22	110	1571	45588
1563-66-2	Carbofuran	D002235	BP	regulation of RNA biosynthetic process	GO:2001141	4.81e-06	28	110	3127	45588
1563-66-2	Carbofuran	D002235	BP	regulation of RNA metabolic process	GO:0051252	2.87e-06	30	110	3498	45588
1563-66-2	Carbofuran	D002235	BP	regulation of signaling	GO:0023051	4.39e-10	35	110	3431	45588
1563-66-2	Carbofuran	D002235	BP	regulation of signal transduction	GO:0009966	7.38e-08	30	110	3008	45588
1563-66-2	Carbofuran	D002235	BP	regulation of system process	GO:0044057	7.28e-07	14	110	580	45588
1563-66-2	Carbofuran	D002235	BP	regulation of tissue remodeling	GO:0034103	9.63e-03	5	110	84	45588
1563-66-2	Carbofuran	D002235	BP	regulation of transcription by RNA polymerase II	GO:0006357	1.53e-06	23	110	1980	45588
1563-66-2	Carbofuran	D002235	BP	regulation of transmembrane receptor protein serine/threonine kinase signaling pathway	GO:0090092	5.92e-03	8	110	321	45588
1563-66-2	Carbofuran	D002235	BP	regulation of transport	GO:0051049	2.13e-07	22	110	1621	45588
1563-66-2	Carbofuran	D002235	BP	regulatory ncRNA processing	GO:0070918	2.10e-03	5	110	62	45588
1563-66-2	Carbofuran	D002235	BP	release of cytochrome c from mitochondria	GO:0001836	7.80e-04	5	110	51	45588
1563-66-2	Carbofuran	D002235	BP	renal system development	GO:0072001	4.15e-05	10	110	330	45588
1563-66-2	Carbofuran	D002235	BP	reproduction	GO:0000003	1.82e-04	18	110	1559	45588
1563-66-2	Carbofuran	D002235	BP	reproductive process	GO:0022414	9.66e-04	17	110	1553	45588
1563-66-2	Carbofuran	D002235	BP	respiratory electron transport chain	GO:0022904	2.96e-03	6	110	124	45588
1563-66-2	Carbofuran	D002235	BP	response to abiotic stimulus	GO:0009628	1.34e-15	27	110	1152	45588
1563-66-2	Carbofuran	D002235	BP	response to alcohol	GO:0097305	6.09e-06	10	110	270	45588
1563-66-2	Carbofuran	D002235	BP	response to axon injury	GO:0048678	2.52e-04	6	110	82	45588
1563-66-2	Carbofuran	D002235	BP	response to biotic stimulus	GO:0009607	2.38e-04	18	110	1587	45588
1563-66-2	Carbofuran	D002235	BP	response to carbohydrate	GO:0009743	7.48e-04	8	110	244	45588
1563-66-2	Carbofuran	D002235	BP	response to chemical	GO:0042221	8.23e-30	59	110	3975	45588
1563-66-2	Carbofuran	D002235	BP	response to corticosteroid	GO:0031960	3.86e-04	7	110	148	45588
1563-66-2	Carbofuran	D002235	BP	response to cytokine	GO:0034097	5.58e-06	16	110	944	45588
1563-66-2	Carbofuran	D002235	BP	response to decreased oxygen levels	GO:0036293	2.04e-14	17	110	324	45588
1563-66-2	Carbofuran	D002235	BP	response to endogenous stimulus	GO:0009719	2.20e-10	26	110	1719	45588
1563-66-2	Carbofuran	D002235	BP	response to ethanol	GO:0045471	1.01e-07	9	110	123	45588
1563-66-2	Carbofuran	D002235	BP	response to external biotic stimulus	GO:0043207	1.58e-04	18	110	1544	45588
1563-66-2	Carbofuran	D002235	BP	response to external stimulus	GO:0009605	3.65e-16	39	110	2829	45588
1563-66-2	Carbofuran	D002235	BP	response to extracellular stimulus	GO:0009991	1.15e-06	13	110	492	45588
1563-66-2	Carbofuran	D002235	BP	response to gamma radiation	GO:0010332	1.75e-05	6	110	53	45588
1563-66-2	Carbofuran	D002235	BP	response to glucocorticoid	GO:0051384	1.42e-04	7	110	128	45588
1563-66-2	Carbofuran	D002235	BP	response to growth factor	GO:0070848	3.05e-06	15	110	772	45588
1563-66-2	Carbofuran	D002235	BP	response to hormone	GO:0009725	1.00e-06	16	110	838	45588
1563-66-2	Carbofuran	D002235	BP	response to hydrogen peroxide	GO:0042542	2.57e-03	6	110	121	45588
1563-66-2	Carbofuran	D002235	BP	response to hypoxia	GO:0001666	2.71e-13	16	110	310	45588
1563-66-2	Carbofuran	D002235	BP	response to immobilization stress	GO:0035902	1.90e-03	4	110	25	45588
1563-66-2	Carbofuran	D002235	BP	response to inorganic substance	GO:0010035	2.32e-04	11	110	509	45588
1563-66-2	Carbofuran	D002235	BP	response to ionizing radiation	GO:0010212	1.25e-08	10	110	144	45588
1563-66-2	Carbofuran	D002235	BP	response to light stimulus	GO:0009416	6.61e-04	9	110	335	45588
1563-66-2	Carbofuran	D002235	BP	response to lipid	GO:0033993	4.08e-08	18	110	915	45588
1563-66-2	Carbofuran	D002235	BP	response to metal ion	GO:0010038	6.44e-04	9	110	334	45588
1563-66-2	Carbofuran	D002235	BP	response to monosaccharide	GO:0034284	5.46e-03	7	110	219	45588
1563-66-2	Carbofuran	D002235	BP	response to nitrogen compound	GO:1901698	4.63e-06	17	110	1076	45588
1563-66-2	Carbofuran	D002235	BP	response to nutrient levels	GO:0031667	8.49e-07	13	110	480	45588
1563-66-2	Carbofuran	D002235	BP	response to organic cyclic compound	GO:0014070	7.26e-06	15	110	823	45588
1563-66-2	Carbofuran	D002235	BP	response to organic substance	GO:0010033	2.14e-19	41	110	2603	45588
1563-66-2	Carbofuran	D002235	BP	response to organonitrogen compound	GO:0010243	1.16e-05	16	110	994	45588
1563-66-2	Carbofuran	D002235	BP	response to other organism	GO:0051707	1.53e-04	18	110	1541	45588
1563-66-2	Carbofuran	D002235	BP	response to oxidative stress	GO:0006979	5.94e-03	9	110	436	45588
1563-66-2	Carbofuran	D002235	BP	response to oxygen-containing compound	GO:1901700	1.50e-16	32	110	1676	45588
1563-66-2	Carbofuran	D002235	BP	response to oxygen levels	GO:0070482	2.56e-15	18	110	348	45588
1563-66-2	Carbofuran	D002235	BP	response to peptide	GO:1901652	2.67e-03	10	110	517	45588
1563-66-2	Carbofuran	D002235	BP	response to radiation	GO:0009314	4.41e-07	13	110	455	45588
1563-66-2	Carbofuran	D002235	BP	response to reactive oxygen species	GO:0000302	1.68e-04	8	110	201	45588
1563-66-2	Carbofuran	D002235	BP	response to steroid hormone	GO:0048545	4.15e-05	10	110	330	45588
1563-66-2	Carbofuran	D002235	BP	response to stimulus	GO:0050896	9.55e-32	82	110	8939	45588
1563-66-2	Carbofuran	D002235	BP	response to stress	GO:0006950	2.00e-24	54	110	4000	45588
1563-66-2	Carbofuran	D002235	BP	response to transforming growth factor beta	GO:0071559	3.52e-04	9	110	311	45588
1563-66-2	Carbofuran	D002235	BP	response to UV	GO:0009411	8.57e-07	9	110	156	45588
1563-66-2	Carbofuran	D002235	BP	response to vitamin	GO:0033273	3.86e-04	6	110	88	45588
1563-66-2	Carbofuran	D002235	BP	response to wounding	GO:0009611	2.03e-19	24	110	565	45588
1563-66-2	Carbofuran	D002235	BP	response to xenobiotic stimulus	GO:0009410	1.04e-09	15	110	437	45588
1563-66-2	Carbofuran	D002235	BP	retina development in camera-type eye	GO:0060041	2.26e-06	9	110	174	45588
1563-66-2	Carbofuran	D002235	BP	ribonucleoside triphosphate biosynthetic process	GO:0009201	8.07e-05	7	110	118	45588
1563-66-2	Carbofuran	D002235	BP	ribonucleotide biosynthetic process	GO:0009260	7.56e-03	7	110	230	45588
1563-66-2	Carbofuran	D002235	BP	ribose phosphate biosynthetic process	GO:0046390	8.48e-03	7	110	234	45588
1563-66-2	Carbofuran	D002235	BP	RNA biosynthetic process	GO:0032774	1.31e-05	28	110	3271	45588
1563-66-2	Carbofuran	D002235	BP	RNA metabolic process	GO:0016070	1.56e-05	34	110	4740	45588
1563-66-2	Carbofuran	D002235	BP	rRNA metabolic process	GO:0016072	4.98e-03	7	110	216	45588
1563-66-2	Carbofuran	D002235	BP	secretion	GO:0046903	2.80e-03	13	110	957	45588
1563-66-2	Carbofuran	D002235	BP	sensory organ development	GO:0007423	9.38e-08	15	110	600	45588
1563-66-2	Carbofuran	D002235	BP	sensory system development	GO:0048880	9.61e-09	14	110	418	45588
1563-66-2	Carbofuran	D002235	BP	signaling	GO:0023052	2.16e-17	57	110	6330	45588
1563-66-2	Carbofuran	D002235	BP	signal transduction	GO:0007165	3.90e-14	51	110	5853	45588
1563-66-2	Carbofuran	D002235	BP	signal transduction in absence of ligand	GO:0038034	3.35e-03	5	110	68	45588
1563-66-2	Carbofuran	D002235	BP	signal transduction involved in regulation of gene expression	GO:0023019	3.06e-03	4	110	28	45588
1563-66-2	Carbofuran	D002235	BP	skeletal system development	GO:0001501	4.52e-03	10	110	548	45588
1563-66-2	Carbofuran	D002235	BP	small molecule metabolic process	GO:0044281	1.29e-06	22	110	1783	45588
1563-66-2	Carbofuran	D002235	BP	steroid metabolic process	GO:0008202	6.44e-04	9	110	334	45588
1563-66-2	Carbofuran	D002235	BP	striated muscle cell differentiation	GO:0051146	2.00e-04	9	110	291	45588
1563-66-2	Carbofuran	D002235	BP	striated muscle tissue development	GO:0014706	8.67e-05	9	110	264	45588
1563-66-2	Carbofuran	D002235	BP	supramolecular fiber organization	GO:0097435	6.30e-03	11	110	711	45588
1563-66-2	Carbofuran	D002235	BP	system development	GO:0048731	1.40e-24	54	110	3971	45588
1563-66-2	Carbofuran	D002235	BP	system process	GO:0003008	1.58e-06	25	110	2363	45588
1563-66-2	Carbofuran	D002235	BP	taxis	GO:0042330	5.98e-08	15	110	581	45588
1563-66-2	Carbofuran	D002235	BP	T cell activation	GO:0042110	5.54e-07	14	110	568	45588
1563-66-2	Carbofuran	D002235	BP	T cell apoptotic process	GO:0070231	1.64e-03	5	110	59	45588
1563-66-2	Carbofuran	D002235	BP	T cell differentiation	GO:0030217	5.92e-03	8	110	321	45588
1563-66-2	Carbofuran	D002235	BP	T cell homeostasis	GO:0043029	1.07e-05	6	110	49	45588
1563-66-2	Carbofuran	D002235	BP	T cell proliferation	GO:0042098	4.98e-03	7	110	216	45588
1563-66-2	Carbofuran	D002235	BP	tissue development	GO:0009888	4.47e-15	33	110	2033	45588
1563-66-2	Carbofuran	D002235	BP	tissue morphogenesis	GO:0048729	2.99e-06	14	110	647	45588
1563-66-2	Carbofuran	D002235	BP	tissue remodeling	GO:0048771	1.33e-04	8	110	195	45588
1563-66-2	Carbofuran	D002235	BP	transcription by RNA polymerase II	GO:0006366	4.45e-06	23	110	2093	45588
1563-66-2	Carbofuran	D002235	BP	transforming growth factor beta receptor signaling pathway	GO:0007179	5.61e-05	9	110	251	45588
1563-66-2	Carbofuran	D002235	BP	translation	GO:0006412	6.43e-11	20	110	834	45588
1563-66-2	Carbofuran	D002235	BP	transmembrane receptor protein serine/threonine kinase signaling pathway	GO:0007178	4.36e-03	9	110	420	45588
1563-66-2	Carbofuran	D002235	BP	transport	GO:0006810	7.18e-06	33	110	4352	45588
1563-66-2	Carbofuran	D002235	BP	trophoblast cell migration	GO:0061450	1.90e-03	4	110	25	45588
1563-66-2	Carbofuran	D002235	BP	tube development	GO:0035295	3.13e-06	18	110	1198	45588
1563-66-2	Carbofuran	D002235	BP	tube morphogenesis	GO:0035239	6.97e-05	15	110	975	45588
1563-66-2	Carbofuran	D002235	BP	ureteric bud development	GO:0001657	2.20e-05	7	110	98	45588
1563-66-2	Carbofuran	D002235	BP	vasculature development	GO:0001944	7.26e-04	13	110	849	45588
1563-66-2	Carbofuran	D002235	BP	ventricular cardiac muscle tissue development	GO:0003229	8.41e-07	7	110	62	45588
1563-66-2	Carbofuran	D002235	BP	ventricular cardiac muscle tissue morphogenesis	GO:0055010	1.29e-07	7	110	48	45588
1563-66-2	Carbofuran	D002235	BP	visual system development	GO:0150063	7.66e-09	14	110	411	45588
1563-66-2	Carbofuran	D002235	BP	wound healing	GO:0042060	3.60e-05	11	110	424	45588
1563-66-2	Carbofuran	D002235	BP	xenobiotic catabolic process	GO:0042178	2.24e-03	4	110	26	45588
1563-66-2	Carbofuran	D002235	CC	asymmetric synapse	GO:0032279	9.27e-03	8	110	341	45588
1563-66-2	Carbofuran	D002235	CC	cell body	GO:0044297	3.04e-04	11	110	523	45588
1563-66-2	Carbofuran	D002235	CC	cell junction	GO:0030054	1.30e-10	29	110	2169	45588
1563-66-2	Carbofuran	D002235	CC	cell periphery	GO:0071944	1.20e-05	39	110	6010	45588
1563-66-2	Carbofuran	D002235	CC	cell projection	GO:0042995	6.15e-05	23	110	2406	45588
1563-66-2	Carbofuran	D002235	CC	cell surface	GO:0009986	1.03e-04	13	110	717	45588
1563-66-2	Carbofuran	D002235	CC	cellular anatomical entity	GO:0110165	7.06e-39	110	110	19021	45588
1563-66-2	Carbofuran	D002235	CC	cytoplasm	GO:0005737	3.45e-39	97	110	11844	45588
1563-66-2	Carbofuran	D002235	CC	cytoplasmic vesicle lumen	GO:0060205	7.27e-03	8	110	330	45588
1563-66-2	Carbofuran	D002235	CC	cytoskeleton	GO:0005856	4.15e-04	22	110	2454	45588
1563-66-2	Carbofuran	D002235	CC	cytosol	GO:0005829	1.38e-21	58	110	5436	45588
1563-66-2	Carbofuran	D002235	CC	cytosolic large ribosomal subunit	GO:0022625	3.29e-15	11	110	53	45588
1563-66-2	Carbofuran	D002235	CC	cytosolic ribosome	GO:0022626	1.41e-26	19	110	110	45588
1563-66-2	Carbofuran	D002235	CC	cytosolic small ribosomal subunit	GO:0022627	2.26e-08	7	110	38	45588
1563-66-2	Carbofuran	D002235	CC	endomembrane system	GO:0012505	3.06e-10	41	110	4709	45588
1563-66-2	Carbofuran	D002235	CC	endoplasmic reticulum	GO:0005783	6.12e-08	25	110	2025	45588
1563-66-2	Carbofuran	D002235	CC	external side of plasma membrane	GO:0009897	9.48e-03	7	110	238	45588
1563-66-2	Carbofuran	D002235	CC	extracellular region	GO:0005576	7.37e-05	25	110	2858	45588
1563-66-2	Carbofuran	D002235	CC	extracellular space	GO:0005615	1.04e-08	21	110	1240	45588
1563-66-2	Carbofuran	D002235	CC	intracellular anatomical structure	GO:0005622	1.81e-34	101	110	15105	45588
1563-66-2	Carbofuran	D002235	CC	intracellular membrane-bounded organelle	GO:0043231	3.41e-22	83	110	12378	45588
1563-66-2	Carbofuran	D002235	CC	intracellular non-membrane-bounded organelle	GO:0043232	7.34e-17	54	110	5758	45588
1563-66-2	Carbofuran	D002235	CC	intracellular organelle	GO:0043229	3.87e-29	93	110	13539	45588
1563-66-2	Carbofuran	D002235	CC	intracellular organelle lumen	GO:0070013	4.59e-13	51	110	6203	45588
1563-66-2	Carbofuran	D002235	CC	large ribosomal subunit	GO:0015934	1.64e-11	11	110	110	45588
1563-66-2	Carbofuran	D002235	CC	membrane	GO:0016020	2.60e-08	54	110	9024	45588
1563-66-2	Carbofuran	D002235	CC	membrane-bounded organelle	GO:0043227	8.28e-21	83	110	12930	45588
1563-66-2	Carbofuran	D002235	CC	membrane-enclosed lumen	GO:0031974	4.59e-13	51	110	6203	45588
1563-66-2	Carbofuran	D002235	CC	myelin sheath	GO:0043209	4.10e-04	5	110	45	45588
1563-66-2	Carbofuran	D002235	CC	non-membrane-bounded organelle	GO:0043228	7.34e-17	54	110	5758	45588
1563-66-2	Carbofuran	D002235	CC	nuclear lumen	GO:0031981	6.63e-08	39	110	5045	45588
1563-66-2	Carbofuran	D002235	CC	nucleolus	GO:0005730	1.66e-05	19	110	1501	45588
1563-66-2	Carbofuran	D002235	CC	nucleoplasm	GO:0005654	2.38e-04	30	110	4237	45588
1563-66-2	Carbofuran	D002235	CC	nucleus	GO:0005634	1.09e-11	55	110	7783	45588
1563-66-2	Carbofuran	D002235	CC	organelle	GO:0043226	4.58e-28	93	110	13933	45588
1563-66-2	Carbofuran	D002235	CC	organelle lumen	GO:0043233	4.59e-13	51	110	6203	45588
1563-66-2	Carbofuran	D002235	CC	organelle membrane	GO:0031090	5.13e-05	29	110	3718	45588
1563-66-2	Carbofuran	D002235	CC	plasma membrane	GO:0005886	1.47e-03	34	110	5697	45588
1563-66-2	Carbofuran	D002235	CC	plasma membrane bounded cell projection	GO:0120025	1.23e-04	22	110	2289	45588
1563-66-2	Carbofuran	D002235	CC	platelet alpha granule lumen	GO:0031093	3.11e-03	5	110	67	45588
1563-66-2	Carbofuran	D002235	CC	postsynaptic density	GO:0014069	6.49e-03	8	110	325	45588
1563-66-2	Carbofuran	D002235	CC	protein-containing complex	GO:0032991	1.12e-23	62	110	5837	45588
1563-66-2	Carbofuran	D002235	CC	ribonucleoprotein complex	GO:1990904	4.06e-07	18	110	1054	45588
1563-66-2	Carbofuran	D002235	CC	ribosomal subunit	GO:0044391	1.31e-20	18	110	178	45588
1563-66-2	Carbofuran	D002235	CC	ribosome	GO:0005840	9.62e-20	19	110	243	45588
1563-66-2	Carbofuran	D002235	CC	RNA polymerase II transcription regulator complex	GO:0090575	8.48e-03	7	110	234	45588
1563-66-2	Carbofuran	D002235	CC	secretory granule	GO:0030141	1.19e-03	13	110	887	45588
1563-66-2	Carbofuran	D002235	CC	secretory granule lumen	GO:0034774	6.49e-03	8	110	325	45588
1563-66-2	Carbofuran	D002235	CC	secretory vesicle	GO:0099503	6.55e-03	13	110	1033	45588
1563-66-2	Carbofuran	D002235	CC	side of membrane	GO:0098552	8.71e-04	11	110	581	45588
1563-66-2	Carbofuran	D002235	CC	small ribosomal subunit	GO:0015935	2.23e-06	7	110	71	45588
1563-66-2	Carbofuran	D002235	CC	supramolecular fiber	GO:0099512	4.28e-03	13	110	994	45588
1563-66-2	Carbofuran	D002235	CC	supramolecular polymer	GO:0099081	4.73e-03	13	110	1003	45588
1563-66-2	Carbofuran	D002235	CC	synapse	GO:0045202	2.42e-09	24	110	1586	45588
1563-66-2	Carbofuran	D002235	CC	transcription regulator complex	GO:0005667	1.12e-05	12	110	481	45588
1563-66-2	Carbofuran	D002235	CC	vesicle lumen	GO:0031983	7.44e-03	8	110	331	45588
1563-66-2	Carbofuran	D002235	MF	amide binding	GO:0033218	2.59e-04	9	110	300	45588
1563-66-2	Carbofuran	D002235	MF	amyloid-beta binding	GO:0001540	2.17e-04	6	110	80	45588
1563-66-2	Carbofuran	D002235	MF	binding	GO:0005488	6.19e-39	107	110	16742	45588
1563-66-2	Carbofuran	D002235	MF	catalytic activity	GO:0003824	5.81e-07	39	110	5420	45588
1563-66-2	Carbofuran	D002235	MF	cation binding	GO:0043169	6.81e-04	30	110	4444	45588
1563-66-2	Carbofuran	D002235	MF	cis-regulatory region sequence-specific DNA binding	GO:0000987	5.76e-03	10	110	563	45588
1563-66-2	Carbofuran	D002235	MF	cytokine receptor binding	GO:0005126	3.78e-06	10	110	257	45588
1563-66-2	Carbofuran	D002235	MF	DNA binding	GO:0003677	7.84e-03	20	110	2456	45588
1563-66-2	Carbofuran	D002235	MF	DNA-binding transcription factor activity	GO:0003700	6.22e-04	14	110	991	45588
1563-66-2	Carbofuran	D002235	MF	DNA-binding transcription factor activity, RNA polymerase II-specific	GO:0000981	1.81e-04	14	110	896	45588
1563-66-2	Carbofuran	D002235	MF	DNA-binding transcription factor binding	GO:0140297	1.52e-03	10	110	486	45588
1563-66-2	Carbofuran	D002235	MF	double-stranded DNA binding	GO:0003690	3.13e-04	15	110	1094	45588
1563-66-2	Carbofuran	D002235	MF	enzyme binding	GO:0019899	1.40e-18	36	110	1964	45588
1563-66-2	Carbofuran	D002235	MF	estrogen 2-hydroxylase activity	GO:0101021	5.52e-03	3	110	9	45588
1563-66-2	Carbofuran	D002235	MF	heterocyclic compound binding	GO:1901363	9.38e-16	53	110	5842	45588
1563-66-2	Carbofuran	D002235	MF	identical protein binding	GO:0042802	3.05e-11	30	110	2217	45588
1563-66-2	Carbofuran	D002235	MF	ion binding	GO:0043167	3.84e-06	40	110	6048	45588
1563-66-2	Carbofuran	D002235	MF	iron ion binding	GO:0005506	9.37e-03	6	110	151	45588
1563-66-2	Carbofuran	D002235	MF	kinase activator activity	GO:0019209	6.29e-03	6	110	141	45588
1563-66-2	Carbofuran	D002235	MF	kinase binding	GO:0019900	7.56e-09	17	110	710	45588
1563-66-2	Carbofuran	D002235	MF	metal ion binding	GO:0046872	5.48e-03	28	110	4360	45588
1563-66-2	Carbofuran	D002235	MF	MF activator activity	GO:0140677	1.01e-04	17	110	1326	45588
1563-66-2	Carbofuran	D002235	MF	MF regulator activity	GO:0098772	1.35e-04	21	110	2098	45588
1563-66-2	Carbofuran	D002235	MF	nucleic acid binding	GO:0003676	6.37e-11	38	110	3833	45588
1563-66-2	Carbofuran	D002235	MF	organic cyclic compound binding	GO:0097159	1.67e-15	53	110	5917	45588
1563-66-2	Carbofuran	D002235	MF	oxidoreductase activity	GO:0016491	9.32e-04	12	110	721	45588
1563-66-2	Carbofuran	D002235	MF	oxygen binding	GO:0019825	9.69e-03	4	110	37	45588
1563-66-2	Carbofuran	D002235	MF	peptide binding	GO:0042277	8.24e-03	7	110	233	45588
1563-66-2	Carbofuran	D002235	MF	protease binding	GO:0002020	2.27e-04	7	110	137	45588
1563-66-2	Carbofuran	D002235	MF	protein binding	GO:0005515	5.66e-32	98	110	14619	45588
1563-66-2	Carbofuran	D002235	MF	protein-containing complex binding	GO:0044877	2.31e-08	20	110	1150	45588
1563-66-2	Carbofuran	D002235	MF	protein dimerization activity	GO:0046983	9.14e-06	17	110	1126	45588
1563-66-2	Carbofuran	D002235	MF	protein kinase binding	GO:0019901	1.81e-07	15	110	629	45588
1563-66-2	Carbofuran	D002235	MF	RNA binding	GO:0003723	1.90e-10	24	110	1408	45588
1563-66-2	Carbofuran	D002235	MF	RNA polymerase II cis-regulatory region sequence-specific DNA binding	GO:0000978	3.52e-03	10	110	533	45588
1563-66-2	Carbofuran	D002235	MF	RNA polymerase II transcription regulatory region sequence-specific DNA binding	GO:0000977	4.25e-04	12	110	670	45588
1563-66-2	Carbofuran	D002235	MF	sequence-specific DNA binding	GO:0043565	8.22e-05	16	110	1143	45588
1563-66-2	Carbofuran	D002235	MF	sequence-specific double-stranded DNA binding	GO:1990837	1.14e-04	15	110	1012	45588
1563-66-2	Carbofuran	D002235	MF	signaling receptor binding	GO:0005102	1.52e-11	25	110	1390	45588
1563-66-2	Carbofuran	D002235	MF	SMAD binding	GO:0046332	6.24e-03	5	110	77	45588
1563-66-2	Carbofuran	D002235	MF	steroid hydroxylase activity	GO:0008395	1.18e-05	5	110	23	45588
1563-66-2	Carbofuran	D002235	MF	structural constituent of ribosome	GO:0003735	5.56e-21	18	110	170	45588
1563-66-2	Carbofuran	D002235	MF	structural molecule activity	GO:0005198	4.44e-20	27	110	771	45588
1563-66-2	Carbofuran	D002235	MF	transcription cis-regulatory region binding	GO:0000976	3.57e-04	13	110	798	45588
1563-66-2	Carbofuran	D002235	MF	transcription factor binding	GO:0008134	1.02e-03	11	110	590	45588
1563-66-2	Carbofuran	D002235	MF	transcription regulator activity	GO:0140110	5.24e-05	18	110	1436	45588
1563-66-2	Carbofuran	D002235	MF	transcription regulatory region nucleic acid binding	GO:0001067	3.62e-04	13	110	799	45588
1563-66-2	Carbofuran	D002235	MF	transforming growth factor beta receptor binding	GO:0005160	1.85e-05	5	110	25	45588
1563-66-2	Carbofuran	D002235	MF	ubiquitin-like protein ligase binding	GO:0044389	3.33e-04	9	110	309	45588
1563-66-2	Carbofuran	D002235	MF	ubiquitin protein ligase binding	GO:0031625	2.06e-04	9	110	292	45588
55285-14-8	Carbosulfan	NA	[No associated data found]	NA	NA	NA	NA	NA	NA	NA
57-74-9	Chlordane	NA	[Object not found]	NA	NA	NA	NA	NA	NA	NA
101-21-3	Chlorpropham	D002748	BP	cellular response to chemical stimulus	GO:0070887	2.38e-06	7	7	2702	45588
101-21-3	Chlorpropham	D002748	BP	cellular response to stimulus	GO:0051716	2.54e-03	7	7	7307	45588
101-21-3	Chlorpropham	D002748	BP	cellular response to xenobiotic stimulus	GO:0071466	1.03e-05	4	7	194	45588
101-21-3	Chlorpropham	D002748	BP	response to chemical	GO:0042221	3.57e-05	7	7	3975	45588
101-21-3	Chlorpropham	D002748	BP	response to xenobiotic stimulus	GO:0009410	2.66e-04	4	7	437	45588
101-21-3	Chlorpropham	D002748	BP	xenobiotic catabolic process	GO:0042178	6.13e-03	2	7	26	45588
101-21-3	Chlorpropham	D002748	BP	xenobiotic metabolic process	GO:0006805	1.75e-06	4	7	125	45588
101-21-3	Chlorpropham	D002748	MF	ligand-activated transcription factor activity	GO:0098531	2.55e-05	3	7	43	45588
101-21-3	Chlorpropham	D002748	MF	nuclear receptor activity	GO:0004879	2.37e-05	3	7	42	45588
101-21-3	Chlorpropham	D002748	MF	RNA polymerase II general transcription initiation factor binding	GO:0001091	4.77e-03	2	7	23	45588
5598-15-2	Chlorpyrifos oxon	C009618	BP	acidic amino acid transport	GO:0015800	1.02e-03	8	376	71	45588
5598-15-2	Chlorpyrifos oxon	C009618	BP	actin cytoskeleton organization	GO:0030036	1.65e-07	26	376	623	45588
5598-15-2	Chlorpyrifos oxon	C009618	BP	actin filament-based process	GO:0030029	4.66e-06	26	376	728	45588
5598-15-2	Chlorpyrifos oxon	C009618	BP	actin filament organization	GO:0007015	1.14e-03	16	376	381	45588
5598-15-2	Chlorpyrifos oxon	C009618	BP	adult behavior	GO:0030534	3.75e-07	14	376	154	45588
5598-15-2	Chlorpyrifos oxon	C009618	BP	aerobic electron transport chain	GO:0019646	2.74e-29	26	376	89	45588
5598-15-2	Chlorpyrifos oxon	C009618	BP	aerobic respiration	GO:0009060	2.60e-43	42	376	191	45588
5598-15-2	Chlorpyrifos oxon	C009618	BP	ameboidal-type cell migration	GO:0001667	3.34e-04	19	376	496	45588
5598-15-2	Chlorpyrifos oxon	C009618	BP	amide metabolic process	GO:0043603	7.70e-06	35	376	1290	45588
5598-15-2	Chlorpyrifos oxon	C009618	BP	amino acid metabolic process	GO:0006520	4.89e-04	14	376	268	45588
5598-15-2	Chlorpyrifos oxon	C009618	BP	amino acid transport	GO:0006865	7.21e-04	11	376	158	45588
5598-15-2	Chlorpyrifos oxon	C009618	BP	anatomical structure development	GO:0048856	3.59e-68	192	376	5843	45588
5598-15-2	Chlorpyrifos oxon	C009618	BP	anatomical structure formation involved in morphogenesis	GO:0048646	2.37e-13	46	376	1249	45588
5598-15-2	Chlorpyrifos oxon	C009618	BP	anatomical structure morphogenesis	GO:0009653	1.22e-33	99	376	2677	45588
5598-15-2	Chlorpyrifos oxon	C009618	BP	angiogenesis	GO:0001525	6.35e-09	28	376	631	45588
5598-15-2	Chlorpyrifos oxon	C009618	BP	animal organ development	GO:0048513	1.11e-26	95	376	3004	45588
5598-15-2	Chlorpyrifos oxon	C009618	BP	animal organ morphogenesis	GO:0009887	8.39e-08	34	376	1031	45588
5598-15-2	Chlorpyrifos oxon	C009618	BP	anterograde trans-synaptic signaling	GO:0098916	1.54e-46	68	376	725	45588
5598-15-2	Chlorpyrifos oxon	C009618	BP	apoptotic mitochondrial changes	GO:0008637	9.11e-11	15	376	105	45588
5598-15-2	Chlorpyrifos oxon	C009618	BP	apoptotic process	GO:0006915	1.03e-24	74	376	1933	45588
5598-15-2	Chlorpyrifos oxon	C009618	BP	apoptotic signaling pathway	GO:0097190	1.29e-11	31	376	617	45588
5598-15-2	Chlorpyrifos oxon	C009618	BP	aromatic compound biosynthetic process	GO:0019438	6.79e-10	77	376	3765	45588
5598-15-2	Chlorpyrifos oxon	C009618	BP	astrocyte development	GO:0014002	8.12e-03	6	376	41	45588
5598-15-2	Chlorpyrifos oxon	C009618	BP	astrocyte differentiation	GO:0048708	2.14e-13	16	376	88	45588
5598-15-2	Chlorpyrifos oxon	C009618	BP	ATP biosynthetic process	GO:0006754	3.32e-29	27	376	102	45588
5598-15-2	Chlorpyrifos oxon	C009618	BP	ATP metabolic process	GO:0046034	9.65e-31	36	376	234	45588
5598-15-2	Chlorpyrifos oxon	C009618	BP	ATP synthesis coupled electron transport	GO:0042773	9.87e-32	28	376	96	45588
5598-15-2	Chlorpyrifos oxon	C009618	BP	autophagy	GO:0006914	2.73e-05	22	376	573	45588
5598-15-2	Chlorpyrifos oxon	C009618	BP	autophagy of mitochondrion	GO:0000422	3.49e-03	8	376	83	45588
5598-15-2	Chlorpyrifos oxon	C009618	BP	axonal fasciculation	GO:0007413	5.17e-03	5	376	21	45588
5598-15-2	Chlorpyrifos oxon	C009618	BP	axon development	GO:0061564	3.73e-33	47	376	449	45588
5598-15-2	Chlorpyrifos oxon	C009618	BP	axon ensheathment	GO:0008366	4.65e-06	13	376	154	45588
5598-15-2	Chlorpyrifos oxon	C009618	BP	axon extension	GO:0048675	2.13e-10	15	376	111	45588
5598-15-2	Chlorpyrifos oxon	C009618	BP	axon extension involved in axon guidance	GO:0048846	1.13e-04	6	376	21	45588
5598-15-2	Chlorpyrifos oxon	C009618	BP	axon guidance	GO:0007411	4.71e-19	25	376	185	45588
5598-15-2	Chlorpyrifos oxon	C009618	BP	axonogenesis	GO:0007409	2.33e-28	41	376	395	45588
5598-15-2	Chlorpyrifos oxon	C009618	BP	axon regeneration	GO:0031103	3.29e-06	9	376	52	45588
5598-15-2	Chlorpyrifos oxon	C009618	BP	behavior	GO:0007610	5.57e-18	40	376	692	45588
5598-15-2	Chlorpyrifos oxon	C009618	BP	BP involved in interspecies interaction between organisms	GO:0044419	5.38e-09	47	376	1712	45588
5598-15-2	Chlorpyrifos oxon	C009618	BP	BP involved in intraspecies interaction between organisms	GO:0051703	1.45e-05	9	376	61	45588
5598-15-2	Chlorpyrifos oxon	C009618	BP	biological regulation	GO:0065007	9.89e-52	243	376	11904	45588
5598-15-2	Chlorpyrifos oxon	C009618	BP	biosynthetic process	GO:0009058	1.51e-20	122	376	5661	45588
5598-15-2	Chlorpyrifos oxon	C009618	BP	blood circulation	GO:0008015	1.05e-03	19	376	534	45588
5598-15-2	Chlorpyrifos oxon	C009618	BP	blood vessel development	GO:0001568	3.42e-09	32	376	812	45588
5598-15-2	Chlorpyrifos oxon	C009618	BP	blood vessel morphogenesis	GO:0048514	4.68e-09	30	376	720	45588
5598-15-2	Chlorpyrifos oxon	C009618	BP	brain development	GO:0007420	1.09e-15	37	376	673	45588
5598-15-2	Chlorpyrifos oxon	C009618	BP	calcium ion homeostasis	GO:0055074	2.11e-03	14	376	302	45588
5598-15-2	Chlorpyrifos oxon	C009618	BP	calcium ion transmembrane transport	GO:0070588	6.30e-03	14	376	331	45588
5598-15-2	Chlorpyrifos oxon	C009618	BP	calcium ion transport	GO:0006816	1.03e-03	17	376	428	45588
5598-15-2	Chlorpyrifos oxon	C009618	BP	camera-type eye development	GO:0043010	3.32e-03	15	376	362	45588
5598-15-2	Chlorpyrifos oxon	C009618	BP	carbohydrate derivative biosynthetic process	GO:1901137	1.23e-12	33	376	652	45588
5598-15-2	Chlorpyrifos oxon	C009618	BP	carbohydrate derivative metabolic process	GO:1901135	2.06e-18	49	376	1066	45588
5598-15-2	Chlorpyrifos oxon	C009618	BP	carboxylic acid biosynthetic process	GO:0046394	4.81e-05	16	376	303	45588
5598-15-2	Chlorpyrifos oxon	C009618	BP	carboxylic acid catabolic process	GO:0046395	3.69e-06	15	376	217	45588
5598-15-2	Chlorpyrifos oxon	C009618	BP	carboxylic acid metabolic process	GO:0019752	1.07e-20	48	376	900	45588
5598-15-2	Chlorpyrifos oxon	C009618	BP	carboxylic acid transmembrane transport	GO:1905039	4.58e-05	12	376	152	45588
5598-15-2	Chlorpyrifos oxon	C009618	BP	carboxylic acid transport	GO:0046942	1.56e-05	16	376	280	45588
5598-15-2	Chlorpyrifos oxon	C009618	BP	catabolic process	GO:0009056	1.17e-21	80	376	2528	45588
5598-15-2	Chlorpyrifos oxon	C009618	BP	cell activation	GO:0001775	6.45e-04	29	376	1124	45588
5598-15-2	Chlorpyrifos oxon	C009618	BP	cell adhesion	GO:0007155	1.29e-14	52	376	1482	45588
5598-15-2	Chlorpyrifos oxon	C009618	BP	cell-cell adhesion	GO:0098609	1.09e-06	30	376	899	45588
5598-15-2	Chlorpyrifos oxon	C009618	BP	cell-cell junction organization	GO:0045216	3.18e-03	11	376	183	45588
5598-15-2	Chlorpyrifos oxon	C009618	BP	cell-cell signaling	GO:0007267	8.56e-42	89	376	1679	45588
5598-15-2	Chlorpyrifos oxon	C009618	BP	cell chemotaxis	GO:0060326	2.46e-05	16	376	289	45588
5598-15-2	Chlorpyrifos oxon	C009618	BP	cell communication	GO:0007154	4.27e-51	179	376	6425	45588
5598-15-2	Chlorpyrifos oxon	C009618	BP	cell death	GO:0008219	2.74e-24	75	376	2019	45588
5598-15-2	Chlorpyrifos oxon	C009618	BP	cell development	GO:0048468	1.92e-33	100	376	2749	45588
5598-15-2	Chlorpyrifos oxon	C009618	BP	cell differentiation	GO:0030154	7.89e-37	129	376	4269	45588
5598-15-2	Chlorpyrifos oxon	C009618	BP	cell division	GO:0051301	8.66e-04	21	376	639	45588
5598-15-2	Chlorpyrifos oxon	C009618	BP	cell fate commitment	GO:0045165	7.66e-05	15	376	271	45588
5598-15-2	Chlorpyrifos oxon	C009618	BP	cell growth	GO:0016049	5.59e-09	25	376	491	45588
5598-15-2	Chlorpyrifos oxon	C009618	BP	cell junction assembly	GO:0034329	3.71e-14	30	376	462	45588
5598-15-2	Chlorpyrifos oxon	C009618	BP	cell junction organization	GO:0034330	2.70e-25	50	376	781	45588
5598-15-2	Chlorpyrifos oxon	C009618	BP	cell migration	GO:0016477	3.78e-16	55	376	1528	45588
5598-15-2	Chlorpyrifos oxon	C009618	BP	cell morphogenesis	GO:0000902	6.20e-32	60	376	905	45588
5598-15-2	Chlorpyrifos oxon	C009618	BP	cell morphogenesis involved in differentiation	GO:0000904	3.29e-26	46	376	605	45588
5598-15-2	Chlorpyrifos oxon	C009618	BP	cell morphogenesis involved in neuron differentiation	GO:0048667	9.19e-28	45	376	526	45588
5598-15-2	Chlorpyrifos oxon	C009618	BP	cell motility	GO:0048870	1.29e-14	57	376	1772	45588
5598-15-2	Chlorpyrifos oxon	C009618	BP	cell part morphogenesis	GO:0032990	7.49e-32	51	376	598	45588
5598-15-2	Chlorpyrifos oxon	C009618	BP	cell population proliferation	GO:0008283	4.84e-22	73	376	2079	45588
5598-15-2	Chlorpyrifos oxon	C009618	BP	cell projection morphogenesis	GO:0048858	7.49e-32	51	376	598	45588
5598-15-2	Chlorpyrifos oxon	C009618	BP	cell projection organization	GO:0030030	1.67e-31	74	376	1514	45588
5598-15-2	Chlorpyrifos oxon	C009618	BP	cell recognition	GO:0008037	2.66e-03	10	376	143	45588
5598-15-2	Chlorpyrifos oxon	C009618	BP	cell surface receptor signaling pathway	GO:0007166	1.40e-15	74	376	2757	45588
5598-15-2	Chlorpyrifos oxon	C009618	BP	cellular aromatic compound metabolic process	GO:0006725	7.93e-13	111	376	6048	45588
5598-15-2	Chlorpyrifos oxon	C009618	BP	cellular biosynthetic process	GO:0044249	8.77e-21	120	376	5467	45588
5598-15-2	Chlorpyrifos oxon	C009618	BP	cellular calcium ion homeostasis	GO:0006874	4.89e-03	13	376	277	45588
5598-15-2	Chlorpyrifos oxon	C009618	BP	cellular catabolic process	GO:0044248	1.62e-17	66	376	2050	45588
5598-15-2	Chlorpyrifos oxon	C009618	BP	cellular chemical homeostasis	GO:0055082	2.00e-07	27	376	679	45588
5598-15-2	Chlorpyrifos oxon	C009618	BP	CC assembly	GO:0022607	1.80e-27	95	376	2934	45588
5598-15-2	Chlorpyrifos oxon	C009618	BP	CC biogenesis	GO:0044085	7.03e-27	98	376	3175	45588
5598-15-2	Chlorpyrifos oxon	C009618	BP	CC disassembly	GO:0022411	4.54e-08	24	376	495	45588
5598-15-2	Chlorpyrifos oxon	C009618	BP	CC morphogenesis	GO:0032989	6.03e-34	56	376	697	45588
5598-15-2	Chlorpyrifos oxon	C009618	BP	CC organization	GO:0016043	2.12e-71	199	376	6072	45588
5598-15-2	Chlorpyrifos oxon	C009618	BP	CC organization or biogenesis	GO:0071840	1.40e-71	202	376	6269	45588
5598-15-2	Chlorpyrifos oxon	C009618	BP	cellular detoxification	GO:1990748	2.18e-19	22	376	121	45588
5598-15-2	Chlorpyrifos oxon	C009618	BP	cellular developmental process	GO:0048869	2.03e-37	130	376	4281	45588
5598-15-2	Chlorpyrifos oxon	C009618	BP	cellular homeostasis	GO:0019725	8.45e-13	36	376	779	45588
5598-15-2	Chlorpyrifos oxon	C009618	BP	cellular ketone metabolic process	GO:0042180	4.97e-03	12	376	233	45588
5598-15-2	Chlorpyrifos oxon	C009618	BP	cellular lipid metabolic process	GO:0044255	1.93e-11	38	376	964	45588
5598-15-2	Chlorpyrifos oxon	C009618	BP	cellular localization	GO:0051641	6.84e-49	128	376	3253	45588
5598-15-2	Chlorpyrifos oxon	C009618	BP	cellular macromolecule localization	GO:0070727	9.98e-29	88	376	2417	45588
5598-15-2	Chlorpyrifos oxon	C009618	BP	cellular metabolic process	GO:0044237	6.98e-58	222	376	9174	45588
5598-15-2	Chlorpyrifos oxon	C009618	BP	cellular metal ion homeostasis	GO:0006875	2.43e-03	16	376	403	45588
5598-15-2	Chlorpyrifos oxon	C009618	BP	cellular monoatomic cation homeostasis	GO:0030003	1.86e-04	19	376	478	45588
5598-15-2	Chlorpyrifos oxon	C009618	BP	cellular monoatomic ion homeostasis	GO:0006873	2.58e-04	19	376	488	45588
5598-15-2	Chlorpyrifos oxon	C009618	BP	cellular nitrogen compound biosynthetic process	GO:0044271	6.96e-14	96	376	4614	45588
5598-15-2	Chlorpyrifos oxon	C009618	BP	cellular nitrogen compound metabolic process	GO:0034641	5.70e-16	123	376	6495	45588
5598-15-2	Chlorpyrifos oxon	C009618	BP	cellular oxidant detoxification	GO:0098869	3.91e-17	19	376	96	45588
5598-15-2	Chlorpyrifos oxon	C009618	BP	cellular process	GO:0009987	6.09e-129	357	376	16342	45588
5598-15-2	Chlorpyrifos oxon	C009618	BP	cellular respiration	GO:0045333	1.07e-44	46	376	241	45588
5598-15-2	Chlorpyrifos oxon	C009618	BP	cellular response to abiotic stimulus	GO:0071214	3.90e-06	18	376	334	45588
5598-15-2	Chlorpyrifos oxon	C009618	BP	cellular response to acetylcholine	GO:1905145	1.74e-03	6	376	32	45588
5598-15-2	Chlorpyrifos oxon	C009618	BP	cellular response to biotic stimulus	GO:0071216	2.19e-05	15	376	247	45588
5598-15-2	Chlorpyrifos oxon	C009618	BP	cellular response to chemical stimulus	GO:0070887	1.88e-53	123	376	2702	45588
5598-15-2	Chlorpyrifos oxon	C009618	BP	cellular response to chemical stress	GO:0062197	3.64e-12	25	376	355	45588
5598-15-2	Chlorpyrifos oxon	C009618	BP	cellular response to cytokine stimulus	GO:0071345	1.48e-11	36	376	855	45588
5598-15-2	Chlorpyrifos oxon	C009618	BP	cellular response to decreased oxygen levels	GO:0036294	9.91e-04	11	376	163	45588
5598-15-2	Chlorpyrifos oxon	C009618	BP	cellular response to endogenous stimulus	GO:0071495	6.92e-16	54	376	1493	45588
5598-15-2	Chlorpyrifos oxon	C009618	BP	cellular response to environmental stimulus	GO:0104004	3.90e-06	18	376	334	45588
5598-15-2	Chlorpyrifos oxon	C009618	BP	cellular response to external stimulus	GO:0071496	1.29e-04	16	376	325	45588
5598-15-2	Chlorpyrifos oxon	C009618	BP	cellular response to growth factor stimulus	GO:0071363	6.75e-06	26	376	741	45588
5598-15-2	Chlorpyrifos oxon	C009618	BP	cellular response to hormone stimulus	GO:0032870	6.63e-05	22	376	602	45588
5598-15-2	Chlorpyrifos oxon	C009618	BP	cellular response to hypoxia	GO:0071456	5.93e-04	11	376	155	45588
5598-15-2	Chlorpyrifos oxon	C009618	BP	cellular response to inorganic substance	GO:0071241	1.58e-07	16	376	205	45588
5598-15-2	Chlorpyrifos oxon	C009618	BP	cellular response to lipid	GO:0071396	3.92e-06	24	376	616	45588
5598-15-2	Chlorpyrifos oxon	C009618	BP	cellular response to lipopolysaccharide	GO:0071222	1.26e-03	12	376	205	45588
5598-15-2	Chlorpyrifos oxon	C009618	BP	cellular response to metal ion	GO:0071248	1.54e-08	16	376	176	45588
5598-15-2	Chlorpyrifos oxon	C009618	BP	cellular response to molecule of bacterial origin	GO:0071219	4.08e-05	14	376	220	45588
5598-15-2	Chlorpyrifos oxon	C009618	BP	cellular response to nitrogen compound	GO:1901699	6.44e-17	39	376	699	45588
5598-15-2	Chlorpyrifos oxon	C009618	BP	cellular response to organic cyclic compound	GO:0071407	1.94e-04	20	376	531	45588
5598-15-2	Chlorpyrifos oxon	C009618	BP	cellular response to organic substance	GO:0071310	7.66e-20	68	376	1969	45588
5598-15-2	Chlorpyrifos oxon	C009618	BP	cellular response to organonitrogen compound	GO:0071417	6.27e-13	33	376	637	45588
5598-15-2	Chlorpyrifos oxon	C009618	BP	cellular response to oxidative stress	GO:0034599	3.71e-09	20	376	286	45588
5598-15-2	Chlorpyrifos oxon	C009618	BP	cellular response to oxygen-containing compound	GO:1901701	1.74e-21	56	376	1221	45588
5598-15-2	Chlorpyrifos oxon	C009618	BP	cellular response to oxygen levels	GO:0071453	2.55e-03	11	376	179	45588
5598-15-2	Chlorpyrifos oxon	C009618	BP	cellular response to oxygen radical	GO:0071450	5.17e-03	5	376	21	45588
5598-15-2	Chlorpyrifos oxon	C009618	BP	cellular response to peptide	GO:1901653	1.95e-04	17	376	381	45588
5598-15-2	Chlorpyrifos oxon	C009618	BP	cellular response to reactive oxygen species	GO:0034614	3.95e-04	11	376	149	45588
5598-15-2	Chlorpyrifos oxon	C009618	BP	cellular response to stimulus	GO:0051716	1.69e-54	195	376	7307	45588
5598-15-2	Chlorpyrifos oxon	C009618	BP	cellular response to stress	GO:0033554	8.59e-25	75	376	1982	45588
5598-15-2	Chlorpyrifos oxon	C009618	BP	cellular response to superoxide	GO:0071451	5.17e-03	5	376	21	45588
5598-15-2	Chlorpyrifos oxon	C009618	BP	cellular response to toxic substance	GO:0097237	1.32e-22	25	376	135	45588
5598-15-2	Chlorpyrifos oxon	C009618	BP	cellular response to xenobiotic stimulus	GO:0071466	7.68e-07	15	376	194	45588
5598-15-2	Chlorpyrifos oxon	C009618	BP	central nervous system development	GO:0007417	2.59e-30	60	376	968	45588
5598-15-2	Chlorpyrifos oxon	C009618	BP	central nervous system neuron development	GO:0021954	5.48e-03	8	376	88	45588
5598-15-2	Chlorpyrifos oxon	C009618	BP	central nervous system neuron differentiation	GO:0021953	1.45e-05	14	376	203	45588
5598-15-2	Chlorpyrifos oxon	C009618	BP	chemical homeostasis	GO:0048878	4.22e-13	41	376	1004	45588
5598-15-2	Chlorpyrifos oxon	C009618	BP	chemical synaptic transmission	GO:0007268	1.54e-46	68	376	725	45588
5598-15-2	Chlorpyrifos oxon	C009618	BP	chemical synaptic transmission, postsynaptic	GO:0099565	5.72e-03	9	376	120	45588
5598-15-2	Chlorpyrifos oxon	C009618	BP	chemotaxis	GO:0006935	6.42e-25	44	376	579	45588
5598-15-2	Chlorpyrifos oxon	C009618	BP	circulatory system development	GO:0072359	7.63e-16	49	376	1228	45588
5598-15-2	Chlorpyrifos oxon	C009618	BP	circulatory system process	GO:0003013	4.31e-06	24	376	619	45588
5598-15-2	Chlorpyrifos oxon	C009618	BP	cognition	GO:0050890	5.73e-08	20	376	332	45588
5598-15-2	Chlorpyrifos oxon	C009618	BP	cytokine-mediated signaling pathway	GO:0019221	4.42e-04	19	376	505	45588
5598-15-2	Chlorpyrifos oxon	C009618	BP	cytokine production	GO:0001816	4.95e-04	25	376	854	45588
5598-15-2	Chlorpyrifos oxon	C009618	BP	cytoskeleton organization	GO:0007010	2.11e-12	46	376	1324	45588
5598-15-2	Chlorpyrifos oxon	C009618	BP	defense response	GO:0006952	2.86e-05	42	376	1846	45588
5598-15-2	Chlorpyrifos oxon	C009618	BP	defense response to other organism	GO:0098542	9.78e-03	28	376	1213	45588
5598-15-2	Chlorpyrifos oxon	C009618	BP	dendrite development	GO:0016358	8.02e-05	14	376	232	45588
5598-15-2	Chlorpyrifos oxon	C009618	BP	dendrite morphogenesis	GO:0048813	1.79e-04	11	376	138	45588
5598-15-2	Chlorpyrifos oxon	C009618	BP	dendritic spine development	GO:0060996	9.86e-03	8	376	95	45588
5598-15-2	Chlorpyrifos oxon	C009618	BP	dendritic spine morphogenesis	GO:0060997	3.47e-03	7	376	57	45588
5598-15-2	Chlorpyrifos oxon	C009618	BP	detoxification	GO:0098754	2.44e-18	23	376	154	45588
5598-15-2	Chlorpyrifos oxon	C009618	BP	developmental cell growth	GO:0048588	6.62e-11	20	376	231	45588
5598-15-2	Chlorpyrifos oxon	C009618	BP	developmental growth	GO:0048589	4.35e-16	38	376	696	45588
5598-15-2	Chlorpyrifos oxon	C009618	BP	developmental growth involved in morphogenesis	GO:0060560	8.11e-13	22	376	239	45588
5598-15-2	Chlorpyrifos oxon	C009618	BP	developmental maturation	GO:0021700	3.81e-05	17	376	341	45588
5598-15-2	Chlorpyrifos oxon	C009618	BP	developmental process	GO:0032502	1.33e-66	198	376	6397	45588
5598-15-2	Chlorpyrifos oxon	C009618	BP	developmental process involved in reproduction	GO:0003006	7.43e-05	29	376	1016	45588
5598-15-2	Chlorpyrifos oxon	C009618	BP	development of primary female sexual characteristics	GO:0046545	2.43e-04	10	376	111	45588
5598-15-2	Chlorpyrifos oxon	C009618	BP	development of primary sexual characteristics	GO:0045137	1.11e-04	14	376	238	45588
5598-15-2	Chlorpyrifos oxon	C009618	BP	dicarboxylic acid transport	GO:0006835	1.29e-04	10	376	104	45588
5598-15-2	Chlorpyrifos oxon	C009618	BP	electron transport chain	GO:0022900	1.55e-33	32	376	134	45588
5598-15-2	Chlorpyrifos oxon	C009618	BP	embryo development	GO:0009790	3.06e-07	35	376	1142	45588
5598-15-2	Chlorpyrifos oxon	C009618	BP	endocytosis	GO:0006897	5.43e-10	27	376	526	45588
5598-15-2	Chlorpyrifos oxon	C009618	BP	endothelial cell migration	GO:0043542	1.52e-03	14	376	294	45588
5598-15-2	Chlorpyrifos oxon	C009618	BP	endothelial cell proliferation	GO:0001935	1.26e-04	13	376	202	45588
5598-15-2	Chlorpyrifos oxon	C009618	BP	energy derivation by oxidation of organic compounds	GO:0015980	2.47e-40	48	376	338	45588
5598-15-2	Chlorpyrifos oxon	C009618	BP	ensheathment of neurons	GO:0007272	4.65e-06	13	376	154	45588
5598-15-2	Chlorpyrifos oxon	C009618	BP	enzyme-linked receptor protein signaling pathway	GO:0007167	4.05e-06	31	376	1010	45588
5598-15-2	Chlorpyrifos oxon	C009618	BP	epithelial cell apoptotic process	GO:1904019	5.55e-04	11	376	154	45588
5598-15-2	Chlorpyrifos oxon	C009618	BP	epithelial cell differentiation	GO:0030855	3.40e-04	23	376	718	45588
5598-15-2	Chlorpyrifos oxon	C009618	BP	epithelial cell migration	GO:0010631	7.17e-03	15	376	385	45588
5598-15-2	Chlorpyrifos oxon	C009618	BP	epithelial cell proliferation	GO:0050673	5.11e-09	25	376	489	45588
5598-15-2	Chlorpyrifos oxon	C009618	BP	epithelium development	GO:0060429	6.04e-07	36	376	1233	45588
5598-15-2	Chlorpyrifos oxon	C009618	BP	epithelium migration	GO:0090132	7.89e-03	15	376	388	45588
5598-15-2	Chlorpyrifos oxon	C009618	BP	ERK1 and ERK2 cascade	GO:0070371	2.17e-06	18	376	322	45588
5598-15-2	Chlorpyrifos oxon	C009618	BP	establishment of localization	GO:0051234	3.07e-84	189	376	4531	45588
5598-15-2	Chlorpyrifos oxon	C009618	BP	establishment of localization in cell	GO:0051649	3.91e-42	96	376	1986	45588
5598-15-2	Chlorpyrifos oxon	C009618	BP	establishment of mitochondrion localization	GO:0051654	2.55e-03	6	376	34	45588
5598-15-2	Chlorpyrifos oxon	C009618	BP	establishment of protein localization	GO:0045184	4.84e-27	71	376	1623	45588
5598-15-2	Chlorpyrifos oxon	C009618	BP	establishment of protein localization to membrane	GO:0090150	1.17e-10	20	376	238	45588
5598-15-2	Chlorpyrifos oxon	C009618	BP	establishment of protein localization to mitochondrial membrane	GO:0090151	1.23e-13	12	376	32	45588
5598-15-2	Chlorpyrifos oxon	C009618	BP	establishment of protein localization to mitochondrion	GO:0072655	1.25e-33	29	376	95	45588
5598-15-2	Chlorpyrifos oxon	C009618	BP	establishment of protein localization to organelle	GO:0072594	5.36e-22	35	376	380	45588
5598-15-2	Chlorpyrifos oxon	C009618	BP	excitatory postsynaptic potential	GO:0060079	2.73e-03	9	376	110	45588
5598-15-2	Chlorpyrifos oxon	C009618	BP	excitatory synapse assembly	GO:1904861	1.71e-05	8	376	43	45588
5598-15-2	Chlorpyrifos oxon	C009618	BP	execution phase of apoptosis	GO:0097194	1.58e-03	8	376	75	45588
5598-15-2	Chlorpyrifos oxon	C009618	BP	exocytosis	GO:0006887	4.88e-07	19	376	333	45588
5598-15-2	Chlorpyrifos oxon	C009618	BP	exploration behavior	GO:0035640	6.98e-03	6	376	40	45588
5598-15-2	Chlorpyrifos oxon	C009618	BP	export from cell	GO:0140352	1.13e-19	47	376	907	45588
5598-15-2	Chlorpyrifos oxon	C009618	BP	extrinsic apoptotic signaling pathway	GO:0097191	5.43e-05	14	376	225	45588
5598-15-2	Chlorpyrifos oxon	C009618	BP	extrinsic apoptotic signaling pathway in absence of ligand	GO:0097192	9.59e-03	7	376	66	45588
5598-15-2	Chlorpyrifos oxon	C009618	BP	eye development	GO:0001654	2.77e-03	16	376	407	45588
5598-15-2	Chlorpyrifos oxon	C009618	BP	fatty acid biosynthetic process	GO:0006633	7.69e-04	11	376	159	45588
5598-15-2	Chlorpyrifos oxon	C009618	BP	fatty acid metabolic process	GO:0006631	1.58e-10	24	376	380	45588
5598-15-2	Chlorpyrifos oxon	C009618	BP	fatty acid transport	GO:0015908	2.24e-05	10	376	87	45588
5598-15-2	Chlorpyrifos oxon	C009618	BP	female gonad development	GO:0008585	1.70e-04	10	376	107	45588
5598-15-2	Chlorpyrifos oxon	C009618	BP	female pregnancy	GO:0007565	7.75e-04	12	376	196	45588
5598-15-2	Chlorpyrifos oxon	C009618	BP	female sex differentiation	GO:0046660	8.13e-04	10	376	126	45588
5598-15-2	Chlorpyrifos oxon	C009618	BP	fibroblast proliferation	GO:0048144	3.70e-03	9	376	114	45588
5598-15-2	Chlorpyrifos oxon	C009618	BP	forebrain development	GO:0030900	6.68e-10	24	376	406	45588
5598-15-2	Chlorpyrifos oxon	C009618	BP	gene expression	GO:0010467	9.57e-08	106	376	6722	45588
5598-15-2	Chlorpyrifos oxon	C009618	BP	generation of neurons	GO:0048699	2.55e-33	74	376	1421	45588
5598-15-2	Chlorpyrifos oxon	C009618	BP	generation of precursor metabolites and energy	GO:0006091	5.85e-42	55	376	472	45588
5598-15-2	Chlorpyrifos oxon	C009618	BP	gland development	GO:0048732	3.59e-09	24	376	439	45588
5598-15-2	Chlorpyrifos oxon	C009618	BP	gland morphogenesis	GO:0022612	1.01e-03	10	376	129	45588
5598-15-2	Chlorpyrifos oxon	C009618	BP	glial cell development	GO:0021782	1.49e-10	16	376	131	45588
5598-15-2	Chlorpyrifos oxon	C009618	BP	glial cell differentiation	GO:0010001	1.84e-15	25	376	258	45588
5598-15-2	Chlorpyrifos oxon	C009618	BP	glial cell migration	GO:0008347	6.96e-03	7	376	63	45588
5598-15-2	Chlorpyrifos oxon	C009618	BP	glial cell proliferation	GO:0014009	6.23e-03	7	376	62	45588
5598-15-2	Chlorpyrifos oxon	C009618	BP	gliogenesis	GO:0042063	1.17e-17	30	376	347	45588
5598-15-2	Chlorpyrifos oxon	C009618	BP	glutamate receptor signaling pathway	GO:0007215	3.47e-04	8	376	62	45588
5598-15-2	Chlorpyrifos oxon	C009618	BP	glutathione metabolic process	GO:0006749	1.59e-03	7	376	51	45588
5598-15-2	Chlorpyrifos oxon	C009618	BP	gonad development	GO:0008406	8.47e-05	14	376	233	45588
5598-15-2	Chlorpyrifos oxon	C009618	BP	growth	GO:0040007	8.29e-14	41	376	958	45588
5598-15-2	Chlorpyrifos oxon	C009618	BP	head development	GO:0060322	2.83e-17	40	376	724	45588
5598-15-2	Chlorpyrifos oxon	C009618	BP	heart contraction	GO:0060047	9.99e-03	12	376	249	45588
5598-15-2	Chlorpyrifos oxon	C009618	BP	heart development	GO:0007507	7.25e-05	22	376	605	45588
5598-15-2	Chlorpyrifos oxon	C009618	BP	heterocycle biosynthetic process	GO:0018130	5.46e-10	77	376	3749	45588
5598-15-2	Chlorpyrifos oxon	C009618	BP	heterocycle metabolic process	GO:0046483	5.45e-14	113	376	6000	45588
5598-15-2	Chlorpyrifos oxon	C009618	BP	hindbrain development	GO:0030902	8.39e-03	10	376	162	45588
5598-15-2	Chlorpyrifos oxon	C009618	BP	homeostasis of number of cells	GO:0048872	4.54e-04	16	376	356	45588
5598-15-2	Chlorpyrifos oxon	C009618	BP	homeostatic process	GO:0042592	1.02e-25	71	376	1706	45588
5598-15-2	Chlorpyrifos oxon	C009618	BP	hydrogen peroxide biosynthetic process	GO:0050665	2.64e-05	6	376	17	45588
5598-15-2	Chlorpyrifos oxon	C009618	BP	hydrogen peroxide metabolic process	GO:0042743	1.36e-09	11	376	48	45588
5598-15-2	Chlorpyrifos oxon	C009618	BP	icosanoid metabolic process	GO:0006690	3.43e-03	9	376	113	45588
5598-15-2	Chlorpyrifos oxon	C009618	BP	immune effector process	GO:0002252	2.08e-04	22	376	642	45588
5598-15-2	Chlorpyrifos oxon	C009618	BP	immune response	GO:0006955	3.41e-04	42	376	2016	45588
5598-15-2	Chlorpyrifos oxon	C009618	BP	immune system process	GO:0002376	3.59e-10	65	376	2809	45588
5598-15-2	Chlorpyrifos oxon	C009618	BP	inflammatory response	GO:0006954	6.31e-04	25	376	865	45588
5598-15-2	Chlorpyrifos oxon	C009618	BP	inner mitochondrial membrane organization	GO:0007007	2.08e-07	9	376	39	45588
5598-15-2	Chlorpyrifos oxon	C009618	BP	inorganic cation transmembrane transport	GO:0098662	1.48e-26	52	376	808	45588
5598-15-2	Chlorpyrifos oxon	C009618	BP	inorganic ion homeostasis	GO:0098771	3.34e-04	19	376	496	45588
5598-15-2	Chlorpyrifos oxon	C009618	BP	inorganic ion transmembrane transport	GO:0098660	1.26e-24	52	376	887	45588
5598-15-2	Chlorpyrifos oxon	C009618	BP	intermediate filament-based process	GO:0045103	2.70e-03	7	376	55	45588
5598-15-2	Chlorpyrifos oxon	C009618	BP	intermediate filament cytoskeleton organization	GO:0045104	2.37e-03	7	376	54	45588
5598-15-2	Chlorpyrifos oxon	C009618	BP	intracellular protein transmembrane transport	GO:0065002	6.48e-04	7	376	45	45588
5598-15-2	Chlorpyrifos oxon	C009618	BP	intracellular protein transport	GO:0006886	7.07e-20	43	376	730	45588
5598-15-2	Chlorpyrifos oxon	C009618	BP	intracellular signal transduction	GO:0035556	5.56e-24	84	376	2566	45588
5598-15-2	Chlorpyrifos oxon	C009618	BP	intracellular transport	GO:0046907	1.02e-30	71	376	1417	45588
5598-15-2	Chlorpyrifos oxon	C009618	BP	intrinsic apoptotic signaling pathway	GO:0097193	2.40e-06	18	376	324	45588
5598-15-2	Chlorpyrifos oxon	C009618	BP	intrinsic apoptotic signaling pathway in response to endoplasmic reticulum stress	GO:0070059	6.46e-04	8	376	67	45588
5598-15-2	Chlorpyrifos oxon	C009618	BP	lactone catabolic process	GO:1901335	4.24e-03	3	376	3	45588
5598-15-2	Chlorpyrifos oxon	C009618	BP	learning	GO:0007612	7.40e-07	14	376	162	45588
5598-15-2	Chlorpyrifos oxon	C009618	BP	learning or memory	GO:0007611	3.12e-08	19	376	284	45588
5598-15-2	Chlorpyrifos oxon	C009618	BP	leukocyte activation	GO:0045321	6.54e-03	25	376	982	45588
5598-15-2	Chlorpyrifos oxon	C009618	BP	leukocyte migration	GO:0050900	9.56e-04	16	376	376	45588
5598-15-2	Chlorpyrifos oxon	C009618	BP	leukocyte proliferation	GO:0070661	6.25e-06	18	376	344	45588
5598-15-2	Chlorpyrifos oxon	C009618	BP	lipid biosynthetic process	GO:0008610	3.95e-04	23	376	724	45588
5598-15-2	Chlorpyrifos oxon	C009618	BP	lipid catabolic process	GO:0016042	1.73e-04	16	376	332	45588
5598-15-2	Chlorpyrifos oxon	C009618	BP	lipid localization	GO:0010876	2.23e-11	28	376	501	45588
5598-15-2	Chlorpyrifos oxon	C009618	BP	lipid metabolic process	GO:0006629	6.64e-14	49	376	1371	45588
5598-15-2	Chlorpyrifos oxon	C009618	BP	lipid transport	GO:0006869	8.82e-11	26	376	447	45588
5598-15-2	Chlorpyrifos oxon	C009618	BP	localization	GO:0051179	2.91e-84	199	376	5141	45588
5598-15-2	Chlorpyrifos oxon	C009618	BP	localization within membrane	GO:0051668	8.99e-16	36	376	628	45588
5598-15-2	Chlorpyrifos oxon	C009618	BP	locomotion	GO:0040011	7.57e-23	62	376	1432	45588
5598-15-2	Chlorpyrifos oxon	C009618	BP	locomotory behavior	GO:0007626	3.22e-05	14	376	216	45588
5598-15-2	Chlorpyrifos oxon	C009618	BP	long-chain fatty acid biosynthetic process	GO:0042759	4.32e-03	6	376	37	45588
5598-15-2	Chlorpyrifos oxon	C009618	BP	long-chain fatty acid metabolic process	GO:0001676	2.96e-06	11	376	94	45588
5598-15-2	Chlorpyrifos oxon	C009618	BP	long-term synaptic potentiation	GO:0060291	1.20e-06	12	376	111	45588
5598-15-2	Chlorpyrifos oxon	C009618	BP	macromolecule localization	GO:0033036	3.76e-36	106	376	2893	45588
5598-15-2	Chlorpyrifos oxon	C009618	BP	macromolecule metabolic process	GO:0043170	1.32e-11	143	376	9264	45588
5598-15-2	Chlorpyrifos oxon	C009618	BP	macromolecule modification	GO:0043412	7.83e-04	46	376	2393	45588
5598-15-2	Chlorpyrifos oxon	C009618	BP	maintenance of blood-brain barrier	GO:0035633	5.98e-03	6	376	39	45588
5598-15-2	Chlorpyrifos oxon	C009618	BP	maintenance of location	GO:0051235	4.29e-06	17	376	295	45588
5598-15-2	Chlorpyrifos oxon	C009618	BP	maintenance of location in cell	GO:0051651	7.33e-04	12	376	195	45588
5598-15-2	Chlorpyrifos oxon	C009618	BP	maintenance of protein location	GO:0045185	5.57e-03	7	376	61	45588
5598-15-2	Chlorpyrifos oxon	C009618	BP	maintenance of protein location in cell	GO:0032507	2.37e-03	7	376	54	45588
5598-15-2	Chlorpyrifos oxon	C009618	BP	MAPK cascade	GO:0000165	8.99e-12	34	376	745	45588
5598-15-2	Chlorpyrifos oxon	C009618	BP	membrane assembly	GO:0071709	2.33e-04	8	376	59	45588
5598-15-2	Chlorpyrifos oxon	C009618	BP	membrane biogenesis	GO:0044091	6.46e-04	8	376	67	45588
5598-15-2	Chlorpyrifos oxon	C009618	BP	membrane organization	GO:0061024	2.00e-32	57	376	779	45588
5598-15-2	Chlorpyrifos oxon	C009618	BP	mesenchymal cell differentiation	GO:0048762	1.67e-03	13	376	252	45588
5598-15-2	Chlorpyrifos oxon	C009618	BP	metabolic process	GO:0008152	5.93e-59	247	376	11345	45588
5598-15-2	Chlorpyrifos oxon	C009618	BP	metal ion homeostasis	GO:0055065	1.75e-04	19	376	476	45588
5598-15-2	Chlorpyrifos oxon	C009618	BP	metal ion transport	GO:0030001	4.95e-04	25	376	854	45588
5598-15-2	Chlorpyrifos oxon	C009618	BP	miRNA metabolic process	GO:0010586	2.73e-03	9	376	110	45588
5598-15-2	Chlorpyrifos oxon	C009618	BP	miRNA transcription	GO:0061614	1.07e-04	9	376	76	45588
5598-15-2	Chlorpyrifos oxon	C009618	BP	mitochondrial ATP synthesis coupled electron transport	GO:0042775	9.87e-32	28	376	96	45588
5598-15-2	Chlorpyrifos oxon	C009618	BP	mitochondrial electron transport, cytochrome c to oxygen	GO:0006123	1.13e-04	6	376	21	45588
5598-15-2	Chlorpyrifos oxon	C009618	BP	mitochondrial electron transport, NADH to ubiquinone	GO:0006120	7.39e-23	19	376	52	45588
5598-15-2	Chlorpyrifos oxon	C009618	BP	mitochondrial fission	GO:0000266	8.80e-09	10	376	41	45588
5598-15-2	Chlorpyrifos oxon	C009618	BP	mitochondrial membrane organization	GO:0007006	2.85e-24	25	376	117	45588
5598-15-2	Chlorpyrifos oxon	C009618	BP	mitochondrial respiratory chain complex I assembly	GO:0032981	8.12e-03	6	376	41	45588
5598-15-2	Chlorpyrifos oxon	C009618	BP	mitochondrial transmembrane transport	GO:1990542	2.87e-14	17	376	95	45588
5598-15-2	Chlorpyrifos oxon	C009618	BP	mitochondrial transport	GO:0006839	8.12e-40	37	376	150	45588
5598-15-2	Chlorpyrifos oxon	C009618	BP	mitochondrion disassembly	GO:0061726	3.49e-03	8	376	83	45588
5598-15-2	Chlorpyrifos oxon	C009618	BP	mitochondrion localization	GO:0051646	4.69e-06	9	376	54	45588
5598-15-2	Chlorpyrifos oxon	C009618	BP	mitochondrion organization	GO:0007005	2.08e-37	52	376	489	45588
5598-15-2	Chlorpyrifos oxon	C009618	BP	mitophagy	GO:0000423	1.28e-03	8	376	73	45588
5598-15-2	Chlorpyrifos oxon	C009618	BP	modulation of chemical synaptic transmission	GO:0050804	1.53e-39	53	376	470	45588
5598-15-2	Chlorpyrifos oxon	C009618	BP	modulation of excitatory postsynaptic potential	GO:0098815	7.08e-05	8	376	51	45588
5598-15-2	Chlorpyrifos oxon	C009618	BP	monoatomic cation homeostasis	GO:0055080	1.80e-05	22	376	560	45588
5598-15-2	Chlorpyrifos oxon	C009618	BP	monoatomic cation transmembrane transport	GO:0098655	3.79e-26	52	376	824	45588
5598-15-2	Chlorpyrifos oxon	C009618	BP	monoatomic cation transport	GO:0006812	8.75e-28	59	376	1035	45588
5598-15-2	Chlorpyrifos oxon	C009618	BP	monoatomic ion homeostasis	GO:0050801	2.56e-05	22	376	571	45588
5598-15-2	Chlorpyrifos oxon	C009618	BP	monoatomic ion transmembrane transport	GO:0034220	8.24e-26	56	376	999	45588
5598-15-2	Chlorpyrifos oxon	C009618	BP	monoatomic ion transport	GO:0006811	8.66e-30	66	376	1240	45588
5598-15-2	Chlorpyrifos oxon	C009618	BP	monocarboxylic acid biosynthetic process	GO:0072330	2.01e-03	12	376	214	45588
5598-15-2	Chlorpyrifos oxon	C009618	BP	monocarboxylic acid metabolic process	GO:0032787	8.06e-14	33	376	594	45588
5598-15-2	Chlorpyrifos oxon	C009618	BP	mononuclear cell migration	GO:0071674	8.44e-03	11	376	202	45588
5598-15-2	Chlorpyrifos oxon	C009618	BP	mononuclear cell proliferation	GO:0032943	2.57e-03	14	376	307	45588
5598-15-2	Chlorpyrifos oxon	C009618	BP	morphogenesis of an epithelium	GO:0002009	4.75e-03	18	376	533	45588
5598-15-2	Chlorpyrifos oxon	C009618	BP	multicellular organismal homeostasis	GO:0048871	2.04e-10	34	376	830	45588
5598-15-2	Chlorpyrifos oxon	C009618	BP	multicellular organismal process	GO:0032501	4.65e-75	226	376	7770	45588
5598-15-2	Chlorpyrifos oxon	C009618	BP	multicellular organism development	GO:0007275	5.08e-71	177	376	4652	45588
5598-15-2	Chlorpyrifos oxon	C009618	BP	multicellular organism reproduction	GO:0032504	5.75e-03	25	376	975	45588
5598-15-2	Chlorpyrifos oxon	C009618	BP	multi-multicellular organism process	GO:0044706	4.27e-04	13	376	224	45588
5598-15-2	Chlorpyrifos oxon	C009618	BP	multi-organism reproductive process	GO:0044703	2.63e-04	13	376	215	45588
5598-15-2	Chlorpyrifos oxon	C009618	BP	muscle cell proliferation	GO:0033002	1.67e-03	13	376	252	45588
5598-15-2	Chlorpyrifos oxon	C009618	BP	myelination	GO:0042552	4.25e-05	12	376	151	45588
5598-15-2	Chlorpyrifos oxon	C009618	BP	NADH dehydrogenase complex assembly	GO:0010257	8.12e-03	6	376	41	45588
5598-15-2	Chlorpyrifos oxon	C009618	BP	negative chemotaxis	GO:0050919	2.90e-08	9	376	32	45588
5598-15-2	Chlorpyrifos oxon	C009618	BP	negative regulation of apoptotic process	GO:0043066	1.16e-11	37	376	898	45588
5598-15-2	Chlorpyrifos oxon	C009618	BP	negative regulation of apoptotic signaling pathway	GO:2001234	5.95e-03	12	376	237	45588
5598-15-2	Chlorpyrifos oxon	C009618	BP	negative regulation of BP	GO:0048519	9.06e-27	133	376	5665	45588
5598-15-2	Chlorpyrifos oxon	C009618	BP	negative regulation of cell adhesion	GO:0007162	4.34e-04	15	376	309	45588
5598-15-2	Chlorpyrifos oxon	C009618	BP	negative regulation of cell communication	GO:0010648	9.12e-13	50	376	1523	45588
5598-15-2	Chlorpyrifos oxon	C009618	BP	negative regulation of cell death	GO:0060548	2.68e-13	40	376	941	45588
5598-15-2	Chlorpyrifos oxon	C009618	BP	negative regulation of cell development	GO:0010721	3.12e-08	19	376	284	45588
5598-15-2	Chlorpyrifos oxon	C009618	BP	negative regulation of cell differentiation	GO:0045596	6.59e-08	29	376	748	45588
5598-15-2	Chlorpyrifos oxon	C009618	BP	negative regulation of cell migration	GO:0030336	6.72e-03	15	376	383	45588
5598-15-2	Chlorpyrifos oxon	C009618	BP	negative regulation of cell population proliferation	GO:0008285	3.93e-08	30	376	784	45588
5598-15-2	Chlorpyrifos oxon	C009618	BP	negative regulation of cell projection organization	GO:0031345	5.32e-05	13	376	188	45588
5598-15-2	Chlorpyrifos oxon	C009618	BP	negative regulation of CC organization	GO:0051129	1.05e-14	37	376	721	45588
5598-15-2	Chlorpyrifos oxon	C009618	BP	negative regulation of cellular metabolic process	GO:0031324	1.22e-04	44	376	2093	45588
5598-15-2	Chlorpyrifos oxon	C009618	BP	negative regulation of cellular process	GO:0048523	5.36e-28	123	376	4764	45588
5598-15-2	Chlorpyrifos oxon	C009618	BP	negative regulation of developmental process	GO:0051093	2.80e-13	42	376	1043	45588
5598-15-2	Chlorpyrifos oxon	C009618	BP	negative regulation of intracellular signal transduction	GO:1902532	7.14e-06	24	376	635	45588
5598-15-2	Chlorpyrifos oxon	C009618	BP	negative regulation of lipid localization	GO:1905953	5.11e-05	9	376	70	45588
5598-15-2	Chlorpyrifos oxon	C009618	BP	negative regulation of locomotion	GO:0040013	3.58e-03	16	376	415	45588
5598-15-2	Chlorpyrifos oxon	C009618	BP	negative regulation of macromolecule metabolic process	GO:0010605	8.65e-03	50	376	2947	45588
5598-15-2	Chlorpyrifos oxon	C009618	BP	negative regulation of metabolic process	GO:0009892	1.25e-05	60	376	3174	45588
5598-15-2	Chlorpyrifos oxon	C009618	BP	negative regulation of mitochondrion organization	GO:0010823	1.38e-03	7	376	50	45588
5598-15-2	Chlorpyrifos oxon	C009618	BP	negative regulation of multicellular organismal process	GO:0051241	4.29e-12	45	376	1293	45588
5598-15-2	Chlorpyrifos oxon	C009618	BP	negative regulation of nervous system development	GO:0051961	6.39e-11	17	376	148	45588
5598-15-2	Chlorpyrifos oxon	C009618	BP	negative regulation of neurogenesis	GO:0050768	2.81e-11	17	376	141	45588
5598-15-2	Chlorpyrifos oxon	C009618	BP	negative regulation of neuron apoptotic process	GO:0043524	1.92e-07	15	376	176	45588
5598-15-2	Chlorpyrifos oxon	C009618	BP	negative regulation of neuron death	GO:1901215	1.92e-07	15	376	176	45588
5598-15-2	Chlorpyrifos oxon	C009618	BP	negative regulation of neuron projection development	GO:0010977	1.09e-03	10	376	130	45588
5598-15-2	Chlorpyrifos oxon	C009618	BP	negative regulation of programmed cell death	GO:0043069	2.68e-13	40	376	941	45588
5598-15-2	Chlorpyrifos oxon	C009618	BP	negative regulation of response to external stimulus	GO:0032102	6.02e-06	21	376	479	45588
5598-15-2	Chlorpyrifos oxon	C009618	BP	negative regulation of response to stimulus	GO:0048585	1.24e-10	51	376	1791	45588
5598-15-2	Chlorpyrifos oxon	C009618	BP	negative regulation of signaling	GO:0023057	9.36e-13	50	376	1524	45588
5598-15-2	Chlorpyrifos oxon	C009618	BP	negative regulation of signal transduction	GO:0009968	5.29e-07	39	376	1417	45588
5598-15-2	Chlorpyrifos oxon	C009618	BP	negative regulation of synaptic transmission	GO:0050805	3.94e-06	9	376	53	45588
5598-15-2	Chlorpyrifos oxon	C009618	BP	negative regulation of transmembrane transport	GO:0034763	1.45e-03	10	376	134	45588
5598-15-2	Chlorpyrifos oxon	C009618	BP	negative regulation of transport	GO:0051051	1.14e-07	23	376	472	45588
5598-15-2	Chlorpyrifos oxon	C009618	BP	nervous system development	GO:0007399	3.63e-67	132	376	2441	45588
5598-15-2	Chlorpyrifos oxon	C009618	BP	nervous system process	GO:0050877	1.69e-10	47	376	1554	45588
5598-15-2	Chlorpyrifos oxon	C009618	BP	neural precursor cell proliferation	GO:0061351	1.43e-03	11	376	169	45588
5598-15-2	Chlorpyrifos oxon	C009618	BP	neurofilament bundle assembly	GO:0033693	4.24e-03	3	376	3	45588
5598-15-2	Chlorpyrifos oxon	C009618	BP	neurofilament cytoskeleton organization	GO:0060052	7.01e-03	4	376	10	45588
5598-15-2	Chlorpyrifos oxon	C009618	BP	neurogenesis	GO:0022008	2.26e-40	87	376	1658	45588
5598-15-2	Chlorpyrifos oxon	C009618	BP	neuromuscular process	GO:0050905	3.04e-04	12	376	180	45588
5598-15-2	Chlorpyrifos oxon	C009618	BP	neuromuscular process controlling balance	GO:0050885	2.33e-04	8	376	59	45588
5598-15-2	Chlorpyrifos oxon	C009618	BP	neuron apoptotic process	GO:0051402	4.90e-16	27	376	301	45588
5598-15-2	Chlorpyrifos oxon	C009618	BP	neuron cell-cell adhesion	GO:0007158	1.14e-07	7	376	15	45588
5598-15-2	Chlorpyrifos oxon	C009618	BP	neuron death	GO:0070997	4.90e-16	27	376	301	45588
5598-15-2	Chlorpyrifos oxon	C009618	BP	neuron development	GO:0048666	2.03e-32	65	376	1080	45588
5598-15-2	Chlorpyrifos oxon	C009618	BP	neuron differentiation	GO:0030182	1.88e-30	69	376	1340	45588
5598-15-2	Chlorpyrifos oxon	C009618	BP	neuron migration	GO:0001764	4.15e-03	11	376	188	45588
5598-15-2	Chlorpyrifos oxon	C009618	BP	neuron projection development	GO:0031175	3.03e-33	62	376	931	45588
5598-15-2	Chlorpyrifos oxon	C009618	BP	neuron projection extension	GO:1990138	1.98e-12	19	376	167	45588
5598-15-2	Chlorpyrifos oxon	C009618	BP	neuron projection extension involved in neuron projection guidance	GO:1902284	1.13e-04	6	376	21	45588
5598-15-2	Chlorpyrifos oxon	C009618	BP	neuron projection fasciculation	GO:0106030	5.17e-03	5	376	21	45588
5598-15-2	Chlorpyrifos oxon	C009618	BP	neuron projection guidance	GO:0097485	3.00e-20	26	376	187	45588
5598-15-2	Chlorpyrifos oxon	C009618	BP	neuron projection morphogenesis	GO:0048812	2.62e-30	49	376	579	45588
5598-15-2	Chlorpyrifos oxon	C009618	BP	neuron projection organization	GO:0106027	9.09e-03	8	376	94	45588
5598-15-2	Chlorpyrifos oxon	C009618	BP	neuron projection regeneration	GO:0031102	7.76e-06	9	376	57	45588
5598-15-2	Chlorpyrifos oxon	C009618	BP	neuron recognition	GO:0008038	4.75e-06	8	376	37	45588
5598-15-2	Chlorpyrifos oxon	C009618	BP	neurotransmitter-gated ion channel clustering	GO:0072578	3.94e-05	6	376	18	45588
5598-15-2	Chlorpyrifos oxon	C009618	BP	neurotransmitter secretion	GO:0007269	2.73e-18	22	376	135	45588
5598-15-2	Chlorpyrifos oxon	C009618	BP	neurotransmitter transport	GO:0006836	4.28e-17	24	376	197	45588
5598-15-2	Chlorpyrifos oxon	C009618	BP	nitric oxide biosynthetic process	GO:0006809	2.37e-03	8	376	79	45588
5598-15-2	Chlorpyrifos oxon	C009618	BP	nitric oxide metabolic process	GO:0046209	2.81e-05	10	376	89	45588
5598-15-2	Chlorpyrifos oxon	C009618	BP	nitrogen compound metabolic process	GO:0006807	2.00e-33	186	376	9161	45588
5598-15-2	Chlorpyrifos oxon	C009618	BP	nitrogen compound transport	GO:0071705	1.72e-26	77	376	1970	45588
5598-15-2	Chlorpyrifos oxon	C009618	BP	NMDA glutamate receptor clustering	GO:0097114	1.72e-04	4	376	5	45588
5598-15-2	Chlorpyrifos oxon	C009618	BP	nucleobase-containing compound biosynthetic process	GO:0034654	4.21e-08	72	376	3680	45588
5598-15-2	Chlorpyrifos oxon	C009618	BP	nucleobase-containing compound metabolic process	GO:0006139	1.30e-09	101	376	5831	45588
5598-15-2	Chlorpyrifos oxon	C009618	BP	nucleobase-containing small molecule metabolic process	GO:0055086	6.41e-27	48	376	650	45588
5598-15-2	Chlorpyrifos oxon	C009618	BP	nucleoside phosphate biosynthetic process	GO:1901293	3.77e-20	30	376	285	45588
5598-15-2	Chlorpyrifos oxon	C009618	BP	nucleoside phosphate metabolic process	GO:0006753	1.10e-26	46	376	590	45588
5598-15-2	Chlorpyrifos oxon	C009618	BP	nucleoside triphosphate biosynthetic process	GO:0009142	8.97e-27	27	376	123	45588
5598-15-2	Chlorpyrifos oxon	C009618	BP	nucleoside triphosphate metabolic process	GO:0009141	1.50e-30	38	376	279	45588
5598-15-2	Chlorpyrifos oxon	C009618	BP	nucleotide biosynthetic process	GO:0009165	3.06e-20	30	376	283	45588
5598-15-2	Chlorpyrifos oxon	C009618	BP	nucleotide metabolic process	GO:0009117	7.62e-27	46	376	585	45588
5598-15-2	Chlorpyrifos oxon	C009618	BP	observational learning	GO:0098597	4.23e-03	4	376	9	45588
5598-15-2	Chlorpyrifos oxon	C009618	BP	olefinic compound metabolic process	GO:0120254	2.47e-05	12	376	144	45588
5598-15-2	Chlorpyrifos oxon	C009618	BP	oligodendrocyte development	GO:0014003	8.86e-04	7	376	47	45588
5598-15-2	Chlorpyrifos oxon	C009618	BP	oligodendrocyte differentiation	GO:0048709	1.70e-04	10	376	107	45588
5598-15-2	Chlorpyrifos oxon	C009618	BP	organelle fission	GO:0048285	6.04e-03	17	376	486	45588
5598-15-2	Chlorpyrifos oxon	C009618	BP	organelle fusion	GO:0048284	2.18e-03	10	376	140	45588
5598-15-2	Chlorpyrifos oxon	C009618	BP	organelle localization	GO:0051640	8.73e-07	23	376	523	45588
5598-15-2	Chlorpyrifos oxon	C009618	BP	organelle organization	GO:0006996	4.86e-40	117	376	3245	45588
5598-15-2	Chlorpyrifos oxon	C009618	BP	organelle transport along microtubule	GO:0072384	4.19e-03	8	376	85	45588
5598-15-2	Chlorpyrifos oxon	C009618	BP	organic acid biosynthetic process	GO:0016053	5.79e-05	16	376	307	45588
5598-15-2	Chlorpyrifos oxon	C009618	BP	organic acid catabolic process	GO:0016054	4.76e-06	15	376	221	45588
5598-15-2	Chlorpyrifos oxon	C009618	BP	organic acid metabolic process	GO:0006082	8.23e-22	50	376	932	45588
5598-15-2	Chlorpyrifos oxon	C009618	BP	organic acid transmembrane transport	GO:1903825	4.93e-05	12	376	153	45588
5598-15-2	Chlorpyrifos oxon	C009618	BP	organic acid transport	GO:0015849	2.23e-11	23	376	313	45588
5598-15-2	Chlorpyrifos oxon	C009618	BP	organic anion transport	GO:0015711	2.24e-05	18	376	373	45588
5598-15-2	Chlorpyrifos oxon	C009618	BP	organic cyclic compound biosynthetic process	GO:1901362	8.62e-12	83	376	3925	45588
5598-15-2	Chlorpyrifos oxon	C009618	BP	organic cyclic compound metabolic process	GO:1901360	1.46e-17	124	376	6301	45588
5598-15-2	Chlorpyrifos oxon	C009618	BP	organic hydroxy compound metabolic process	GO:1901615	1.47e-03	19	376	546	45588
5598-15-2	Chlorpyrifos oxon	C009618	BP	organic hydroxy compound transport	GO:0015850	1.13e-03	14	376	287	45588
5598-15-2	Chlorpyrifos oxon	C009618	BP	organic substance biosynthetic process	GO:1901576	5.06e-18	116	376	5563	45588
5598-15-2	Chlorpyrifos oxon	C009618	BP	organic substance catabolic process	GO:1901575	5.74e-14	61	376	2080	45588
5598-15-2	Chlorpyrifos oxon	C009618	BP	organic substance metabolic process	GO:0071704	7.68e-46	224	376	10874	45588
5598-15-2	Chlorpyrifos oxon	C009618	BP	organic substance transport	GO:0071702	8.32e-32	92	376	2416	45588
5598-15-2	Chlorpyrifos oxon	C009618	BP	organonitrogen compound biosynthetic process	GO:1901566	1.71e-18	63	376	1792	45588
5598-15-2	Chlorpyrifos oxon	C009618	BP	organonitrogen compound catabolic process	GO:1901565	4.01e-06	35	376	1258	45588
5598-15-2	Chlorpyrifos oxon	C009618	BP	organonitrogen compound metabolic process	GO:1901564	3.05e-46	155	376	5163	45588
5598-15-2	Chlorpyrifos oxon	C009618	BP	organophosphate biosynthetic process	GO:0090407	2.26e-16	35	376	563	45588
5598-15-2	Chlorpyrifos oxon	C009618	BP	organophosphate metabolic process	GO:0019637	3.86e-24	54	376	992	45588
5598-15-2	Chlorpyrifos oxon	C009618	BP	oxidative phosphorylation	GO:0006119	3.90e-37	35	376	145	45588
5598-15-2	Chlorpyrifos oxon	C009618	BP	oxoacid metabolic process	GO:0043436	5.33e-22	50	376	923	45588
5598-15-2	Chlorpyrifos oxon	C009618	BP	peptide metabolic process	GO:0006518	6.82e-05	29	376	1012	45588
5598-15-2	Chlorpyrifos oxon	C009618	BP	peptidyl-amino acid modification	GO:0018193	1.26e-03	17	376	434	45588
5598-15-2	Chlorpyrifos oxon	C009618	BP	peptidyl-tyrosine modification	GO:0018212	1.09e-03	10	376	130	45588
5598-15-2	Chlorpyrifos oxon	C009618	BP	peptidyl-tyrosine phosphorylation	GO:0018108	1.01e-03	10	376	129	45588
5598-15-2	Chlorpyrifos oxon	C009618	BP	peripheral nervous system development	GO:0007422	4.19e-03	8	376	85	45588
5598-15-2	Chlorpyrifos oxon	C009618	BP	phosphate-containing compound metabolic process	GO:0006796	5.41e-29	77	376	1805	45588
5598-15-2	Chlorpyrifos oxon	C009618	BP	phosphorus metabolic process	GO:0006793	1.50e-28	77	376	1833	45588
5598-15-2	Chlorpyrifos oxon	C009618	BP	phosphorylation	GO:0016310	4.22e-07	30	376	864	45588
5598-15-2	Chlorpyrifos oxon	C009618	BP	plasma membrane bounded cell projection morphogenesis	GO:0120039	8.05e-30	49	376	593	45588
5598-15-2	Chlorpyrifos oxon	C009618	BP	plasma membrane bounded cell projection organization	GO:0120036	9.49e-30	71	376	1468	45588
5598-15-2	Chlorpyrifos oxon	C009618	BP	positive regulation of apoptotic process	GO:0043065	1.79e-11	29	376	538	45588
5598-15-2	Chlorpyrifos oxon	C009618	BP	positive regulation of apoptotic signaling pathway	GO:2001235	3.44e-04	11	376	147	45588
5598-15-2	Chlorpyrifos oxon	C009618	BP	positive regulation of axon extension	GO:0045773	5.98e-03	6	376	39	45588
5598-15-2	Chlorpyrifos oxon	C009618	BP	positive regulation of axonogenesis	GO:0050772	9.16e-04	8	376	70	45588
5598-15-2	Chlorpyrifos oxon	C009618	BP	positive regulation of BP	GO:0048518	4.26e-45	166	376	6062	45588
5598-15-2	Chlorpyrifos oxon	C009618	BP	positive regulation of biosynthetic process	GO:0009891	8.25e-03	38	376	1953	45588
5598-15-2	Chlorpyrifos oxon	C009618	BP	positive regulation of cell adhesion	GO:0045785	4.62e-05	20	376	487	45588
5598-15-2	Chlorpyrifos oxon	C009618	BP	positive regulation of cell communication	GO:0010647	8.17e-23	68	376	1744	45588
5598-15-2	Chlorpyrifos oxon	C009618	BP	positive regulation of cell death	GO:0010942	5.00e-11	29	376	560	45588
5598-15-2	Chlorpyrifos oxon	C009618	BP	positive regulation of cell development	GO:0010720	4.18e-11	26	376	433	45588
5598-15-2	Chlorpyrifos oxon	C009618	BP	positive regulation of cell differentiation	GO:0045597	4.50e-06	29	376	896	45588
5598-15-2	Chlorpyrifos oxon	C009618	BP	positive regulation of cell growth	GO:0030307	1.11e-06	14	376	167	45588
5598-15-2	Chlorpyrifos oxon	C009618	BP	positive regulation of cell junction assembly	GO:1901890	1.97e-05	11	376	112	45588
5598-15-2	Chlorpyrifos oxon	C009618	BP	positive regulation of cell migration	GO:0030335	2.82e-09	27	376	564	45588
5598-15-2	Chlorpyrifos oxon	C009618	BP	positive regulation of cell motility	GO:2000147	9.07e-09	27	376	593	45588
5598-15-2	Chlorpyrifos oxon	C009618	BP	positive regulation of cell population proliferation	GO:0008284	1.25e-10	37	376	970	45588
5598-15-2	Chlorpyrifos oxon	C009618	BP	positive regulation of cell projection organization	GO:0031346	4.95e-06	18	376	339	45588
5598-15-2	Chlorpyrifos oxon	C009618	BP	positive regulation of CC biogenesis	GO:0044089	1.05e-10	27	376	491	45588
5598-15-2	Chlorpyrifos oxon	C009618	BP	positive regulation of CC organization	GO:0051130	7.15e-24	55	376	1048	45588
5598-15-2	Chlorpyrifos oxon	C009618	BP	positive regulation of cellular metabolic process	GO:0031325	6.51e-07	57	376	2707	45588
5598-15-2	Chlorpyrifos oxon	C009618	BP	positive regulation of cellular process	GO:0048522	2.14e-40	150	376	5375	45588
5598-15-2	Chlorpyrifos oxon	C009618	BP	positive regulation of chemotaxis	GO:0050921	2.29e-05	12	376	143	45588
5598-15-2	Chlorpyrifos oxon	C009618	BP	positive regulation of cytokine production	GO:0001819	2.66e-03	18	376	512	45588
5598-15-2	Chlorpyrifos oxon	C009618	BP	positive regulation of developmental growth	GO:0048639	1.92e-06	14	376	174	45588
5598-15-2	Chlorpyrifos oxon	C009618	BP	positive regulation of developmental process	GO:0051094	1.62e-17	54	376	1373	45588
5598-15-2	Chlorpyrifos oxon	C009618	BP	positive regulation of establishment of protein localization	GO:1904951	3.36e-04	15	376	303	45588
5598-15-2	Chlorpyrifos oxon	C009618	BP	positive regulation of excitatory postsynaptic potential	GO:2000463	1.76e-06	8	376	33	45588
5598-15-2	Chlorpyrifos oxon	C009618	BP	positive regulation of gene expression	GO:0010628	3.65e-09	39	376	1200	45588
5598-15-2	Chlorpyrifos oxon	C009618	BP	positive regulation of gliogenesis	GO:0014015	5.11e-05	9	376	70	45588
5598-15-2	Chlorpyrifos oxon	C009618	BP	positive regulation of growth	GO:0045927	6.32e-06	16	376	263	45588
5598-15-2	Chlorpyrifos oxon	C009618	BP	positive regulation of immune system process	GO:0002684	3.02e-03	27	376	1074	45588
5598-15-2	Chlorpyrifos oxon	C009618	BP	positive regulation of intracellular signal transduction	GO:1902533	2.26e-13	41	376	986	45588
5598-15-2	Chlorpyrifos oxon	C009618	BP	positive regulation of intrinsic apoptotic signaling pathway	GO:2001244	7.27e-04	8	376	68	45588
5598-15-2	Chlorpyrifos oxon	C009618	BP	positive regulation of leukocyte chemotaxis	GO:0002690	9.86e-03	8	376	95	45588
5598-15-2	Chlorpyrifos oxon	C009618	BP	positive regulation of leukocyte migration	GO:0002687	3.44e-03	10	376	147	45588
5598-15-2	Chlorpyrifos oxon	C009618	BP	positive regulation of locomotion	GO:0040017	1.68e-08	27	376	609	45588
5598-15-2	Chlorpyrifos oxon	C009618	BP	positive regulation of macromolecule metabolic process	GO:0010604	9.72e-11	71	376	3170	45588
5598-15-2	Chlorpyrifos oxon	C009618	BP	positive regulation of MAPK cascade	GO:0043410	2.53e-07	22	376	446	45588
5598-15-2	Chlorpyrifos oxon	C009618	BP	positive regulation of metabolic process	GO:0009893	3.87e-18	89	376	3493	45588
5598-15-2	Chlorpyrifos oxon	C009618	BP	positive regulation of mitochondrial fission	GO:0090141	3.97e-03	5	376	20	45588
5598-15-2	Chlorpyrifos oxon	C009618	BP	positive regulation of mitochondrion organization	GO:0010822	3.25e-07	11	376	77	45588
5598-15-2	Chlorpyrifos oxon	C009618	BP	positive regulation of multicellular organismal process	GO:0051240	1.58e-20	64	376	1692	45588
5598-15-2	Chlorpyrifos oxon	C009618	BP	positive regulation of nervous system development	GO:0051962	1.31e-20	30	376	275	45588
5598-15-2	Chlorpyrifos oxon	C009618	BP	positive regulation of neurogenesis	GO:0050769	1.85e-13	22	376	223	45588
5598-15-2	Chlorpyrifos oxon	C009618	BP	positive regulation of neuron apoptotic process	GO:0043525	4.41e-03	7	376	59	45588
5598-15-2	Chlorpyrifos oxon	C009618	BP	positive regulation of neuron death	GO:1901216	4.41e-03	7	376	59	45588
5598-15-2	Chlorpyrifos oxon	C009618	BP	positive regulation of nitrogen compound metabolic process	GO:0051173	1.18e-07	58	376	2664	45588
5598-15-2	Chlorpyrifos oxon	C009618	BP	positive regulation of organelle organization	GO:0010638	2.60e-13	30	376	496	45588
5598-15-2	Chlorpyrifos oxon	C009618	BP	positive regulation of phosphate metabolic process	GO:0045937	1.89e-04	16	376	334	45588
5598-15-2	Chlorpyrifos oxon	C009618	BP	positive regulation of phosphorus metabolic process	GO:0010562	1.89e-04	16	376	334	45588
5598-15-2	Chlorpyrifos oxon	C009618	BP	positive regulation of phosphorylation	GO:0042327	8.81e-03	13	376	292	45588
5598-15-2	Chlorpyrifos oxon	C009618	BP	positive regulation of programmed cell death	GO:0043068	5.00e-11	29	376	560	45588
5598-15-2	Chlorpyrifos oxon	C009618	BP	positive regulation of protein-containing complex assembly	GO:0031334	5.39e-03	11	376	193	45588
5598-15-2	Chlorpyrifos oxon	C009618	BP	positive regulation of protein kinase B signaling	GO:0051897	1.26e-07	16	376	202	45588
5598-15-2	Chlorpyrifos oxon	C009618	BP	positive regulation of protein localization	GO:1903829	1.35e-07	23	376	476	45588
5598-15-2	Chlorpyrifos oxon	C009618	BP	positive regulation of protein localization to membrane	GO:1905477	2.22e-04	10	376	110	45588
5598-15-2	Chlorpyrifos oxon	C009618	BP	positive regulation of protein localization to plasma membrane	GO:1903078	8.63e-03	7	376	65	45588
5598-15-2	Chlorpyrifos oxon	C009618	BP	positive regulation of protein metabolic process	GO:0051247	1.37e-08	31	376	803	45588
5598-15-2	Chlorpyrifos oxon	C009618	BP	positive regulation of protein modification process	GO:0031401	3.16e-04	17	376	394	45588
5598-15-2	Chlorpyrifos oxon	C009618	BP	positive regulation of protein phosphorylation	GO:0001934	9.58e-03	12	376	248	45588
5598-15-2	Chlorpyrifos oxon	C009618	BP	positive regulation of protein transport	GO:0051222	7.86e-03	13	376	289	45588
5598-15-2	Chlorpyrifos oxon	C009618	BP	positive regulation of release of cytochrome c from mitochondria	GO:0090200	5.17e-03	5	376	21	45588
5598-15-2	Chlorpyrifos oxon	C009618	BP	positive regulation of response to external stimulus	GO:0032103	7.41e-04	21	376	633	45588
5598-15-2	Chlorpyrifos oxon	C009618	BP	positive regulation of response to stimulus	GO:0048584	2.49e-18	71	376	2280	45588
5598-15-2	Chlorpyrifos oxon	C009618	BP	positive regulation of signaling	GO:0023056	4.84e-22	67	376	1745	45588
5598-15-2	Chlorpyrifos oxon	C009618	BP	positive regulation of signal transduction	GO:0009967	2.29e-15	54	376	1534	45588
5598-15-2	Chlorpyrifos oxon	C009618	BP	positive regulation of small molecule metabolic process	GO:0062013	5.60e-03	10	376	155	45588
5598-15-2	Chlorpyrifos oxon	C009618	BP	positive regulation of synapse assembly	GO:0051965	3.93e-05	9	376	68	45588
5598-15-2	Chlorpyrifos oxon	C009618	BP	positive regulation of synaptic transmission	GO:0050806	9.30e-15	21	376	170	45588
5598-15-2	Chlorpyrifos oxon	C009618	BP	positive regulation of synaptic transmission, glutamatergic	GO:0051968	2.08e-07	8	376	26	45588
5598-15-2	Chlorpyrifos oxon	C009618	BP	positive regulation of transcription by RNA polymerase II	GO:0045944	2.54e-03	29	376	1201	45588
5598-15-2	Chlorpyrifos oxon	C009618	BP	positive regulation of transport	GO:0051050	1.86e-12	37	376	847	45588
5598-15-2	Chlorpyrifos oxon	C009618	BP	postsynapse assembly	GO:0099068	4.86e-08	12	376	85	45588
5598-15-2	Chlorpyrifos oxon	C009618	BP	postsynapse organization	GO:0099173	5.65e-15	24	376	242	45588
5598-15-2	Chlorpyrifos oxon	C009618	BP	postsynaptic cytoskeleton organization	GO:0099188	3.58e-04	6	376	25	45588
5598-15-2	Chlorpyrifos oxon	C009618	BP	postsynaptic density organization	GO:0097106	8.86e-04	7	376	47	45588
5598-15-2	Chlorpyrifos oxon	C009618	BP	postsynaptic density protein 95 clustering	GO:0097119	6.90e-05	5	376	10	45588
5598-15-2	Chlorpyrifos oxon	C009618	BP	postsynaptic intermediate filament cytoskeleton organization	GO:0099185	4.24e-03	3	376	3	45588
5598-15-2	Chlorpyrifos oxon	C009618	BP	postsynaptic membrane assembly	GO:0097104	1.55e-05	5	376	8	45588
5598-15-2	Chlorpyrifos oxon	C009618	BP	postsynaptic membrane organization	GO:0001941	1.71e-05	8	376	43	45588
5598-15-2	Chlorpyrifos oxon	C009618	BP	postsynaptic signal transduction	GO:0098926	5.09e-03	6	376	38	45588
5598-15-2	Chlorpyrifos oxon	C009618	BP	postsynaptic specialization assembly	GO:0098698	3.06e-03	6	376	35	45588
5598-15-2	Chlorpyrifos oxon	C009618	BP	postsynaptic specialization organization	GO:0099084	1.32e-04	8	376	55	45588
[truncated: 19,933 more rows]
