# Supplementary material for: Phenotypically anchored transcriptomics across diverse agrichemicals reveals conserved pathways and unique gene expression signatures in zebrafish
Source: Front Toxicol. 2025 Oct 17;7:1675060. doi: 10.3389/ftox.2025.1675060 (PMC12575134; doi:10.3389/ftox.2025.1675060)
Supplement: Supplementary file 5 [file Table6.xlsx]

## Sheet: Output
CASRN	Chemical	ChemicalID	source_CTD	term_name_CTD	term_id	p_value_CTD	TargetMatchQty	TargetTotalQty	BackgroundMatchQty	BackgroundTotalQty	p_value_StMary	term_size	query_size	intersection_size	effective_domain_size	source_StMary	term_name_StMary
116-06-3	Aldicarb	D000448	BP	anatomical structure development	GO:0048856	0.000253	11	15	5843	45588	4.9143210000000001E-3	858	144	48	4637	GO:BP	anatomical structure development
116-06-3	Aldicarb	D000448	BP	axon guidance	GO:0007411	0.000695	4	15	185	45588	4.7476881999999998E-2	49	144	8	4637	GO:BP	axon guidance
116-06-3	Aldicarb	D000448	BP	cell development	GO:0048468	2.85e-06	10	15	2749	45588	1.8022950999999999E-2	322	144	24	4637	GO:BP	cell development
116-06-3	Aldicarb	D000448	BP	cell differentiation	GO:0030154	9.2e-06	11	15	4269	45588	4.9288309999999998E-3	425	144	30	4637	GO:BP	cell differentiation
116-06-3	Aldicarb	D000448	BP	cell morphogenesis	GO:0000902	0.000519	6	15	905	45588	3.7732065000000002E-2	122	144	13	4637	GO:BP	cell morphogenesis
116-06-3	Aldicarb	D000448	BP	cellular developmental process	GO:0048869	9.48e-06	11	15	4281	45588	4.9288309999999998E-3	425	144	30	4637	GO:BP	cellular developmental process
116-06-3	Aldicarb	D000448	BP	developmental process	GO:0032502	0.000653	11	15	6397	45588	4.5913699999999998E-4	892	144	52	4637	GO:BP	developmental process
116-06-3	Aldicarb	D000448	BP	nervous system development	GO:0007399	2.67e-05	9	15	2441	45588	0.027129878227720255	288	144	22	4637	GO:BP	nervous system development
116-06-3	Aldicarb	D000448	BP	neuron projection guidance	GO:0097485	0.000725	4	15	187	45588	4.7476881999999998E-2	49	144	8	4637	GO:BP	neuron projection guidance
116-06-3	Aldicarb	D000448	BP	synaptic signaling	GO:0099536	3.9e-06	7	15	757	45588	0.025451907641402007	86	144	11	4637	GO:BP	synaptic signaling
116-06-3	Aldicarb	D000448	MF	protein binding	GO:0005515	0.00256	14	15	14619	45588	9.9103590000000005E-3	735	140	37	5218	GO:MF	protein binding
101-21-3	Chlorpropham	D002748	BP	cellular response to stimulus	GO:0051716	0.00254	7	7	7307	45588	0.015628582353122283	921	380	107	4637	GO:BP	cellular response to stimulus
5598-15-2	Chlorpyrifos oxon	C009618	CC	mitochondrial matrix	GO:0005759	3.84e-06	22	376	515	45588	0.043083445554766085	20	48	3	6103	GO:CC	mitochondrial matrix
5598-15-2	Chlorpyrifos oxon	C009618	CC	mitochondrion	GO:0005739	5.48e-85	133	376	1794	45588	0.016609232330686376	155	48	7	6103	GO:CC	mitochondrion
68359-37-5	Cyfluthrin	C052570	BP	anatomical structure development	GO:0048856	6.7e-31	65	98	5843	45588	3.0747234848890814e-8	858	292	99	4637	GO:BP	anatomical structure development
68359-37-5	Cyfluthrin	C052570	BP	anatomical structure morphogenesis	GO:0009653	2.34e-23	43	98	2677	45588	9.6207103894838705E-5	390	292	51	4637	GO:BP	anatomical structure morphogenesis
68359-37-5	Cyfluthrin	C052570	BP	axon development	GO:0061564	2.18e-05	11	98	449	45588	1.48716046831834E-3	92	292	19	4637	GO:BP	axon development
68359-37-5	Cyfluthrin	C052570	BP	axonogenesis	GO:0007409	8.5e-05	10	98	395	45588	1.8713878763664401E-3	85	292	18	4637	GO:BP	axonogenesis
68359-37-5	Cyfluthrin	C052570	BP	cell adhesion	GO:0007155	2.02e-06	19	98	1482	45588	5.19980011374195E-3	146	292	24	4637	GO:BP	cell adhesion
68359-37-5	Cyfluthrin	C052570	BP	cell-cell adhesion	GO:0098609	5.41e-07	16	98	899	45588	1.2503456780794701E-3	91	292	19	4637	GO:BP	cell-cell adhesion
68359-37-5	Cyfluthrin	C052570	BP	cell communication	GO:0007154	2.86e-35	71	98	6425	45588	1.5037419560566801E-3	882	292	87	4637	GO:BP	cell communication
68359-37-5	Cyfluthrin	C052570	BP	cell development	GO:0048468	8.23e-22	42	98	2749	45588	2.9319944755823901E-5	322	292	46	4637	GO:BP	cell development
68359-37-5	Cyfluthrin	C052570	BP	cell differentiation	GO:0030154	3.27e-25	53	98	4269	45588	4.1310936981173201E-5	425	292	55	4637	GO:BP	cell differentiation
68359-37-5	Cyfluthrin	C052570	BP	cell morphogenesis	GO:0000902	5.24e-05	14	98	905	45588	9.2102992622012797E-3	122	292	21	4637	GO:BP	cell morphogenesis
68359-37-5	Cyfluthrin	C052570	BP	cell morphogenesis involved in neuron differentiation	GO:0048667	0.000111	11	98	526	45588	2.0864281099436501E-3	94	292	19	4637	GO:BP	cell morphogenesis involved in neuron differentiation
68359-37-5	Cyfluthrin	C052570	BP	cell projection morphogenesis	GO:0048858	0.000406	11	98	598	45588	1.61842105094083E-3	101	292	20	4637	GO:BP	cell projection morphogenesis
68359-37-5	Cyfluthrin	C052570	BP	cell projection organization	GO:0030030	2.88e-06	19	98	1514	45588	4.0866487359038601E-5	203	292	34	4637	GO:BP	cell projection organization
68359-37-5	Cyfluthrin	C052570	BP	cellular developmental process	GO:0048869	3.75e-25	53	98	4281	45588	4.1310936981173201E-5	425	292	55	4637	GO:BP	cellular developmental process
68359-37-5	Cyfluthrin	C052570	BP	cellular response to stimulus	GO:0051716	9.16e-43	80	98	7307	45588	9.2701242960525603E-3	921	292	87	4637	GO:BP	cellular response to stimulus
68359-37-5	Cyfluthrin	C052570	BP	cytoskeleton organization	GO:0007010	0.00536	14	98	1324	45588	6.5948375682205402E-3	188	292	28	4637	GO:BP	cytoskeleton organization
68359-37-5	Cyfluthrin	C052570	BP	developmental process	GO:0032502	9.8e-31	67	98	6397	45588	2.3144728117506345e-8	892	292	102	4637	GO:BP	developmental process
68359-37-5	Cyfluthrin	C052570	BP	generation of neurons	GO:0048699	1.68e-10	23	98	1421	45588	1.50845371917733E-4	204	292	33	4637	GO:BP	generation of neurons
68359-37-5	Cyfluthrin	C052570	BP	multicellular organismal process	GO:0032501	2.15e-34	75	98	7770	45588	6.7328171501210201E-4	800	292	82	4637	GO:BP	multicellular organismal process
68359-37-5	Cyfluthrin	C052570	BP	multicellular organism development	GO:0007275	5.49e-31	60	98	4652	45588	1.0214073892589499E-4	640	292	72	4637	GO:BP	multicellular organism development
68359-37-5	Cyfluthrin	C052570	BP	nervous system development	GO:0007399	2.15e-18	37	98	2441	45588	7.739115552550834e-7	288	292	46	4637	GO:BP	nervous system development
68359-37-5	Cyfluthrin	C052570	BP	neurogenesis	GO:0022008	4.45e-15	29	98	1658	45588	3.0084532261288898E-4	220	292	34	4637	GO:BP	neurogenesis
68359-37-5	Cyfluthrin	C052570	BP	neuron development	GO:0048666	9.33e-09	19	98	1080	45588	2.4182666436754099E-3	159	292	26	4637	GO:BP	neuron development
68359-37-5	Cyfluthrin	C052570	BP	neuron differentiation	GO:0030182	4.39e-08	20	98	1340	45588	1.46397117103657E-4	194	292	32	4637	GO:BP	neuron differentiation
68359-37-5	Cyfluthrin	C052570	BP	neuron projection development	GO:0031175	9.01e-07	16	98	931	45588	3.0033512707605599E-4	134	292	25	4637	GO:BP	neuron projection development
68359-37-5	Cyfluthrin	C052570	BP	neuron projection morphogenesis	GO:0048812	0.000293	11	98	579	45588	1.1658476068831601E-3	99	292	20	4637	GO:BP	neuron projection morphogenesis
68359-37-5	Cyfluthrin	C052570	BP	organelle organization	GO:0006996	1.7e-12	35	98	3245	45588	6.9696489047332902E-3	377	292	45	4637	GO:BP	organelle organization
68359-37-5	Cyfluthrin	C052570	BP	plasma membrane bounded cell projection morphogenesis	GO:0120039	0.000373	11	98	593	45588	1.3753186539662799E-3	100	292	20	4637	GO:BP	plasma membrane bounded cell projection morphogenesis
68359-37-5	Cyfluthrin	C052570	BP	plasma membrane bounded cell projection organization	GO:0120036	1.73e-06	19	98	1468	45588	2.1024125683279601E-4	197	292	32	4637	GO:BP	plasma membrane bounded cell projection organization
68359-37-5	Cyfluthrin	C052570	BP	positive regulation of cell differentiation	GO:0045597	4.29e-09	18	98	896	45588	2.940874736521E-3	29	292	10	4637	GO:BP	positive regulation of cell differentiation
68359-37-5	Cyfluthrin	C052570	BP	positive regulation of developmental process	GO:0051094	1.91e-18	30	98	1373	45588	4.7745199982368897E-2	46	292	11	4637	GO:BP	positive regulation of developmental process
68359-37-5	Cyfluthrin	C052570	BP	regulation of cell differentiation	GO:0045595	3.25e-12	26	98	1623	45588	0.012981669840296466	63	292	14	4637	GO:BP	regulation of cell differentiation
68359-37-5	Cyfluthrin	C052570	BP	regulation of developmental process	GO:0050793	1.15e-17	37	98	2565	45588	0.027845171594640266	131	292	21	4637	GO:BP	regulation of developmental process
68359-37-5	Cyfluthrin	C052570	BP	regulation of response to stimulus	GO:0048583	1.35e-24	51	98	3970	45588	3.2597588898870003E-2	294	292	36	4637	GO:BP	regulation of response to stimulus
68359-37-5	Cyfluthrin	C052570	BP	response to stimulus	GO:0050896	3.57e-44	86	98	8939	45588	0.013813458925213693	1069	292	97	4637	GO:BP	response to stimulus
68359-37-5	Cyfluthrin	C052570	BP	signaling	GO:0023052	1.68e-34	70	98	6330	45588	2.75005338447181E-3	881	292	86	4637	GO:BP	signaling
68359-37-5	Cyfluthrin	C052570	BP	signal transduction	GO:0007165	1.23e-28	63	98	5853	45588	4.7539576329382596E-3	812	292	80	4637	GO:BP	signal transduction
68359-37-5	Cyfluthrin	C052570	BP	system development	GO:0048731	5.56e-29	55	98	3971	45588	1.6893869118310699E-5	565	292	68	4637	GO:BP	system development
68359-37-5	Cyfluthrin	C052570	CC	axon	GO:0030424	0.000399	11	98	597	45588	2.0752975902124998E-3	57	305	12	6103	GO:CC	axon
68359-37-5	Cyfluthrin	C052570	CC	cell junction	GO:0030054	4.43e-11	28	98	2169	45588	6.889304097948562e-7	263	305	37	6103	GO:CC	cell junction
68359-37-5	Cyfluthrin	C052570	CC	cell periphery	GO:0071944	2.58e-07	39	98	6010	45588	2.254903823638058e-13	854	305	95	6103	GO:CC	cell periphery
68359-37-5	Cyfluthrin	C052570	CC	cell projection	GO:0042995	1.14e-12	31	98	2406	45588	1.4632357754408739e-7	249	305	37	6103	GO:CC	cell projection
68359-37-5	Cyfluthrin	C052570	CC	cytoplasm	GO:0005737	9.99e-37	88	98	11844	45588	1.19221547891248E-4	1577	305	116	6103	GO:CC	cytoplasm
68359-37-5	Cyfluthrin	C052570	CC	dendrite	GO:0030425	0.000202	11	98	558	45588	2.0382211273706799E-4	81	305	16	6103	GO:CC	dendrite
68359-37-5	Cyfluthrin	C052570	CC	dendritic tree	GO:0097447	0.000209	11	98	560	45588	2.0382211273706799E-4	81	305	16	6103	GO:CC	dendritic tree
68359-37-5	Cyfluthrin	C052570	CC	Golgi apparatus	GO:0005794	0.000323	17	98	1609	45588	3.0636125051124799E-2	144	305	18	6103	GO:CC	Golgi apparatus
68359-37-5	Cyfluthrin	C052570	CC	membrane	GO:0016020	6.21e-11	54	98	9024	45588	1.2482271075125636e-20	1716	305	165	6103	GO:CC	membrane
68359-37-5	Cyfluthrin	C052570	CC	neuron projection	GO:0043005	4.03e-09	20	98	1174	45588	1.01953309679162E-6	166	305	28	6103	GO:CC	neuron projection
68359-37-5	Cyfluthrin	C052570	CC	plasma membrane	GO:0005886	4.35e-06	36	98	5697	45588	1.0391752275907724e-10	764	305	83	6103	GO:CC	plasma membrane
68359-37-5	Cyfluthrin	C052570	CC	plasma membrane bounded cell projection	GO:0120025	2.51e-12	30	98	2289	45588	2.7189625943308273e-7	243	305	36	6103	GO:CC	plasma membrane bounded cell projection
68359-37-5	Cyfluthrin	C052570	CC	postsynapse	GO:0098794	0.00382	11	98	750	45588	4.3384052870966597E-2	88	305	13	6103	GO:CC	postsynapse
68359-37-5	Cyfluthrin	C052570	CC	somatodendritic compartment	GO:0036477	6.03e-07	15	98	767	45588	2.1890224497032E-4	91	305	17	6103	GO:CC	somatodendritic compartment
68359-37-5	Cyfluthrin	C052570	CC	synapse	GO:0045202	1.82e-10	24	98	1586	45588	3.3363104680917701E-4	193	305	26	6103	GO:CC	synapse
68359-37-5	Cyfluthrin	C052570	MF	binding	GO:0005488	3.63e-32	94	98	16742	45588	0.019354138837967858	2807	278	180	5218	GO:MF	binding
68359-37-5	Cyfluthrin	C052570	MF	catalytic activity	GO:0003824	1.39e-16	49	98	5420	45588	7.82120743578151E-3	1192	278	92	5218	GO:MF	catalytic activity
68359-37-5	Cyfluthrin	C052570	MF	enzyme regulator activity	GO:0030234	0.0046	14	98	1307	45588	3.2980481006040099E-5	200	278	30	5218	GO:MF	enzyme regulator activity
68359-37-5	Cyfluthrin	C052570	MF	MF regulator activity	GO:0098772	1.94e-11	28	98	2098	45588	3.0664666760125145e-7	315	278	44	5218	GO:MF	molecular function regulator activity
68359-37-5	Cyfluthrin	C052570	MF	protein binding	GO:0005515	1.8e-34	92	98	14619	45588	6.5093137213167296E-5	735	278	70	5218	GO:MF	protein binding
68359-37-5	Cyfluthrin	C052570	MF	signaling receptor binding	GO:0005102	1.04e-09	22	98	1390	45588	6.4167728064483199E-3	183	278	24	5218	GO:MF	signaling receptor binding
94361-06-5	Cyproconazole	C093628	CC	membrane	GO:0016020	1.12e-53	235	432	9024	45588	4.9898616202350497E-2	1716	59	29	6103	GO:CC	membrane
94361-06-5	Cyproconazole	C093628	MF	enzyme regulator activity	GO:0030234	1.38e-11	48	432	1307	45588	3.63478405461836E-3	200	52	10	5218	GO:MF	enzyme regulator activity
119446-68-3	Difenoconazole	C115058	BP	anatomical structure development	GO:0048856	1.11e-08	38	89	5843	45588	1.38618757227052E-2	858	176	55	4637	GO:BP	anatomical structure development
119446-68-3	Difenoconazole	C115058	BP	developmental process	GO:0032502	1.25e-12	45	89	6397	45588	0.010003341511289556	892	176	57	4637	GO:BP	developmental process
119446-68-3	Difenoconazole	C115058	CC	cytoplasm	GO:0005737	5.23e-32	79	89	11844	45588	2.7419520496283802E-3	1577	182	72	6103	GO:CC	cytoplasm
119446-68-3	Difenoconazole	C115058	CC	endoplasmic reticulum membrane	GO:0005789	2.69e-20	29	89	1207	45588	4.8411114851465202E-2	78	182	9	6103	GO:CC	endoplasmic reticulum membrane
119446-68-3	Difenoconazole	C115058	CC	membrane	GO:0016020	8.78e-13	53	89	9024	45588	9.368896851941302e-10	1716	182	94	6103	GO:CC	membrane
119446-68-3	Difenoconazole	C115058	CC	nuclear outer membrane-endoplasmic reticulum membrane network	GO:0042175	4.75e-20	29	89	1232	45588	4.8411114851465202E-2	78	182	9	6103	GO:CC	nuclear outer membrane-endoplasmic reticulum membrane network
119446-68-3	Difenoconazole	C115058	MF	catalytic activity	GO:0003824	3.63e-18	48	89	5420	45588	4.7366548090745503E-2	1192	175	60	5218	GO:MF	catalytic activity
72-20-8	Endrin	D004732	BP	anatomical structure development	GO:0048856	5.67e-17	39	61	5843	45588	8.9475095786644004E-3	858	53	23	4637	GO:BP	anatomical structure development
72-20-8	Endrin	D004732	BP	anatomical structure morphogenesis	GO:0009653	6.18e-10	23	61	2677	45588	3.1005944176314401E-2	390	53	14	4637	GO:BP	anatomical structure morphogenesis
72-20-8	Endrin	D004732	BP	developmental process	GO:0032502	1.07e-17	41	61	6397	45588	1.7161373215817299E-2	892	53	23	4637	GO:BP	developmental process
120068-37-3	Fipronil	C082360	MF	ion binding	GO:0043167	1.85e-126	658	1905	6048	45588	3.3249349781474397E-2	1111	7	6	5218	GO:MF	ion binding
120068-37-3	Fipronil	C082360	MF	small molecule binding	GO:0036094	5.26e-79	331	1905	2457	45588	3.7819054016265202E-2	1136	7	6	5218	GO:MF	small molecule binding
85509-19-9	Flusilazole	C061365	CC	cytosol	GO:0005829	7.24e-19	107	332	5436	45588	2.0175565660667701E-2	211	11	4	6103	GO:CC	cytosol

## Sheet: Summarized
CASRN	Chemical	source	term_name_CTD	term_id
116-06-3	Aldicarb	BP	anatomical structure development	GO:0048856
116-06-3	Aldicarb	BP	axon guidance	GO:0007411
116-06-3	Aldicarb	BP	cell development	GO:0048468
116-06-3	Aldicarb	BP	cell differentiation	GO:0030154
116-06-3	Aldicarb	BP	cell morphogenesis	GO:0000902
116-06-3	Aldicarb	BP	cellular developmental process	GO:0048869
116-06-3	Aldicarb	BP	developmental process	GO:0032502
116-06-3	Aldicarb	BP	nervous system development	GO:0007399
116-06-3	Aldicarb	BP	neuron projection guidance	GO:0097485
116-06-3	Aldicarb	BP	synaptic signaling	GO:0099536
116-06-3	Aldicarb	MF	protein binding	GO:0005515
101-21-3	Chlorpropham	BP	cellular response to stimulus	GO:0051716
5598-15-2	Chlorpyrifos oxon	CC	mitochondrial matrix	GO:0005759
5598-15-2	Chlorpyrifos oxon	CC	mitochondrion	GO:0005739
68359-37-5	Cyfluthrin	BP	anatomical structure development	GO:0048856
68359-37-5	Cyfluthrin	BP	anatomical structure morphogenesis	GO:0009653
68359-37-5	Cyfluthrin	BP	axon development	GO:0061564
68359-37-5	Cyfluthrin	BP	axonogenesis	GO:0007409
68359-37-5	Cyfluthrin	BP	cell adhesion	GO:0007155
68359-37-5	Cyfluthrin	BP	cell-cell adhesion	GO:0098609
68359-37-5	Cyfluthrin	BP	cell communication	GO:0007154
68359-37-5	Cyfluthrin	BP	cell development	GO:0048468
68359-37-5	Cyfluthrin	BP	cell differentiation	GO:0030154
68359-37-5	Cyfluthrin	BP	cell morphogenesis	GO:0000902
68359-37-5	Cyfluthrin	BP	cell morphogenesis involved in neuron differentiation	GO:0048667
68359-37-5	Cyfluthrin	BP	cell projection morphogenesis	GO:0048858
68359-37-5	Cyfluthrin	BP	cell projection organization	GO:0030030
68359-37-5	Cyfluthrin	BP	cellular developmental process	GO:0048869
68359-37-5	Cyfluthrin	BP	cellular response to stimulus	GO:0051716
68359-37-5	Cyfluthrin	BP	cytoskeleton organization	GO:0007010
68359-37-5	Cyfluthrin	BP	developmental process	GO:0032502
68359-37-5	Cyfluthrin	BP	generation of neurons	GO:0048699
68359-37-5	Cyfluthrin	BP	multicellular organismal process	GO:0032501
68359-37-5	Cyfluthrin	BP	multicellular organism development	GO:0007275
68359-37-5	Cyfluthrin	BP	nervous system development	GO:0007399
68359-37-5	Cyfluthrin	BP	neurogenesis	GO:0022008
68359-37-5	Cyfluthrin	BP	neuron development	GO:0048666
68359-37-5	Cyfluthrin	BP	neuron differentiation	GO:0030182
68359-37-5	Cyfluthrin	BP	neuron projection development	GO:0031175
68359-37-5	Cyfluthrin	BP	neuron projection morphogenesis	GO:0048812
68359-37-5	Cyfluthrin	BP	organelle organization	GO:0006996
68359-37-5	Cyfluthrin	BP	plasma membrane bounded cell projection morphogenesis	GO:0120039
68359-37-5	Cyfluthrin	BP	plasma membrane bounded cell projection organization	GO:0120036
68359-37-5	Cyfluthrin	BP	positive regulation of cell differentiation	GO:0045597
68359-37-5	Cyfluthrin	BP	positive regulation of developmental process	GO:0051094
68359-37-5	Cyfluthrin	BP	regulation of cell differentiation	GO:0045595
68359-37-5	Cyfluthrin	BP	regulation of developmental process	GO:0050793
68359-37-5	Cyfluthrin	BP	regulation of response to stimulus	GO:0048583
68359-37-5	Cyfluthrin	BP	response to stimulus	GO:0050896
68359-37-5	Cyfluthrin	BP	signaling	GO:0023052
68359-37-5	Cyfluthrin	BP	signal transduction	GO:0007165
68359-37-5	Cyfluthrin	BP	system development	GO:0048731
68359-37-5	Cyfluthrin	CC	axon	GO:0030424
68359-37-5	Cyfluthrin	CC	cell junction	GO:0030054
68359-37-5	Cyfluthrin	CC	cell periphery	GO:0071944
68359-37-5	Cyfluthrin	CC	cell projection	GO:0042995
68359-37-5	Cyfluthrin	CC	cytoplasm	GO:0005737
68359-37-5	Cyfluthrin	CC	dendrite	GO:0030425
68359-37-5	Cyfluthrin	CC	dendritic tree	GO:0097447
68359-37-5	Cyfluthrin	CC	Golgi apparatus	GO:0005794
68359-37-5	Cyfluthrin	CC	membrane	GO:0016020
68359-37-5	Cyfluthrin	CC	neuron projection	GO:0043005
68359-37-5	Cyfluthrin	CC	plasma membrane	GO:0005886
68359-37-5	Cyfluthrin	CC	plasma membrane bounded cell projection	GO:0120025
68359-37-5	Cyfluthrin	CC	postsynapse	GO:0098794
68359-37-5	Cyfluthrin	CC	somatodendritic compartment	GO:0036477
68359-37-5	Cyfluthrin	CC	synapse	GO:0045202
68359-37-5	Cyfluthrin	MF	binding	GO:0005488
68359-37-5	Cyfluthrin	MF	catalytic activity	GO:0003824
68359-37-5	Cyfluthrin	MF	enzyme regulator activity	GO:0030234
68359-37-5	Cyfluthrin	MF	MF regulator activity	GO:0098772
68359-37-5	Cyfluthrin	MF	protein binding	GO:0005515
68359-37-5	Cyfluthrin	MF	signaling receptor binding	GO:0005102
94361-06-5	Cyproconazole	CC	membrane	GO:0016020
94361-06-5	Cyproconazole	MF	enzyme regulator activity	GO:0030234
119446-68-3	Difenoconazole	BP	anatomical structure development	GO:0048856
119446-68-3	Difenoconazole	BP	developmental process	GO:0032502
119446-68-3	Difenoconazole	CC	cytoplasm	GO:0005737
119446-68-3	Difenoconazole	CC	endoplasmic reticulum membrane	GO:0005789
119446-68-3	Difenoconazole	CC	membrane	GO:0016020
119446-68-3	Difenoconazole	CC	nuclear outer membrane-endoplasmic reticulum membrane network	GO:0042175
119446-68-3	Difenoconazole	MF	catalytic activity	GO:0003824
72-20-8	Endrin	BP	anatomical structure development	GO:0048856
72-20-8	Endrin	BP	anatomical structure morphogenesis	GO:0009653
72-20-8	Endrin	BP	developmental process	GO:0032502
120068-37-3	Fipronil	MF	ion binding	GO:0043167
120068-37-3	Fipronil	MF	small molecule binding	GO:0036094
85509-19-9	Flusilazole	CC	cytosol	GO:0005829
