# Supplementary material for: Phenotypically anchored transcriptomics across diverse agrichemicals reveals conserved pathways and unique gene expression signatures in zebrafish
Source: Front Toxicol. 2025 Oct 17;7:1675060. doi: 10.3389/ftox.2025.1675060 (PMC12575134; doi:10.3389/ftox.2025.1675060)
Supplement: Supplementary file 6 [file Table4.xlsx]

## Sheet: Sheet1
p_value	term_size	query_size	intersection_size	effective_domain_size	source	term_name	term_id	Chemical
9.10922e-07	12	55	6	5626	HP	Fluctuations in consciousness	HP:0007159	Carbofuran
4.82436e-06	15	55	6	5626	HP	Mitochondrial inheritance	HP:0001427	Carbofuran
3.02139e-05	71	55	9	5626	HP	Episodic vomiting	HP:0002572	Carbofuran
5.1222e-05	11	55	5	5626	HP	Reduced contrast sensitivity	HP:0032036	Carbofuran
5.1222e-05	11	55	5	5626	HP	Mixed demyelinating and axonal polyneuropathy	HP:0007327	Carbofuran
5.1222e-05	11	55	5	5626	HP	Retinal nerve fiber edema	HP:0020120	Carbofuran
8.71585e-05	12	55	5	5626	HP	Widened cerebral subarachnoid space	HP:0012766	Carbofuran
8.71585e-05	12	55	5	5626	HP	Centrocecal scotoma	HP:0000576	Carbofuran
8.79891e-05	57	55	8	5626	HP	Hemianopia	HP:0012377	Carbofuran
9.16363e-05	23	55	6	5626	HP	Stroke-like episode	HP:0002401	Carbofuran
0.000217065	14	55	5	5626	HP	Distal peripheral sensory neuropathy	HP:0007067	Carbofuran
0.000221116	43	55	7	5626	HP	Progressive sensorineural hearing impairment	HP:0000408	Carbofuran
0.000260981	44	55	7	5626	HP	Blurred vision	HP:0000622	Carbofuran
0.000418775	47	55	7	5626	HP	Progressive hearing impairment	HP:0001730	Carbofuran
0.000466605	16	55	5	5626	HP	Concentric hypertrophic cardiomyopathy	HP:0005157	Carbofuran
0.000511439	30	55	6	5626	HP	Wolff-Parkinson-White syndrome	HP:0001716	Carbofuran
0.000656127	17	55	5	5626	HP	Recurrent pancreatitis	HP:0100027	Carbofuran
0.000901754	18	55	5	5626	HP	Abnormal retinal nerve fiber layer morphology	HP:0020119	Carbofuran
0.00111884	54	55	7	5626	HP	Mitochondrial myopathy	HP:0003737	Carbofuran
0.00112417	34	55	6	5626	HP	Ventricular preexcitation	HP:0004309	Carbofuran
0.00155267	9	55	4	5626	HP	Leber optic atrophy	HP:0001112	Carbofuran
0.00160387	36	55	6	5626	HP	Slow decrease in visual acuity	HP:0007924	Carbofuran
0.00160766	20	55	5	5626	HP	Aplasia/Hypoplasia of the cerebral white matter	HP:0012429	Carbofuran
0.00163303	57	55	7	5626	HP	Ragged-red muscle fibers	HP:0003200	Carbofuran
0.00209443	21	55	5	5626	HP	Mitochondrial respiratory chain defects	HP:0200125	Carbofuran
0.0023323	60	55	7	5626	HP	Proximal tubulopathy	HP:0000114	Carbofuran
0.00262677	39	55	6	5626	HP	Abnormal mitochondria in muscle tissue	HP:0008316	Carbofuran
0.00400776	11	55	4	5626	HP	Central retinal vessel vascular tortuosity	HP:0007768	Carbofuran
0.00652349	26	55	5	5626	HP	Retinal telangiectasia	HP:0007763	Carbofuran
0.00652349	26	55	5	5626	HP	Vitiligo	HP:0001045	Carbofuran
0.00794684	27	55	5	5626	HP	Psychotic mentation	HP:0001345	Carbofuran
0.0096028	28	55	5	5626	HP	Stuttering	HP:0025268	Carbofuran
0.0096028	28	55	5	5626	HP	Progressive external ophthalmoplegia	HP:0000590	Carbofuran
0.0115175	29	55	5	5626	HP	Recurrent paroxysmal headache	HP:0002331	Carbofuran
0.0118944	14	55	4	5626	HP	Retinal arterial tortuosity	HP:0000631	Carbofuran
0.0139352	78	55	7	5626	HP	Bilateral sensorineural hearing impairment	HP:0008619	Carbofuran
0.0162359	31	55	5	5626	HP	Intestinal pseudo-obstruction	HP:0004389	Carbofuran
0.026003	34	55	5	5626	HP	Impaired visuospatial constructive cognition	HP:0010794	Carbofuran
0.0310598	88	55	7	5626	HP	Muscle abnormality related to mitochondrial dysfunction	HP:0003800	Carbofuran
0.0334269	123	55	8	5626	HP	Left ventricular hypertrophy	HP:0001712	Carbofuran
2.01966e-06	200	67	14	5762	KEGG	Motor proteins	KEGG:04814	Carbofuran
0.00215235	115	67	8	5762	KEGG	Oxidative phosphorylation	KEGG:00190	Carbofuran
0.0217507	122	67	7	5762	KEGG	Cardiac muscle contraction	KEGG:04260	Carbofuran
0.049975	1	2	1	87	MIRNA	dre-miR-203a-3p	MIRNA:dre-miR-203a-3p	Carbofuran
0.000489132	67	29	7	2866	REAC	Respiratory electron transport	REAC:R-DRE-611105	Carbofuran
0.000658437	100	29	8	2866	REAC	Aerobic respiration and respiratory electron transport	REAC:R-DRE-1428517	Carbofuran
5.94332e-05	71	22	8	1387	WP	Electron transport chain	WP:WP1339	Carbofuran
0.0405895	43	22	4	1387	WP	Oxidative phosphorylation	WP:WP1335	Carbofuran
0.0152092	12	55	3	6103	GO:CC	cytosolic ribosome	GO:0022626	Cyazofamid
0.0251448	3	55	2	6103	GO:CC	nuclear inner membrane	GO:0005637	Cyazofamid
0.0498778	3	50	2	5218	GO:MF	damaged DNA binding	GO:0003684	Cyazofamid
1.13418e-07	33	94	10	5626	HP	Erythroid hypoplasia	HP:0012133	Cyazofamid
2.64477e-07	167	94	18	5626	HP	Leukopenia	HP:0001882	Cyazofamid
5.90572e-07	28	94	9	5626	HP	Abnormal radial artery morphology	HP:0031640	Cyazofamid
5.90572e-07	28	94	9	5626	HP	Radial artery aplasia	HP:0020118	Cyazofamid
5.90572e-07	28	94	9	5626	HP	Elevated red cell adenosine deaminase activity	HP:0030270	Cyazofamid
8.44662e-07	29	94	9	5626	HP	Macrocytic dyserythropoietic anemia	HP:0005532	Cyazofamid
8.44662e-07	29	94	9	5626	HP	Abnormal erythrocyte adenosine deaminase activity	HP:4000209	Cyazofamid
1.33605e-06	54	94	11	5626	HP	Abnormal erythrocyte enzyme concentration or activity	HP:0030272	Cyazofamid
1.79405e-06	70	94	12	5626	HP	Duplication of thumb phalanx	HP:0009942	Cyazofamid
2.04843e-06	43	94	10	5626	HP	Reticulocytopenia	HP:0001896	Cyazofamid
4.13046e-06	34	94	9	5626	HP	Pure red cell aplasia	HP:0012410	Cyazofamid
4.15433e-06	92	94	13	5626	HP	Abnormal reticulocyte morphology	HP:0004312	Cyazofamid
4.17956e-06	46	94	10	5626	HP	Normochromic anemia	HP:0001895	Cyazofamid
5.30256e-06	61	94	11	5626	HP	Abnormal number of erythroid precursors	HP:0012131	Cyazofamid
1.07471e-05	65	94	11	5626	HP	Nonimmune hydrops fetalis	HP:0001790	Cyazofamid
1.21515e-05	38	94	9	5626	HP	Osteosarcoma	HP:0002669	Cyazofamid
1.55816e-05	39	94	9	5626	HP	Abnormality of the thenar eminence	HP:0001227	Cyazofamid
1.98314e-05	40	94	9	5626	HP	Malignant genitourinary tract tumor	HP:0006758	Cyazofamid
2.50627e-05	41	94	9	5626	HP	Adenocarcinoma of the colon	HP:0040276	Cyazofamid
3.14634e-05	42	94	9	5626	HP	Persistence of hemoglobin F	HP:0011904	Cyazofamid
3.45805e-05	175	94	16	5626	HP	Coarctation of aorta	HP:0001680	Cyazofamid
6.37974e-05	60	94	10	5626	HP	Sprengel anomaly	HP:0000912	Cyazofamid
7.35886e-05	46	94	9	5626	HP	Adenocarcinoma of the large intestine	HP:0040275	Cyazofamid
8.61494e-05	634	94	30	5626	HP	Abnormal systemic arterial morphology	HP:0011004	Cyazofamid
0.00012133	64	94	10	5626	HP	Absent thumb	HP:0009777	Cyazofamid
0.000131692	49	94	9	5626	HP	Partial duplication of the phalanx of hand	HP:0009999	Cyazofamid
0.000131692	49	94	9	5626	HP	Partial duplication of thumb phalanx	HP:0009944	Cyazofamid
0.000189736	51	94	9	5626	HP	Adenocarcinoma of the intestines	HP:0040273	Cyazofamid
0.00022032	86	94	11	5626	HP	Thrombocytosis	HP:0001894	Cyazofamid
0.000384851	72	94	10	5626	HP	Triphalangeal thumb	HP:0001199	Cyazofamid
0.000409979	528	94	26	5626	HP	Abnormal platelet count	HP:0011873	Cyazofamid
0.0004589	531	94	26	5626	HP	Abnormal platelet morphology	HP:0011875	Cyazofamid
0.00055181	573	94	27	5626	HP	Abnormality of thrombocytes	HP:0001872	Cyazofamid
0.00105883	80	94	10	5626	HP	Macrocytic anemia	HP:0001972	Cyazofamid
0.00110645	482	94	24	5626	HP	Thrombocytopenia	HP:0001873	Cyazofamid
0.0012884	102	94	11	5626	HP	Finger aplasia	HP:0009380	Cyazofamid
0.00140113	125	94	12	5626	HP	Myelodysplasia	HP:0002863	Cyazofamid
0.00143697	64	94	9	5626	HP	Increased mean corpuscular volume	HP:0005518	Cyazofamid
0.0016807	84	94	10	5626	HP	Acute myeloid leukemia	HP:0004808	Cyazofamid
0.00187899	66	94	9	5626	HP	Cleft soft palate	HP:0000185	Cyazofamid
0.00246767	779	94	31	5626	HP	Abnormal erythrocyte morphology	HP:0001877	Cyazofamid
0.00332938	707	94	29	5626	HP	Anemia	HP:0001903	Cyazofamid
0.00401423	247	94	16	5626	HP	Neutropenia	HP:0001875	Cyazofamid
0.0049573	251	94	16	5626	HP	Cleft lip	HP:0410030	Cyazofamid
0.00502734	74	94	9	5626	HP	Abnormal mean corpuscular volume	HP:0025065	Cyazofamid
0.00549726	453	94	22	5626	HP	Abnormal aortic morphology	HP:0001679	Cyazofamid
0.00663579	198	94	14	5626	HP	Leukemia	HP:0001909	Cyazofamid
0.00683233	145	94	12	5626	HP	Webbed neck	HP:0000465	Cyazofamid
0.00734285	146	94	12	5626	HP	Abnormality of the musculature of the hand	HP:0001421	Cyazofamid
0.00839352	1187	94	39	5626	HP	Abnormal blood vessel morphology	HP:0033353	Cyazofamid
0.00874087	79	94	9	5626	HP	Developmental glaucoma	HP:0001087	Cyazofamid
0.0105338	266	94	16	5626	HP	Abnormal neutrophil count	HP:0011991	Cyazofamid
0.0161044	85	94	9	5626	HP	Abnormal hemoglobin	HP:0011902	Cyazofamid
0.0165656	308	94	17	5626	HP	Abnormality of neutrophils	HP:0001874	Cyazofamid
0.0165656	308	94	17	5626	HP	Abnormal granulocyte count	HP:0032309	Cyazofamid
0.0191612	134	94	11	5626	HP	Acute leukemia	HP:0002488	Cyazofamid
0.0195191	87	94	9	5626	HP	Gastrointestinal carcinoma	HP:0002672	Cyazofamid
0.0195191	87	94	9	5626	HP	Malignant gastrointestinal tract tumors	HP:0006749	Cyazofamid
0.0203055	218	94	14	5626	HP	Anemia of inadequate production	HP:0010972	Cyazofamid
0.0220818	136	94	11	5626	HP	Hydrops fetalis	HP:0001789	Cyazofamid
0.0235341	89	94	9	5626	HP	Neoplasm of the colon	HP:0100273	Cyazofamid
0.0306179	226	94	14	5626	HP	Renal agenesis	HP:0000104	Cyazofamid
0.0317344	358	94	18	5626	HP	Abnormal granulocyte morphology	HP:0001911	Cyazofamid
0.0327796	1402	94	42	5626	HP	Abnormal vascular morphology	HP:0025015	Cyazofamid
0.0348493	396	94	19	5626	HP	Abnormal myeloid leukocyte morphology	HP:0010974	Cyazofamid
0.0391861	1723	94	48	5626	HP	Abnormality of blood and blood-forming tissues	HP:0001871	Cyazofamid
0.0430928	120	94	10	5626	HP	Neoplasm of the skeletal system	HP:0010622	Cyazofamid
4.56405e-13	104	167	23	5762	KEGG	Ribosome	KEGG:03010	Cyazofamid
0.0333458	200	167	15	5762	KEGG	Motor proteins	KEGG:04814	Cyazofamid
0.049975	1	2	1	87	MIRNA	dre-miR-143	MIRNA:dre-miR-143	Cyazofamid
2.78648e-13	97	70	21	2866	REAC	Cap-dependent Translation Initiation	REAC:R-DRE-72737	Cyazofamid
3.48678e-13	98	70	21	2866	REAC	Eukaryotic Translation Initiation	REAC:R-DRE-72613	Cyazofamid
1.10611e-12	91	70	20	2866	REAC	L13a-mediated translational silencing of Ceruloplasmin expression	REAC:R-DRE-156827	Cyazofamid
4.29865e-12	85	70	19	2866	REAC	Formation of a pool of free 40S subunits	REAC:R-DRE-72689	Cyazofamid
9.76543e-12	159	70	24	2866	REAC	Translation	REAC:R-DRE-72766	Cyazofamid
2.07145e-11	80	70	18	2866	REAC	SRP-dependent cotranslational protein targeting to membrane	REAC:R-DRE-1799339	Cyazofamid
3.29325e-11	82	70	18	2866	REAC	Nonsense Mediated Decay (NMD) independent of the Exon Junction Complex (EJC)	REAC:R-DRE-975956	Cyazofamid
8.7078e-10	98	70	18	2866	REAC	Nonsense-Mediated Decay (NMD)	REAC:R-DRE-927802	Cyazofamid
8.7078e-10	98	70	18	2866	REAC	Nonsense Mediated Decay (NMD) enhanced by the Exon Junction Complex (EJC)	REAC:R-DRE-975957	Cyazofamid
8.68896e-09	49	70	13	2866	REAC	Ribosomal scanning and start codon recognition	REAC:R-DRE-72702	Cyazofamid
4.92187e-08	45	70	12	2866	REAC	Formation of the ternary complex, and subsequently, the 43S complex	REAC:R-DRE-72695	Cyazofamid
0.000142977	224	70	19	2866	REAC	Metabolism of RNA	REAC:R-DRE-8953854	Cyazofamid
2.73116e-15	62	68	23	1387	WP	Cytoplasmic ribosomal proteins	WP:WP324	Cyazofamid
0.0498986	1716	59	29	6103	GO:CC	membrane	GO:0016020	Cyproconazole
0.00363478	200	52	10	5218	GO:MF	enzyme regulator activity	GO:0030234	Cyproconazole
0.0436569	129	52	7	5218	GO:MF	nucleoside-triphosphatase regulator activity	GO:0060589	Cyproconazole
0.0436569	129	52	7	5218	GO:MF	GTPase regulator activity	GO:0030695	Cyproconazole
0.00453383	23	22	3	6103	GO:CC	neuron spine	GO:0044309	Difpas.pyrazole
0.00453383	23	22	3	6103	GO:CC	dendritic spine	GO:0043197	Difpas.pyrazole
0.0499554	1	4	1	6103	GO:CC	presynaptic endocytic zone membrane	GO:0098835	Diniconazole
0.0499554	1	4	1	6103	GO:CC	extrinsic component of presynaptic endocytic zone membrane	GO:0098894	Diniconazole
0.0499554	1	4	1	6103	GO:CC	extrinsic component of synaptic membrane	GO:0099243	Diniconazole
0.0499554	1	4	1	6103	GO:CC	presynaptic endocytic zone	GO:0098833	Diniconazole
0.0499554	1	4	1	6103	GO:CC	extrinsic component of presynaptic membrane	GO:0098888	Diniconazole
0.0499724	1	4	1	5218	GO:MF	oxidoreductase activity, acting on the CH-NH group of donors, quinone or similar compound as acceptor	GO:0016649	Diniconazole
0.0499724	1	4	1	5218	GO:MF	proline dehydrogenase activity	GO:0004657	Diniconazole
0.049975	1	1	1	87	MIRNA	dre-miR-10b-5p	MIRNA:dre-miR-10b-5p	Diniconazole
0.049975	1	1	1	87	MIRNA	dre-miR-10a-5p	MIRNA:dre-miR-10a-5p	Diniconazole
0.0360208	393	14	6	5218	GO:MF	transcription regulator activity	GO:0140110	Dipropyl.2.5.pyridinedicarboxylate
0.000283805	115	38	7	5762	KEGG	Oxidative phosphorylation	KEGG:00190	Dipropyl.2.5.pyridinedicarboxylate
0.00451024	122	38	6	5762	KEGG	Cardiac muscle contraction	KEGG:04260	Dipropyl.2.5.pyridinedicarboxylate
0.0410233	100	10	4	2866	REAC	Aerobic respiration and respiratory electron transport	REAC:R-DRE-1428517	Dipropyl.2.5.pyridinedicarboxylate
0.0430704	39	10	3	2866	REAC	Cytoprotection by HMOX1	REAC:R-DRE-9707564	Dipropyl.2.5.pyridinedicarboxylate
0.000934765	71	11	5	1387	WP	Electron transport chain	WP:WP1339	Dipropyl.2.5.pyridinedicarboxylate
0.0324332	43	11	3	1387	WP	Oxidative phosphorylation	WP:WP1335	Dipropyl.2.5.pyridinedicarboxylate
0.0498896	3	54	2	5218	GO:MF	DNA polymerase activity	GO:0034061	Emamectin.benzoate
0.0498896	3	54	2	5218	GO:MF	DNA-directed DNA polymerase activity	GO:0003887	Emamectin.benzoate
0.0498896	3	54	2	5218	GO:MF	damaged DNA binding	GO:0003684	Emamectin.benzoate
0.00592888	15899	330	243	24964	TF	Factor: FOXD3; motif: NAWTGTTTRTTT	TF:M00130	Emamectin.benzoate
0.00894751	858	53	23	4637	GO:BP	anatomical structure development	GO:0048856	Endrin
0.0171614	892	53	23	4637	GO:BP	developmental process	GO:0032502	Endrin
0.0310059	390	53	14	4637	GO:BP	anatomical structure morphogenesis	GO:0009653	Endrin
0.016593	10	47	3	5218	GO:MF	cell-cell adhesion mediator activity	GO:0098632	Endrin
0.0226713	11	47	3	5218	GO:MF	cell adhesion mediator activity	GO:0098631	Endrin
0.0490732	14	47	3	5218	GO:MF	2-oxoglutarate-dependent dioxygenase activity	GO:0016706	Endrin
0.049975	1	2	1	87	MIRNA	dre-miR-10a-5p	MIRNA:dre-miR-10a-5p	Endrin
0.049975	1	2	1	87	MIRNA	dre-miR-10b-5p	MIRNA:dre-miR-10b-5p	Endrin
0.049975	1	2	1	87	MIRNA	dre-miR-203a-3p	MIRNA:dre-miR-203a-3p	Endrin
0.0190695	18	19	3	1387	WP	EPO receptor signaling	WP:WP1336	Endrin
0.0270068	43	19	4	1387	WP	Oxidative phosphorylation	WP:WP1335	Endrin
0.049975	1	2	1	87	MIRNA	hsa-let-7a-5p	MIRNA:hsa-let-7a-5p	Esfenvalerate
0.0166135	2	26	2	4637	GO:BP	RNA repair	GO:0042245	Ethoxyquin
0.0370143	200	46	7	5762	KEGG	Motor proteins	KEGG:04814	Ethoxyquin
0.0171272	200	30	6	5762	KEGG	Motor proteins	KEGG:04814	Fenamidone
0.0469783	94	30	4	5762	KEGG	Gap junction	KEGG:04540	Fenamidone
0.0365533	2211	24	8	24964	TF	Factor: Pax-2; motif: CAYSCCTSAGT	TF:M03839	Fenarimol
0.0176992	66	39	5	5218	GO:MF	GTPase activator activity	GO:0005096	Fenpropathrin
0.0377237	173	39	7	5218	GO:MF	molecular function activator activity	GO:0140677	Fenpropathrin
0.0266135	141	61	7	5762	KEGG	Cell adhesion molecules	KEGG:04514	Fenpropathrin
0.049975	1	2	1	87	MIRNA	hsa-let-7a-5p	MIRNA:hsa-let-7a-5p	Fenpropathrin
0.0368338	50	10	3	1387	WP	G1 to S cell cycle control	WP:WP445	Fenpropathrin
0.0332493	1111	7	6	5218	GO:MF	ion binding	GO:0043167	Fipronil
0.0378191	1136	7	6	5218	GO:MF	small molecule binding	GO:0036094	Fipronil
0.0201756	211	11	4	6103	GO:CC	cytosol	GO:0005829	Flusilazole
0.0499205	1	1	1	4637	GO:BP	positive regulation of excitatory synapse assembly	GO:1904891	Kepone
0.0499205	1	1	1	4637	GO:BP	regulation of excitatory synapse assembly	GO:1904889	Kepone
0.00130577	854	61	22	6103	GO:CC	cell periphery	GO:0071944	Methomyl
0.0106138	764	61	19	6103	GO:CC	plasma membrane	GO:0005886	Methomyl
0.03962	1716	61	30	6103	GO:CC	membrane	GO:0016020	Methomyl
0.00750493	11	156	4	5762	KEGG	Glycosphingolipid biosynthesis - ganglio series	KEGG:00604	Methomyl
0.000920672	200	12	5	5762	KEGG	Motor proteins	KEGG:04814	Picoxystrobin
0.0100705	5	6	2	5626	HP	Abnormal circulating valine concentration	HP:0010914	Sodium.dimethyldithiocarbamate
0.0211281	7	6	2	5626	HP	Abnormal circulating isoleucine concentration	HP:0010912	Sodium.dimethyldithiocarbamate
0.0281574	8	6	2	5626	HP	Abnormal circulating leucine concentration	HP:0004357	Sodium.dimethyldithiocarbamate
0.0172499	157	15	4	5762	KEGG	Apelin signaling pathway	KEGG:04371	Sodium.dimethyldithiocarbamate
0.0168505	2815	26	10	24964	TF	Factor: P53; motif: RGRCATGYCYRGRCATGYYY	TF:M01651	Sodium.dimethyldithiocarbamate
4.10838e-05	200	18	7	5762	KEGG	Motor proteins	KEGG:04814	Tefluthrin
0.0499942	1	3	1	5218	GO:MF	titin Z domain binding	GO:0070080	Thiodicarb
0.0499942	1	3	1	5218	GO:MF	titin binding	GO:0031432	Thiodicarb
0.00060839	892	119	45	4637	GO:BP	developmental process	GO:0032502	Triadimenol
0.00144707	858	119	43	4637	GO:BP	anatomical structure development	GO:0048856	Triadimenol
0.00560072	390	119	25	4637	GO:BP	anatomical structure morphogenesis	GO:0009653	Triadimenol
2.41345e-05	263	122	20	6103	GO:CC	cell junction	GO:0030054	Triadimenol
0.000413681	1716	122	58	6103	GO:CC	membrane	GO:0016020	Triadimenol
0.000726554	193	122	15	6103	GO:CC	synapse	GO:0045202	Triadimenol
0.00326294	764	122	32	6103	GO:CC	plasma membrane	GO:0005886	Triadimenol
0.00492	854	122	34	6103	GO:CC	cell periphery	GO:0071944	Triadimenol
0.013447	166	122	12	6103	GO:CC	neuron projection	GO:0043005	Triadimenol
0.0413498	735	108	29	5218	GO:MF	protein binding	GO:0005515	Triadimenol
0.0280755	15	56	4	2866	REAC	Protein-protein interactions at synapses	REAC:R-DRE-6794362	Triadimenol
0.0050894	9	3	2	5626	HP	Decreased circulating ceruloplasmin concentration	HP:0010837	Tributyltin.methacrylate
0.0050894	9	3	2	5626	HP	Decreased circulating copper concentration	HP:0011967	Tributyltin.methacrylate
0.00932724	12	3	2	5626	HP	Abnormal circulating ceruloplasmin concentration	HP:0033144	Tributyltin.methacrylate
0.0169506	16	3	2	5626	HP	Abnormal circulating copper concentration	HP:0010836	Tributyltin.methacrylate
0.0013192	38	58	5	5762	KEGG	Glycine, serine and threonine metabolism	KEGG:00260	Trichlorfon
0.0231641	1065	211	21	24964	TF	Factor: MyoD; motif: SRACAGGTGKYG	TF:M00001	X1.Amino.2.6.dichloro.4.nitrobenzene
0.000506967	1136	140	54	5218	GO:MF	small molecule binding	GO:0036094	Aldicarb
0.000710572	2807	140	101	5218	GO:MF	binding	GO:0005488	Aldicarb
0.00138876	1111	140	52	5218	GO:MF	ion binding	GO:0043167	Aldicarb
0.00432548	35	140	7	5218	GO:MF	small GTPase binding	GO:0031267	Aldicarb
0.00458041	738	140	38	5218	GO:MF	cation binding	GO:0043169	Aldicarb
0.00633175	37	140	7	5218	GO:MF	GTPase binding	GO:0051020	Aldicarb
0.00757359	726	140	37	5218	GO:MF	metal ion binding	GO:0046872	Aldicarb
0.00991036	735	140	37	5218	GO:MF	protein binding	GO:0005515	Aldicarb
0.0499345	141	140	12	5218	GO:MF	calcium ion binding	GO:0005509	Aldicarb
3.32907E-05	146	144	19	4637	GO:BP	cell adhesion	GO:0007155	Aldicarb
0.000459137	892	144	52	4637	GO:BP	developmental process	GO:0032502	Aldicarb
0.00491432	858	144	48	4637	GO:BP	anatomical structure development	GO:0048856	Aldicarb
0.00492883	425	144	30	4637	GO:BP	cellular developmental process	GO:0048869	Aldicarb
0.00492883	425	144	30	4637	GO:BP	cell differentiation	GO:0030154	Aldicarb
0.00846499	91	144	12	4637	GO:BP	cell-cell adhesion	GO:0098609	Aldicarb
0.018023	322	144	24	4637	GO:BP	cell development	GO:0048468	Aldicarb
0.025451907641402007	86	144	11	4637	GO:BP	synaptic signaling	GO:0099536	Aldicarb
0.027129878227720255	288	144	22	4637	GO:BP	nervous system development	GO:0007399	Aldicarb
0.0278598	34	144	7	4637	GO:BP	homophilic cell adhesion via plasma membrane adhesion molecules	GO:0007156	Aldicarb
0.0377321	122	144	13	4637	GO:BP	cell morphogenesis	GO:0000902	Aldicarb
0.0474769	49	144	8	4637	GO:BP	neuron projection guidance	GO:0097485	Aldicarb
0.0474769	49	144	8	4637	GO:BP	axon guidance	GO:0007411	Aldicarb
3.81648E-06	1716	149	73	6103	GO:CC	membrane	GO:0016020	Aldicarb
6.53186E-06	854	149	46	6103	GO:CC	cell periphery	GO:0071944	Aldicarb
0.000367052	764	149	39	6103	GO:CC	plasma membrane	GO:0005886	Aldicarb
0.00164479	193	149	16	6103	GO:CC	synapse	GO:0045202	Aldicarb
0.020836	263	149	17	6103	GO:CC	cell junction	GO:0030054	Aldicarb
0.030574298077521482	71	149	8	6103	GO:CC	extracellular matrix	GO:0031012	Aldicarb
0.030574298077521482	71	149	8	6103	GO:CC	external encapsulating structure	GO:0030312	Aldicarb
0.0438734	150	279	17	5762	KEGG	Cellular senescence	KEGG:04218	Aldicarb
0.017208939006508495	11825	840	449	24964	TF	Factor: Pax-5; motif: RRMSWGANWYCTNRAGCGKRACSRYNSM	TF:M00144	Aldicarb
0.00304675	713	243	57	5626	HP	Abnormality of central nervous system electrophysiology	HP:0030178	Aldicarb
0.003633	629	243	52	5626	HP	EEG abnormality	HP:0002353	Aldicarb
0.00965312	429	243	39	5626	HP	Focal-onset seizure	HP:0007359	Aldicarb
0.0121168	836	243	62	5626	HP	Abnormal nervous system electrophysiology	HP:0001311	Aldicarb
0.0283262	802	243	59	5626	HP	Diagnostic behavioral phenotype	HP:0025783	Aldicarb
5.964337901498169e-10	129	363	34	5218	GO:MF	GTPase regulator activity	GO:0030695	Chlorpropham
5.964337901498169e-10	129	363	34	5218	GO:MF	nucleoside-triphosphatase regulator activity	GO:0060589	Chlorpropham
1.0123429280041865e-7	1111	363	126	5218	GO:MF	ion binding	GO:0043167	Chlorpropham
1.5664575062956344e-7	2807	363	250	5218	GO:MF	binding	GO:0005488	Chlorpropham
2.2194233002485732e-7	1136	363	127	5218	GO:MF	small molecule binding	GO:0036094	Chlorpropham
2.6125569021097477e-7	315	363	52	5218	GO:MF	molecular function regulator activity	GO:0098772	Chlorpropham
2.886653349794797e-7	200	363	39	5218	GO:MF	enzyme regulator activity	GO:0030234	Chlorpropham
5.04948e-06	726	363	88	5218	GO:MF	metal ion binding	GO:0046872	Chlorpropham
5.31292e-06	1192	363	127	5218	GO:MF	catalytic activity	GO:0003824	Chlorpropham
1.11836e-05	738	363	88	5218	GO:MF	cation binding	GO:0043169	Chlorpropham
1.93097e-05	735	363	87	5218	GO:MF	protein binding	GO:0005515	Chlorpropham
4.31397e-05	141	363	28	5218	GO:MF	calcium ion binding	GO:0005509	Chlorpropham
4.81008e-05	66	363	18	5218	GO:MF	GTPase activator activity	GO:0005096	Chlorpropham
0.000167664	531	363	66	5218	GO:MF	catalytic activity, acting on a protein	GO:0140096	Chlorpropham
0.000487721	69	363	17	5218	GO:MF	guanyl-nucleotide exchange factor activity	GO:0005085	Chlorpropham
0.00126569	89	363	19	5218	GO:MF	enzyme activator activity	GO:0008047	Chlorpropham
0.00712248	60	363	14	5218	GO:MF	microtubule binding	GO:0008017	Chlorpropham
0.011046488056980963	70	363	15	5218	GO:MF	tubulin binding	GO:0015631	Chlorpropham
0.0121292	41	363	11	5218	GO:MF	metallopeptidase activity	GO:0008237	Chlorpropham
0.014971828526778343	114	363	20	5218	GO:MF	enzyme binding	GO:0019899	Chlorpropham
0.017497390281574713	152	363	24	5218	GO:MF	cytoskeletal protein binding	GO:0008092	Chlorpropham
0.017631267170160985	5	363	4	5218	GO:MF	signaling adaptor activity	GO:0035591	Chlorpropham
0.021090478244854563	173	363	26	5218	GO:MF	molecular function activator activity	GO:0140677	Chlorpropham
0.023604174460330047	533	363	59	5218	GO:MF	transferase activity	GO:0016740	Chlorpropham
6.300219143688795e-9	322	380	63	4637	GO:BP	cell development	GO:0048468	Chlorpropham
2.141305015562615e-8	858	380	121	4637	GO:BP	anatomical structure development	GO:0048856	Chlorpropham
2.5940513490931353e-8	565	380	90	4637	GO:BP	system development	GO:0048731	Chlorpropham
2.991562190268067e-8	892	380	124	4637	GO:BP	developmental process	GO:0032502	Chlorpropham
3.846937622207713e-7	640	380	95	4637	GO:BP	multicellular organism development	GO:0007275	Chlorpropham
1.18924e-06	288	380	54	4637	GO:BP	nervous system development	GO:0007399	Chlorpropham
1.1355e-05	800	380	107	4637	GO:BP	multicellular organismal process	GO:0032501	Chlorpropham
1.39226e-05	203	380	41	4637	GO:BP	cell projection organization	GO:0030030	Chlorpropham
2.10264e-05	425	380	67	4637	GO:BP	cellular developmental process	GO:0048869	Chlorpropham
2.10264e-05	425	380	67	4637	GO:BP	cell differentiation	GO:0030154	Chlorpropham
3.06765e-05	134	380	31	4637	GO:BP	neuron projection development	GO:0031175	Chlorpropham
3.79763e-05	101	380	26	4637	GO:BP	cell projection morphogenesis	GO:0048858	Chlorpropham
5.52027e-05	197	380	39	4637	GO:BP	plasma membrane bounded cell projection organization	GO:0120036	Chlorpropham
6.91799e-05	49	380	17	4637	GO:BP	neuron projection guidance	GO:0097485	Chlorpropham
6.91799e-05	49	380	17	4637	GO:BP	axon guidance	GO:0007411	Chlorpropham
8.20974e-05	85	380	23	4637	GO:BP	axonogenesis	GO:0007409	Chlorpropham
0.000102471	99	380	25	4637	GO:BP	neuron projection morphogenesis	GO:0048812	Chlorpropham
0.000126473	100	380	25	4637	GO:BP	plasma membrane bounded cell projection morphogenesis	GO:0120039	Chlorpropham
0.000145943	204	380	39	4637	GO:BP	generation of neurons	GO:0048699	Chlorpropham
0.000178588	159	380	33	4637	GO:BP	neuron development	GO:0048666	Chlorpropham
0.00032052	194	380	37	4637	GO:BP	neuron differentiation	GO:0030182	Chlorpropham
0.000328627	882	380	110	4637	GO:BP	cell communication	GO:0007154	Chlorpropham
0.000388294	92	380	23	4637	GO:BP	axon development	GO:0061564	Chlorpropham
0.00056507	39	380	14	4637	GO:BP	cell-cell adhesion via plasma-membrane adhesion molecules	GO:0098742	Chlorpropham
0.000582932	122	380	27	4637	GO:BP	cell morphogenesis	GO:0000902	Chlorpropham
0.000585271	94	380	23	4637	GO:BP	cell morphogenesis involved in neuron differentiation	GO:0048667	Chlorpropham
0.000781586	146	380	30	4637	GO:BP	cell adhesion	GO:0007155	Chlorpropham
0.00105795	881	380	108	4637	GO:BP	signaling	GO:0023052	Chlorpropham
0.00109467	220	380	39	4637	GO:BP	neurogenesis	GO:0022008	Chlorpropham
0.00125045	91	380	22	4637	GO:BP	cell-cell adhesion	GO:0098609	Chlorpropham
0.00179143	86	380	21	4637	GO:BP	small GTPase-mediated signal transduction	GO:0007264	Chlorpropham
0.00316618	390	380	57	4637	GO:BP	anatomical structure morphogenesis	GO:0009653	Chlorpropham
0.00414377	34	380	12	4637	GO:BP	homophilic cell adhesion via plasma membrane adhesion molecules	GO:0007156	Chlorpropham
0.010473214237888656	377	380	54	4637	GO:BP	organelle organization	GO:0006996	Chlorpropham
0.015628582353122283	921	380	107	4637	GO:BP	cellular response to stimulus	GO:0051716	Chlorpropham
0.0196894	357	380	51	4637	GO:BP	intracellular signal transduction	GO:0035556	Chlorpropham
0.021807804132474237	1069	380	120	4637	GO:BP	response to stimulus	GO:0050896	Chlorpropham
0.0339627	7	380	5	4637	GO:BP	motor neuron axon guidance	GO:0008045	Chlorpropham
0.0417205	177	380	30	4637	GO:BP	vesicle-mediated transport	GO:0016192	Chlorpropham
8.66271230105725e-19	1716	403	199	6103	GO:CC	membrane	GO:0016020	Chlorpropham
1.3575299979770141e-14	854	403	118	6103	GO:CC	cell periphery	GO:0071944	Chlorpropham
5.0584885148569035e-12	764	403	104	6103	GO:CC	plasma membrane	GO:0005886	Chlorpropham
1.4674890868820827e-10	1577	403	167	6103	GO:CC	cytoplasm	GO:0005737	Chlorpropham
6.892525688884199e-7	263	403	44	6103	GO:CC	cell junction	GO:0030054	Chlorpropham
1.85875e-06	243	403	41	6103	GO:CC	plasma membrane bounded cell projection	GO:0120025	Chlorpropham
3.47679e-06	193	403	35	6103	GO:CC	synapse	GO:0045202	Chlorpropham
3.82882e-06	249	403	41	6103	GO:CC	cell projection	GO:0042995	Chlorpropham
0.000128819	166	403	29	6103	GO:CC	neuron projection	GO:0043005	Chlorpropham
0.000316384	410	403	52	6103	GO:CC	endomembrane system	GO:0012505	Chlorpropham
0.00051168	256	403	37	6103	GO:CC	cytoskeleton	GO:0005856	Chlorpropham
0.00175448	57	403	14	6103	GO:CC	axon	GO:0030424	Chlorpropham
0.00258434	144	403	24	6103	GO:CC	Golgi apparatus	GO:0005794	Chlorpropham
0.00997501	43	403	11	6103	GO:CC	Golgi apparatus subcompartment	GO:0098791	Chlorpropham
0.023811586502982783	5691	403	392	6103	GO:CC	cellular anatomical structure	GO:0110165	Chlorpropham
0.035945904169138836	139	403	21	6103	GO:CC	chromosome	GO:0005694	Chlorpropham
0.00170773	333	745	69	5762	KEGG	MAPK signaling pathway	KEGG:04010	Chlorpropham
0.00897495	3847	2253	410	24964	TF	Factor: Myc; motif: CACGTGS	TF:M00799	Chlorpropham
0.0330898	6979	2253	700	24964	TF	Factor: c-Myc:Max; motif: NNNNNNNCACGTGNNNNNNN	TF:M00615	Chlorpropham
0.0330898	6979	2253	700	24964	TF	Factor: c-Myc:Max; motif: NNNNNNNCACGTGNNNNNNN; match class: 1	TF:M00615_1	Chlorpropham
0.039804	5942	2253	602	24964	TF	Factor: C-Myc; motif: NGCCACGTGNN	TF:M07601	Chlorpropham
0.026399274840735936	12	679	8	5626	HP	EEG with focal sharp slow waves	HP:0011195	Chlorpropham
0.016609232330686376	155	48	7	6103	GO:CC	mitochondrion	GO:0005739	Chlorpyrifos oxon
0.043083445554766085	20	48	3	6103	GO:CC	mitochondrial matrix	GO:0005759	Chlorpyrifos oxon
0.0280164	531	334	18	24964	TF	Factor: MyoD; motif: NNCACCTGNY	TF:M00184	Chlorpyrifos oxon
0.00016646	129	175	17	5218	GO:MF	GTPase regulator activity	GO:0030695	Difenoconazole
0.00016646	129	175	17	5218	GO:MF	nucleoside-triphosphatase regulator activity	GO:0060589	Difenoconazole
0.00146969	200	175	20	5218	GO:MF	enzyme regulator activity	GO:0030234	Difenoconazole
0.013386979288022216	69	175	10	5218	GO:MF	guanyl-nucleotide exchange factor activity	GO:0005085	Difenoconazole
0.017645437028712293	315	175	24	5218	GO:MF	molecular function regulator activity	GO:0098772	Difenoconazole
0.0473665	1192	175	60	5218	GO:MF	catalytic activity	GO:0003824	Difenoconazole
0.010003341511289556	892	176	57	4637	GO:BP	developmental process	GO:0032502	Difenoconazole
0.0138619	858	176	55	4637	GO:BP	anatomical structure development	GO:0048856	Difenoconazole
0.014987741576970751	288	176	26	4637	GO:BP	nervous system development	GO:0007399	Difenoconazole
0.0498234	86	176	12	4637	GO:BP	small GTPase-mediated signal transduction	GO:0007264	Difenoconazole
9.368896851941302e-10	1716	182	94	6103	GO:CC	membrane	GO:0016020	Difenoconazole
2.706564002982019e-7	854	182	56	6103	GO:CC	cell periphery	GO:0071944	Difenoconazole
3.421128493469519e-7	764	182	52	6103	GO:CC	plasma membrane	GO:0005886	Difenoconazole
0.000394626	193	182	19	6103	GO:CC	synapse	GO:0045202	Difenoconazole
0.000772532	166	182	17	6103	GO:CC	neuron projection	GO:0043005	Difenoconazole
0.000971736	263	182	22	6103	GO:CC	cell junction	GO:0030054	Difenoconazole
0.00274195	1577	182	72	6103	GO:CC	cytoplasm	GO:0005737	Difenoconazole
0.0032241	243	182	20	6103	GO:CC	plasma membrane bounded cell projection	GO:0120025	Difenoconazole
0.00457936	249	182	20	6103	GO:CC	cell projection	GO:0042995	Difenoconazole
0.0484111	78	182	9	6103	GO:CC	nuclear outer membrane-endoplasmic reticulum membrane network	GO:0042175	Difenoconazole
0.0484111	78	182	9	6103	GO:CC	endoplasmic reticulum membrane	GO:0005789	Difenoconazole
0.0496003	23	182	5	6103	GO:CC	dendritic spine	GO:0043197	Difenoconazole
0.0496003	23	182	5	6103	GO:CC	neuron spine	GO:0044309	Difenoconazole
0.022772574844151433	88	369	15	5762	KEGG	ErbB signaling pathway	KEGG:04012	Difenoconazole
0.00814417	34	115	8	2866	REAC	Complex I biogenesis	REAC:R-DRE-6799198	Difenoconazole
0.00455016	50	96	11	1387	WP	G1 to S cell cycle control	WP:WP445	Difenoconazole
0.00133323	1065	1082	76	24964	TF	Factor: MyoD; motif: SRACAGGTGKYG	TF:M00001	Difenoconazole
0.0183553	11825	1082	570	24964	TF	Factor: Pax-5; motif: RRMSWGANWYCTNRAGCGKRACSRYNSM	TF:M00144	Difenoconazole
5.068162963900517e-7	129	261	25	5218	GO:MF	nucleoside-triphosphatase regulator activity	GO:0060589	Forchlorfenuron
5.068162963900517e-7	129	261	25	5218	GO:MF	GTPase regulator activity	GO:0030695	Forchlorfenuron
4.49968E-06	2807	261	183	5218	GO:MF	binding	GO:0005488	Forchlorfenuron
0.000106849	735	261	66	5218	GO:MF	protein binding	GO:0005515	Forchlorfenuron
0.000182785	69	261	15	5218	GO:MF	guanyl-nucleotide exchange factor activity	GO:0005085	Forchlorfenuron
0.0003164	315	261	36	5218	GO:MF	molecular function regulator activity	GO:0098772	Forchlorfenuron
0.000470088	10	261	6	5218	GO:MF	cell-cell adhesion mediator activity	GO:0098632	Forchlorfenuron
0.000959953	200	261	26	5218	GO:MF	enzyme regulator activity	GO:0030234	Forchlorfenuron
0.000990955	11	261	6	5218	GO:MF	cell adhesion mediator activity	GO:0098631	Forchlorfenuron
0.00685869	35	261	9	5218	GO:MF	cell adhesion molecule binding	GO:0050839	Forchlorfenuron
0.0113755	141	261	19	5218	GO:MF	calcium ion binding	GO:0005509	Forchlorfenuron
0.011582093419277299	726	261	59	5218	GO:MF	metal ion binding	GO:0046872	Forchlorfenuron
0.012678810070083233	258	261	28	5218	GO:MF	signaling receptor activity	GO:0038023	Forchlorfenuron
0.012678810070083233	258	261	28	5218	GO:MF	molecular transducer activity	GO:0060089	Forchlorfenuron
0.018643734455461608	738	261	59	5218	GO:MF	cation binding	GO:0043169	Forchlorfenuron
0.029872313417554426	257	261	27	5218	GO:MF	transmembrane transporter activity	GO:0022857	Forchlorfenuron
0.0362346	274	261	28	5218	GO:MF	transporter activity	GO:0005215	Forchlorfenuron
0.039879943086380036	1136	261	81	5218	GO:MF	small molecule binding	GO:0036094	Forchlorfenuron
3.903058675136487e-9	858	276	97	4637	GO:BP	anatomical structure development	GO:0048856	Forchlorfenuron
1.6798843474043025e-8	892	276	98	4637	GO:BP	developmental process	GO:0032502	Forchlorfenuron
2.255264914556494e-8	565	276	72	4637	GO:BP	system development	GO:0048731	Forchlorfenuron
2.7767911173512223e-8	86	276	24	4637	GO:BP	synaptic signaling	GO:0099536	Forchlorfenuron
8.295220768867319e-8	83	276	23	4637	GO:BP	anterograde trans-synaptic signaling	GO:0098916	Forchlorfenuron
8.295220768867319e-8	83	276	23	4637	GO:BP	chemical synaptic transmission	GO:0007268	Forchlorfenuron
1.0819194732981351e-7	84	276	23	4637	GO:BP	trans-synaptic signaling	GO:0099537	Forchlorfenuron
1.8362005532502662e-7	640	276	76	4637	GO:BP	multicellular organism development	GO:0007275	Forchlorfenuron
6.563330048926609e-7	800	276	87	4637	GO:BP	multicellular organismal process	GO:0032501	Forchlorfenuron
2.39912E-06	105	276	24	4637	GO:BP	cell-cell signaling	GO:0007267	Forchlorfenuron
3.43302E-06	288	276	43	4637	GO:BP	nervous system development	GO:0007399	Forchlorfenuron
1.88902E-05	91	276	21	4637	GO:BP	cell-cell adhesion	GO:0098609	Forchlorfenuron
3.82095E-05	881	276	88	4637	GO:BP	signaling	GO:0023052	Forchlorfenuron
4.03721E-05	882	276	88	4637	GO:BP	cell communication	GO:0007154	Forchlorfenuron
7.68656E-05	39	276	13	4637	GO:BP	cell-cell adhesion via plasma-membrane adhesion molecules	GO:0098742	Forchlorfenuron
0.00012668	146	276	26	4637	GO:BP	cell adhesion	GO:0007155	Forchlorfenuron
0.000352386	204	276	31	4637	GO:BP	generation of neurons	GO:0048699	Forchlorfenuron
0.000367123	194	276	30	4637	GO:BP	neuron differentiation	GO:0030182	Forchlorfenuron
0.000612983	593	276	63	4637	GO:BP	transport	GO:0006810	Forchlorfenuron
0.000617005	39	276	12	4637	GO:BP	regulation of trans-synaptic signaling	GO:0099177	Forchlorfenuron
0.000617005	39	276	12	4637	GO:BP	modulation of chemical synaptic transmission	GO:0050804	Forchlorfenuron
0.000628101	220	276	32	4637	GO:BP	neurogenesis	GO:0022008	Forchlorfenuron
0.00070635	322	276	41	4637	GO:BP	cell development	GO:0048468	Forchlorfenuron
0.000838168	86	276	18	4637	GO:BP	small GTPase-mediated signal transduction	GO:0007264	Forchlorfenuron
0.000982666	34	276	11	4637	GO:BP	homophilic cell adhesion via plasma membrane adhesion molecules	GO:0007156	Forchlorfenuron
0.00118541	425	276	49	4637	GO:BP	cellular developmental process	GO:0048869	Forchlorfenuron
0.00118541	425	276	49	4637	GO:BP	cell differentiation	GO:0030154	Forchlorfenuron
0.00123423	134	276	23	4637	GO:BP	neuron projection development	GO:0031175	Forchlorfenuron
0.00324075	122	276	21	4637	GO:BP	cell morphogenesis	GO:0000902	Forchlorfenuron
0.00680911	99	276	18	4637	GO:BP	neuron projection morphogenesis	GO:0048812	Forchlorfenuron
0.0071387	56	276	13	4637	GO:BP	cell junction organization	GO:0034330	Forchlorfenuron
0.00733337	390	276	44	4637	GO:BP	anatomical structure morphogenesis	GO:0009653	Forchlorfenuron
0.00786418	100	276	18	4637	GO:BP	plasma membrane bounded cell projection morphogenesis	GO:0120039	Forchlorfenuron
0.00849769	49	276	12	4637	GO:BP	neuron projection guidance	GO:0097485	Forchlorfenuron
0.00849769	49	276	12	4637	GO:BP	axon guidance	GO:0007411	Forchlorfenuron
0.00906307	101	276	18	4637	GO:BP	cell projection morphogenesis	GO:0048858	Forchlorfenuron
0.013024119319964897	85	276	16	4637	GO:BP	axonogenesis	GO:0007409	Forchlorfenuron
0.013036458657670717	36	276	10	4637	GO:BP	synapse organization	GO:0050808	Forchlorfenuron
0.021975	260	276	32	4637	GO:BP	regulation of signaling	GO:0023051	Forchlorfenuron
0.0225166	159	276	23	4637	GO:BP	neuron development	GO:0048666	Forchlorfenuron
0.0252556	5	276	4	4637	GO:BP	dendrite self-avoidance	GO:0070593	Forchlorfenuron
0.0252556	5	276	4	4637	GO:BP	neuron recognition	GO:0008038	Forchlorfenuron
0.028770810901626843	1069	276	91	4637	GO:BP	response to stimulus	GO:0050896	Forchlorfenuron
0.0298189	47	276	11	4637	GO:BP	regulation of locomotion	GO:0040012	Forchlorfenuron
0.035704468153193905	92	276	16	4637	GO:BP	axon development	GO:0061564	Forchlorfenuron
0.0362108	197	276	26	4637	GO:BP	plasma membrane bounded cell projection organization	GO:0120036	Forchlorfenuron
0.040139592282985595	2091	276	155	4637	GO:BP	biological regulation	GO:0065007	Forchlorfenuron
0.0426902	257	276	31	4637	GO:BP	regulation of cell communication	GO:0010646	Forchlorfenuron
0.0450635	134	276	20	4637	GO:BP	cell motility	GO:0048870	Forchlorfenuron
0.0466302	94	276	16	4637	GO:BP	cell morphogenesis involved in neuron differentiation	GO:0048667	Forchlorfenuron
2.4791223176779083e-24	1716	288	165	6103	GO:CC	membrane	GO:0016020	Forchlorfenuron
4.5877455148110476e-18	764	288	94	6103	GO:CC	plasma membrane	GO:0005886	Forchlorfenuron
7.094303419233653e-18	854	288	100	6103	GO:CC	cell periphery	GO:0071944	Forchlorfenuron
1.952872147412655e-15	263	288	49	6103	GO:CC	cell junction	GO:0030054	Forchlorfenuron
3.2588219740922335e-13	193	288	39	6103	GO:CC	synapse	GO:0045202	Forchlorfenuron
2.546571275380103e-12	166	288	35	6103	GO:CC	neuron projection	GO:0043005	Forchlorfenuron
3.834451801012927e-11	243	288	41	6103	GO:CC	plasma membrane bounded cell projection	GO:0120025	Forchlorfenuron
8.892631826707517e-11	249	288	41	6103	GO:CC	cell projection	GO:0042995	Forchlorfenuron
9.062414333125027e-8	91	288	21	6103	GO:CC	somatodendritic compartment	GO:0036477	Forchlorfenuron
4.476615775987897e-7	81	288	19	6103	GO:CC	dendrite	GO:0030425	Forchlorfenuron
4.476615775987897e-7	81	288	19	6103	GO:CC	dendritic tree	GO:0097447	Forchlorfenuron
1.9495E-06	88	288	19	6103	GO:CC	postsynapse	GO:0098794	Forchlorfenuron
2.90123E-05	57	288	14	6103	GO:CC	axon	GO:0030424	Forchlorfenuron
3.40919E-05	5691	288	286	6103	GO:CC	cellular anatomical structure	GO:0110165	Forchlorfenuron
0.00070076	23	288	8	6103	GO:CC	neuron spine	GO:0044309	Forchlorfenuron
0.00070076	23	288	8	6103	GO:CC	dendritic spine	GO:0043197	Forchlorfenuron
0.00210781	60	288	12	6103	GO:CC	presynapse	GO:0098793	Forchlorfenuron
0.00565336	56	288	11	6103	GO:CC	synaptic membrane	GO:0097060	Forchlorfenuron
0.00809849	31	288	8	6103	GO:CC	postsynaptic specialization	GO:0099572	Forchlorfenuron
0.010256894730178646	1577	288	103	6103	GO:CC	cytoplasm	GO:0005737	Forchlorfenuron
0.0354171	115	288	15	6103	GO:CC	plasma membrane region	GO:0098590	Forchlorfenuron
0.0366938	29	288	7	6103	GO:CC	postsynaptic density	GO:0014069	Forchlorfenuron
0.0366938	29	288	7	6103	GO:CC	asymmetric synapse	GO:0032279	Forchlorfenuron
0.0366938	29	288	7	6103	GO:CC	neuron to neuron synapse	GO:0098984	Forchlorfenuron
0.000134167	296	500	50	5762	KEGG	Calcium signaling pathway	KEGG:04020	Forchlorfenuron
0.00129455	141	500	28	5762	KEGG	Cell adhesion molecules	KEGG:04514	Forchlorfenuron
0.020193829611355515	84	151	14	2866	REAC	Developmental Biology	REAC:R-DRE-1266738	Forchlorfenuron
0.0370609	17	123	6	1387	WP	Monoamine GPCRs	WP:WP1389	Forchlorfenuron
0.00268003	1053	1460	94	24964	TF	Factor: SMAD4; motif: GKSRKKCAGMCANCY; match class: 1	TF:M00733_1	Forchlorfenuron
0.00566538	3905	1460	282	24964	TF	Factor: Pax-5; motif: RRMSWGANWYCTNRAGCGKRACSRYNSM; match class: 1	TF:M00144_1	Forchlorfenuron
0.0338691	3724	1460	264	24964	TF	Factor: Smad4; motif: NCAGACAN	TF:M07368	Forchlorfenuron
0.00196697	374	430	55	5626	HP	Inheritance qualifier	HP:0034335	Forchlorfenuron
0.005293	33	430	12	5626	HP	Obsessive-compulsive trait	HP:0008770	Forchlorfenuron
0.015784920511600162	12	430	7	5626	HP	Centrocecal scotoma	HP:0000576	Forchlorfenuron
0.0295937	57	430	15	5626	HP	Hemianopia	HP:0012377	Forchlorfenuron
0.000124271	129	208	19	5218	GO:MF	GTPase regulator activity	GO:0030695	4,6-Dinitro-o-cresol
0.000124271	129	208	19	5218	GO:MF	nucleoside-triphosphatase regulator activity	GO:0060589	4,6-Dinitro-o-cresol
0.000124861	315	208	32	5218	GO:MF	molecular function regulator activity	GO:0098772	4,6-Dinitro-o-cresol
0.00238853	200	208	22	5218	GO:MF	enzyme regulator activity	GO:0030234	4,6-Dinitro-o-cresol
0.00404516	2807	208	141	5218	GO:MF	binding	GO:0005488	4,6-Dinitro-o-cresol
0.026109513312956658	735	208	49	5218	GO:MF	protein binding	GO:0005515	4,6-Dinitro-o-cresol
0.042751981753134584	531	208	38	5218	GO:MF	catalytic activity, acting on a protein	GO:0140096	4,6-Dinitro-o-cresol
0.049455441645922145	1136	208	67	5218	GO:MF	small molecule binding	GO:0036094	4,6-Dinitro-o-cresol
1.0448901992330033e-10	858	213	84	4637	GO:BP	anatomical structure development	GO:0048856	4,6-Dinitro-o-cresol
1.114243730861158e-10	892	213	86	4637	GO:BP	developmental process	GO:0032502	4,6-Dinitro-o-cresol
1.6843e-05	322	213	38	4637	GO:BP	cell development	GO:0048468	4,6-Dinitro-o-cresol
0.000119318	640	213	57	4637	GO:BP	multicellular organism development	GO:0007275	4,6-Dinitro-o-cresol
0.000172933	425	213	43	4637	GO:BP	cellular developmental process	GO:0048869	4,6-Dinitro-o-cresol
0.000172933	425	213	43	4637	GO:BP	cell differentiation	GO:0030154	4,6-Dinitro-o-cresol
0.000407414	800	213	65	4637	GO:BP	multicellular organismal process	GO:0032501	4,6-Dinitro-o-cresol
0.000422318	565	213	51	4637	GO:BP	system development	GO:0048731	4,6-Dinitro-o-cresol
0.000653076	881	213	69	4637	GO:BP	signaling	GO:0023052	4,6-Dinitro-o-cresol
0.000682171	882	213	69	4637	GO:BP	cell communication	GO:0007154	4,6-Dinitro-o-cresol
0.00242523	390	213	38	4637	GO:BP	anatomical structure morphogenesis	GO:0009653	4,6-Dinitro-o-cresol
0.016863805805066367	134	213	18	4637	GO:BP	neuron projection development	GO:0031175	4,6-Dinitro-o-cresol
0.020628472265605678	288	213	29	4637	GO:BP	nervous system development	GO:0007399	4,6-Dinitro-o-cresol
0.022416693786710355	203	213	23	4637	GO:BP	cell projection organization	GO:0030030	4,6-Dinitro-o-cresol
0.029989	49	213	10	4637	GO:BP	neuron projection guidance	GO:0097485	4,6-Dinitro-o-cresol
0.029989	49	213	10	4637	GO:BP	axon guidance	GO:0007411	4,6-Dinitro-o-cresol
0.0329353	92	213	14	4637	GO:BP	axon development	GO:0061564	4,6-Dinitro-o-cresol
0.0413803	197	213	22	4637	GO:BP	plasma membrane bounded cell projection organization	GO:0120036	4,6-Dinitro-o-cresol
0.0419785	94	213	14	4637	GO:BP	cell morphogenesis involved in neuron differentiation	GO:0048667	4,6-Dinitro-o-cresol
0.047458923940202895	1069	213	73	4637	GO:BP	response to stimulus	GO:0050896	4,6-Dinitro-o-cresol
5.301745517444927e-12	1716	213	111	6103	GO:CC	membrane	GO:0016020	4,6-Dinitro-o-cresol
4.473992125495214e-7	854	213	62	6103	GO:CC	cell periphery	GO:0071944	4,6-Dinitro-o-cresol
2.37961e-06	764	213	56	6103	GO:CC	plasma membrane	GO:0005886	4,6-Dinitro-o-cresol
3.55085e-05	263	213	27	6103	GO:CC	cell junction	GO:0030054	4,6-Dinitro-o-cresol
0.000358956	1577	213	85	6103	GO:CC	cytoplasm	GO:0005737	4,6-Dinitro-o-cresol
0.000449272	166	213	19	6103	GO:CC	neuron projection	GO:0043005	4,6-Dinitro-o-cresol
0.000518434	249	213	24	6103	GO:CC	cell projection	GO:0042995	4,6-Dinitro-o-cresol
0.00112172	243	213	23	6103	GO:CC	plasma membrane bounded cell projection	GO:0120025	4,6-Dinitro-o-cresol
0.012978422200072762	193	213	18	6103	GO:CC	synapse	GO:0045202	4,6-Dinitro-o-cresol
0.014449513996919336	57	213	9	6103	GO:CC	axon	GO:0030424	4,6-Dinitro-o-cresol
0.047840068713354104	141	380	20	5762	KEGG	Cell adhesion molecules	KEGG:04514	4,6-Dinitro-o-cresol
0.00250545	34	130	9	2866	REAC	Complex I biogenesis	REAC:R-DRE-6799198	4,6-Dinitro-o-cresol
0.00758719	10	130	5	2866	REAC	N-glycan antennae elongation in the medial/trans-Golgi	REAC:R-DRE-975576	4,6-Dinitro-o-cresol
0.0258701	7	130	4	2866	REAC	N-Glycan antennae elongation	REAC:R-DRE-975577	4,6-Dinitro-o-cresol
0.032512	67	130	11	2866	REAC	Respiratory electron transport	REAC:R-DRE-611105	4,6-Dinitro-o-cresol
0.014230331067214393	43	88	9	1387	WP	Oxidative phosphorylation	WP:WP1335	4,6-Dinitro-o-cresol
0.00265747	39	334	12	5626	HP	Abnormal mitochondria in muscle tissue	HP:0008316	4,6-Dinitro-o-cresol
0.00276676	12	334	7	5626	HP	Fluctuations in consciousness	HP:0007159	4,6-Dinitro-o-cresol
0.00559645	9	334	6	5626	HP	Leber optic atrophy	HP:0001112	4,6-Dinitro-o-cresol
0.00899904	24	334	9	5626	HP	Segmental peripheral demyelination/remyelination	HP:0003481	4,6-Dinitro-o-cresol
0.0132932	10	334	6	5626	HP	Multiple glomerular cysts	HP:0100611	4,6-Dinitro-o-cresol
0.019231	15	334	7	5626	HP	Mitochondrial inheritance	HP:0001427	4,6-Dinitro-o-cresol
0.020093680599374875	54	334	13	5626	HP	Mitochondrial myopathy	HP:0003737	4,6-Dinitro-o-cresol
0.027040409938732142	21	334	8	5626	HP	Focal T2 hyperintense basal ganglia lesion	HP:0007183	4,6-Dinitro-o-cresol
0.0277877	11	334	6	5626	HP	Reduced contrast sensitivity	HP:0032036	4,6-Dinitro-o-cresol
0.0277877	11	334	6	5626	HP	Mixed demyelinating and axonal polyneuropathy	HP:0007327	4,6-Dinitro-o-cresol
0.0277877	11	334	6	5626	HP	Central retinal vessel vascular tortuosity	HP:0007768	4,6-Dinitro-o-cresol
0.0277877	11	334	6	5626	HP	Retinal nerve fiber edema	HP:0020120	4,6-Dinitro-o-cresol
0.0320502	34	334	10	5626	HP	Ventricular preexcitation	HP:0004309	4,6-Dinitro-o-cresol
0.0320502	34	334	10	5626	HP	Impaired visuospatial constructive cognition	HP:0010794	4,6-Dinitro-o-cresol
0.038443059255312204	28	334	9	5626	HP	Stuttering	HP:0025268	4,6-Dinitro-o-cresol
6.98601e-05	89	210	16	5218	GO:MF	enzyme activator activity	GO:0008047	Butafenacil
0.000223713	200	210	24	5218	GO:MF	enzyme regulator activity	GO:0030234	Butafenacil
0.000282222	1111	210	74	5218	GO:MF	ion binding	GO:0043167	Butafenacil
0.000327172	1136	210	75	5218	GO:MF	small molecule binding	GO:0036094	Butafenacil
0.000458454	315	210	31	5218	GO:MF	molecular function regulator activity	GO:0098772	Butafenacil
0.000912723	173	210	21	5218	GO:MF	molecular function activator activity	GO:0140677	Butafenacil
0.00190323	66	210	12	5218	GO:MF	GTPase activator activity	GO:0005096	Butafenacil
0.00217023	1192	210	75	5218	GO:MF	catalytic activity	GO:0003824	Butafenacil
0.00788119	735	210	51	5218	GO:MF	protein binding	GO:0005515	Butafenacil
0.0100665	129	210	16	5218	GO:MF	nucleoside-triphosphatase regulator activity	GO:0060589	Butafenacil
0.0100665	129	210	16	5218	GO:MF	GTPase regulator activity	GO:0030695	Butafenacil
0.018063558085520758	738	210	50	5218	GO:MF	cation binding	GO:0043169	Butafenacil
0.023800736753500112	183	210	19	5218	GO:MF	signaling receptor binding	GO:0005102	Butafenacil
0.0238622	531	210	39	5218	GO:MF	catalytic activity, acting on a protein	GO:0140096	Butafenacil
0.0239137	726	210	49	5218	GO:MF	metal ion binding	GO:0046872	Butafenacil
0.0466815	2807	210	138	5218	GO:MF	binding	GO:0005488	Butafenacil
4.2305784608447456e-8	892	223	83	4637	GO:BP	developmental process	GO:0032502	Butafenacil
1.0320464672464451e-7	858	223	80	4637	GO:BP	anatomical structure development	GO:0048856	Butafenacil
6.62695e-06	565	223	57	4637	GO:BP	system development	GO:0048731	Butafenacil
9.94532e-06	425	223	47	4637	GO:BP	cellular developmental process	GO:0048869	Butafenacil
9.94532e-06	425	223	47	4637	GO:BP	cell differentiation	GO:0030154	Butafenacil
1.57656e-05	640	223	61	4637	GO:BP	multicellular organism development	GO:0007275	Butafenacil
1.68511e-05	322	223	39	4637	GO:BP	cell development	GO:0048468	Butafenacil
3.79488e-05	800	223	70	4637	GO:BP	multicellular organismal process	GO:0032501	Butafenacil
7.76797e-05	881	223	74	4637	GO:BP	signaling	GO:0023052	Butafenacil
8.15238e-05	882	223	74	4637	GO:BP	cell communication	GO:0007154	Butafenacil
8.66886e-05	288	223	35	4637	GO:BP	nervous system development	GO:0007399	Butafenacil
0.000782986	812	223	67	4637	GO:BP	signal transduction	GO:0007165	Butafenacil
0.00101364	390	223	40	4637	GO:BP	anatomical structure morphogenesis	GO:0009653	Butafenacil
0.00143489	203	223	26	4637	GO:BP	cell projection organization	GO:0030030	Butafenacil
0.00157528	204	223	26	4637	GO:BP	generation of neurons	GO:0048699	Butafenacil
0.00266632	197	223	25	4637	GO:BP	plasma membrane bounded cell projection organization	GO:0120036	Butafenacil
0.00436426	921	223	71	4637	GO:BP	cellular response to stimulus	GO:0051716	Butafenacil
0.00548299	1069	223	79	4637	GO:BP	response to stimulus	GO:0050896	Butafenacil
0.00639377	220	223	26	4637	GO:BP	neurogenesis	GO:0022008	Butafenacil
0.00645594	194	223	24	4637	GO:BP	neuron differentiation	GO:0030182	Butafenacil
0.023086732020671633	293	223	30	4637	GO:BP	cell surface receptor signaling pathway	GO:0007166	Butafenacil
0.0320872	48	223	10	4637	GO:BP	regulation of plasma membrane bounded cell projection organization	GO:0120035	Butafenacil
0.0386415	49	223	10	4637	GO:BP	regulation of cell projection organization	GO:0031344	Butafenacil
0.0444903	260	223	27	4637	GO:BP	regulation of signaling	GO:0023051	Butafenacil
2.001178760468021e-10	854	226	72	6103	GO:CC	cell periphery	GO:0071944	Butafenacil
2.1346329230331984e-9	1716	226	110	6103	GO:CC	membrane	GO:0016020	Butafenacil
2.1956724829019432e-8	764	226	63	6103	GO:CC	plasma membrane	GO:0005886	Butafenacil
0.00038102	263	226	26	6103	GO:CC	cell junction	GO:0030054	Butafenacil
0.00886284	193	226	19	6103	GO:CC	synapse	GO:0045202	Butafenacil
0.0224894	207	226	19	6103	GO:CC	catalytic complex	GO:1902494	Butafenacil
3.779636557936866e-7	315	280	44	5218	GO:MF	molecular function regulator activity	GO:0098772	Chlordane
5.480165890397591e-7	735	280	76	5218	GO:MF	protein binding	GO:0005515	Chlordane
2.90545e-06	200	280	32	5218	GO:MF	enzyme regulator activity	GO:0030234	Chlordane
4.80296e-05	129	280	23	5218	GO:MF	GTPase regulator activity	GO:0030695	Chlordane
4.80296e-05	129	280	23	5218	GO:MF	nucleoside-triphosphatase regulator activity	GO:0060589	Chlordane
0.000231891	2807	280	189	5218	GO:MF	binding	GO:0005488	Chlordane
0.0014755	66	280	14	5218	GO:MF	GTPase activator activity	GO:0005096	Chlordane
0.00311747	89	280	16	5218	GO:MF	enzyme activator activity	GO:0008047	Chlordane
0.00589381	1192	280	93	5218	GO:MF	catalytic activity	GO:0003824	Chlordane
0.00821397	1136	280	89	5218	GO:MF	small molecule binding	GO:0036094	Chlordane
0.0082824	173	280	23	5218	GO:MF	molecular function activator activity	GO:0140677	Chlordane
0.0107224	1111	280	87	5218	GO:MF	ion binding	GO:0043167	Chlordane
0.034024282696113496	17	280	6	5218	GO:MF	ion channel regulator activity	GO:0099106	Chlordane
1.884361730640668e-8	858	294	100	4637	GO:BP	anatomical structure development	GO:0048856	Chlordane
8.458364615026887e-8	892	294	101	4637	GO:BP	developmental process	GO:0032502	Chlordane
5.90772e-05	640	294	73	4637	GO:BP	multicellular organism development	GO:0007275	Chlordane
0.000117262	565	294	66	4637	GO:BP	system development	GO:0048731	Chlordane
0.000289683	390	294	50	4637	GO:BP	anatomical structure morphogenesis	GO:0009653	Chlordane
0.000435657	800	294	83	4637	GO:BP	multicellular organismal process	GO:0032501	Chlordane
0.000518522	882	294	89	4637	GO:BP	cell communication	GO:0007154	Chlordane
0.000592332	288	294	40	4637	GO:BP	nervous system development	GO:0007399	Chlordane
0.000969104	881	294	88	4637	GO:BP	signaling	GO:0023052	Chlordane
0.00133119	91	294	19	4637	GO:BP	cell-cell adhesion	GO:0098609	Chlordane
0.00142414	203	294	31	4637	GO:BP	cell projection organization	GO:0030030	Chlordane
0.00152965	593	294	65	4637	GO:BP	transport	GO:0006810	Chlordane
0.00413947	322	294	41	4637	GO:BP	cell development	GO:0048468	Chlordane
0.00651266	921	294	88	4637	GO:BP	cellular response to stimulus	GO:0051716	Chlordane
0.00667365	101	294	19	4637	GO:BP	cell projection morphogenesis	GO:0048858	Chlordane
0.00915053	39	294	11	4637	GO:BP	cell-cell adhesion via plasma-membrane adhesion molecules	GO:0098742	Chlordane
0.013442059811905575	134	294	22	4637	GO:BP	neuron projection development	GO:0031175	Chlordane
0.0147935	34	294	10	4637	GO:BP	homophilic cell adhesion via plasma membrane adhesion molecules	GO:0007156	Chlordane
0.016274115558123848	64	294	14	4637	GO:BP	regulation of transport	GO:0051049	Chlordane
0.017489194841290846	197	294	28	4637	GO:BP	plasma membrane bounded cell projection organization	GO:0120036	Chlordane
0.0179264	425	294	48	4637	GO:BP	cellular developmental process	GO:0048869	Chlordane
0.0179264	425	294	48	4637	GO:BP	cell differentiation	GO:0030154	Chlordane
0.018084742942409474	1069	294	97	4637	GO:BP	response to stimulus	GO:0050896	Chlordane
0.018221499262792033	49	294	12	4637	GO:BP	axon guidance	GO:0007411	Chlordane
0.018221499262792033	49	294	12	4637	GO:BP	neuron projection guidance	GO:0097485	Chlordane
0.018282449627464125	99	294	18	4637	GO:BP	neuron projection morphogenesis	GO:0048812	Chlordane
0.0210349	100	294	18	4637	GO:BP	plasma membrane bounded cell projection morphogenesis	GO:0120039	Chlordane
0.032088577012930296	122	294	20	4637	GO:BP	cell morphogenesis	GO:0000902	Chlordane
0.0321113	85	294	16	4637	GO:BP	axonogenesis	GO:0007409	Chlordane
0.0323271	94	294	17	4637	GO:BP	cell morphogenesis involved in neuron differentiation	GO:0048667	Chlordane
0.033218810816341225	204	294	28	4637	GO:BP	generation of neurons	GO:0048699	Chlordane
0.036020736083730555	77	294	15	4637	GO:BP	regulation of localization	GO:0032879	Chlordane
0.0373913	812	294	77	4637	GO:BP	signal transduction	GO:0007165	Chlordane
0.049052935480352104	357	294	41	4637	GO:BP	intracellular signal transduction	GO:0035556	Chlordane
6.782994781305959e-17	1716	299	155	6103	GO:CC	membrane	GO:0016020	Chlordane
1.0125275529508962e-10	854	299	88	6103	GO:CC	cell periphery	GO:0071944	Chlordane
1.9563724485223604e-9	764	299	79	6103	GO:CC	plasma membrane	GO:0005886	Chlordane
1.2171538822607246e-7	1577	299	124	6103	GO:CC	cytoplasm	GO:0005737	Chlordane
3.864015910814585e-7	263	299	37	6103	GO:CC	cell junction	GO:0030054	Chlordane
0.000224036	193	299	26	6103	GO:CC	synapse	GO:0045202	Chlordane
0.00182427	410	299	40	6103	GO:CC	endomembrane system	GO:0012505	Chlordane
0.00636725	167	299	21	6103	GO:CC	bounding membrane of organelle	GO:0098588	Chlordane
0.013868582528592854	243	299	26	6103	GO:CC	plasma membrane bounded cell projection	GO:0120025	Chlordane
0.020685	249	299	26	6103	GO:CC	cell projection	GO:0042995	Chlordane
0.0397156	67	299	11	6103	GO:CC	anchoring junction	GO:0070161	Chlordane
0.0438056	5691	299	292	6103	GO:CC	cellular anatomical structure	GO:0110165	Chlordane
0.049364	166	299	19	6103	GO:CC	neuron projection	GO:0043005	Chlordane
0.0444236	73	162	13	2866	REAC	Neuronal System	REAC:R-DRE-112316	Chlordane
0.0389934	1065	1576	95	24964	TF	Factor: MyoD; motif: SRACAGGTGKYG	TF:M00001	Chlordane
0.00420383	333	457	52	5626	HP	Motor stereotypy	HP:0000733	Chlordane
0.00867024	341	457	52	5626	HP	Restricted or repetitive behaviors or interests	HP:0031432	Chlordane
0.017919129202679098	629	457	81	5626	HP	EEG abnormality	HP:0002353	Chlordane
0.0349196	2046	457	208	5626	HP	Abnormal cognitive process	HP:0025792	Chlordane
0.043493402092957094	1384	457	150	5626	HP	Abnormal volitional state	HP:0025780	Chlordane
0.0453855	62	457	16	5626	HP	Stereotypic upper-extremity movements	HP:5200018	Chlordane
3.0664666760125145e-7	315	278	44	5218	GO:MF	molecular function regulator activity	GO:0098772	Cyfluthrin
3.29805e-05	200	278	30	5218	GO:MF	enzyme regulator activity	GO:0030234	Cyfluthrin
6.50931e-05	735	278	70	5218	GO:MF	protein binding	GO:0005515	Cyfluthrin
0.000695645	129	278	21	5218	GO:MF	nucleoside-triphosphatase regulator activity	GO:0060589	Cyfluthrin
0.000695645	129	278	21	5218	GO:MF	GTPase regulator activity	GO:0030695	Cyfluthrin
0.00180592	35	278	10	5218	GO:MF	cell adhesion molecule binding	GO:0050839	Cyfluthrin
0.00285108	17	278	7	5218	GO:MF	ion channel regulator activity	GO:0099106	Cyfluthrin
0.00641677	183	278	24	5218	GO:MF	signaling receptor binding	GO:0005102	Cyfluthrin
0.00652401	531	278	50	5218	GO:MF	catalytic activity, acting on a protein	GO:0140096	Cyfluthrin
0.00782121	1192	278	92	5218	GO:MF	catalytic activity	GO:0003824	Cyfluthrin
0.017215789540180094	10	278	5	5218	GO:MF	cell-cell adhesion mediator activity	GO:0098632	Cyfluthrin
0.019354138837967858	2807	278	180	5218	GO:MF	binding	GO:0005488	Cyfluthrin
0.030192909817367195	11	278	5	5218	GO:MF	cell adhesion mediator activity	GO:0098631	Cyfluthrin
0.0367236	24	278	7	5218	GO:MF	transporter regulator activity	GO:0141108	Cyfluthrin
0.0367236	24	278	7	5218	GO:MF	channel regulator activity	GO:0016247	Cyfluthrin
0.0486943	69	278	12	5218	GO:MF	guanyl-nucleotide exchange factor activity	GO:0005085	Cyfluthrin
2.3144728117506345e-8	892	292	102	4637	GO:BP	developmental process	GO:0032502	Cyfluthrin
3.0747234848890814e-8	858	292	99	4637	GO:BP	anatomical structure development	GO:0048856	Cyfluthrin
7.739115552550834e-7	288	292	46	4637	GO:BP	nervous system development	GO:0007399	Cyfluthrin
1.68939e-05	565	292	68	4637	GO:BP	system development	GO:0048731	Cyfluthrin
2.93199e-05	322	292	46	4637	GO:BP	cell development	GO:0048468	Cyfluthrin
4.08665e-05	203	292	34	4637	GO:BP	cell projection organization	GO:0030030	Cyfluthrin
4.13109e-05	425	292	55	4637	GO:BP	cell differentiation	GO:0030154	Cyfluthrin
4.13109e-05	425	292	55	4637	GO:BP	cellular developmental process	GO:0048869	Cyfluthrin
9.62071e-05	390	292	51	4637	GO:BP	anatomical structure morphogenesis	GO:0009653	Cyfluthrin
0.000102141	640	292	72	4637	GO:BP	multicellular organism development	GO:0007275	Cyfluthrin
0.000146397	194	292	32	4637	GO:BP	neuron differentiation	GO:0030182	Cyfluthrin
0.000150845	204	292	33	4637	GO:BP	generation of neurons	GO:0048699	Cyfluthrin
0.000210241	197	292	32	4637	GO:BP	plasma membrane bounded cell projection organization	GO:0120036	Cyfluthrin
0.000300335	134	292	25	4637	GO:BP	neuron projection development	GO:0031175	Cyfluthrin
0.000300845	220	292	34	4637	GO:BP	neurogenesis	GO:0022008	Cyfluthrin
0.000550471	103	292	21	4637	GO:BP	actin filament-based process	GO:0030029	Cyfluthrin
0.000673282	800	292	82	4637	GO:BP	multicellular organismal process	GO:0032501	Cyfluthrin
0.00116585	99	292	20	4637	GO:BP	actin cytoskeleton organization	GO:0030036	Cyfluthrin
0.00116585	99	292	20	4637	GO:BP	neuron projection morphogenesis	GO:0048812	Cyfluthrin
0.00125035	91	292	19	4637	GO:BP	cell-cell adhesion	GO:0098609	Cyfluthrin
0.00137532	100	292	20	4637	GO:BP	plasma membrane bounded cell projection morphogenesis	GO:0120039	Cyfluthrin
0.00148716	92	292	19	4637	GO:BP	axon development	GO:0061564	Cyfluthrin
0.00150374	882	292	87	4637	GO:BP	cell communication	GO:0007154	Cyfluthrin
0.00161842	101	292	20	4637	GO:BP	cell projection morphogenesis	GO:0048858	Cyfluthrin
0.00187139	85	292	18	4637	GO:BP	axonogenesis	GO:0007409	Cyfluthrin
0.00208643	94	292	19	4637	GO:BP	cell morphogenesis involved in neuron differentiation	GO:0048667	Cyfluthrin
0.00241827	159	292	26	4637	GO:BP	neuron development	GO:0048666	Cyfluthrin
0.00275005	881	292	86	4637	GO:BP	signaling	GO:0023052	Cyfluthrin
0.00294087	29	292	10	4637	GO:BP	positive regulation of cell differentiation	GO:0045597	Cyfluthrin
0.0031672	42	292	12	4637	GO:BP	regulation of small GTPase mediated signal transduction	GO:0051056	Cyfluthrin
0.00320791	49	292	13	4637	GO:BP	neuron projection guidance	GO:0097485	Cyfluthrin
0.00320791	49	292	13	4637	GO:BP	axon guidance	GO:0007411	Cyfluthrin
0.00475396	812	292	80	4637	GO:BP	signal transduction	GO:0007165	Cyfluthrin
0.0051998	146	292	24	4637	GO:BP	cell adhesion	GO:0007155	Cyfluthrin
0.00659484	188	292	28	4637	GO:BP	cytoskeleton organization	GO:0007010	Cyfluthrin
0.00696965	377	292	45	4637	GO:BP	organelle organization	GO:0006996	Cyfluthrin
0.00892673	39	292	11	4637	GO:BP	cell-cell adhesion via plasma-membrane adhesion molecules	GO:0098742	Cyfluthrin
0.0092103	122	292	21	4637	GO:BP	cell morphogenesis	GO:0000902	Cyfluthrin
0.00925803	86	292	17	4637	GO:BP	small GTPase-mediated signal transduction	GO:0007264	Cyfluthrin
0.00927012	921	292	87	4637	GO:BP	cellular response to stimulus	GO:0051716	Cyfluthrin
0.012981669840296466	63	292	14	4637	GO:BP	regulation of cell differentiation	GO:0045595	Cyfluthrin
0.013813458925213693	1069	292	97	4637	GO:BP	response to stimulus	GO:0050896	Cyfluthrin
0.0145086	34	292	10	4637	GO:BP	homophilic cell adhesion via plasma membrane adhesion molecules	GO:0007156	Cyfluthrin
0.027845171594640266	131	292	21	4637	GO:BP	regulation of developmental process	GO:0050793	Cyfluthrin
0.0325976	294	292	36	4637	GO:BP	regulation of response to stimulus	GO:0048583	Cyfluthrin
0.0373892	5	292	4	4637	GO:BP	dendrite self-avoidance	GO:0070593	Cyfluthrin
0.0373892	5	292	4	4637	GO:BP	neuron recognition	GO:0008038	Cyfluthrin
0.0477452	46	292	11	4637	GO:BP	positive regulation of developmental process	GO:0051094	Cyfluthrin
1.2482271075125636e-20	1716	305	165	6103	GO:CC	membrane	GO:0016020	Cyfluthrin
2.254903823638058e-13	854	305	95	6103	GO:CC	cell periphery	GO:0071944	Cyfluthrin
1.0391752275907724e-10	764	305	83	6103	GO:CC	plasma membrane	GO:0005886	Cyfluthrin
1.4632357754408739e-7	249	305	37	6103	GO:CC	cell projection	GO:0042995	Cyfluthrin
2.7189625943308273e-7	243	305	36	6103	GO:CC	plasma membrane bounded cell projection	GO:0120025	Cyfluthrin
6.889304097948562e-7	263	305	37	6103	GO:CC	cell junction	GO:0030054	Cyfluthrin
1.01953e-06	166	305	28	6103	GO:CC	neuron projection	GO:0043005	Cyfluthrin
0.000119222	1577	305	116	6103	GO:CC	cytoplasm	GO:0005737	Cyfluthrin
0.000203822	81	305	16	6103	GO:CC	dendrite	GO:0030425	Cyfluthrin
0.000203822	81	305	16	6103	GO:CC	dendritic tree	GO:0097447	Cyfluthrin
0.000218902	91	305	17	6103	GO:CC	somatodendritic compartment	GO:0036477	Cyfluthrin
0.000333631	193	305	26	6103	GO:CC	synapse	GO:0045202	Cyfluthrin
0.0020753	57	305	12	6103	GO:CC	axon	GO:0030424	Cyfluthrin
0.0306361	144	305	18	6103	GO:CC	Golgi apparatus	GO:0005794	Cyfluthrin
0.0433841	88	305	13	6103	GO:CC	postsynapse	GO:0098794	Cyfluthrin
0.00568174	40	584	13	5762	KEGG	Various types of N-glycan biosynthesis	KEGG:00513	Cyfluthrin
0.0076496	94	584	22	5762	KEGG	Gap junction	KEGG:04540	Cyfluthrin
