# Supplementary material for: Phenotypically anchored transcriptomics across diverse agrichemicals reveals conserved pathways and unique gene expression signatures in zebrafish
Source: Front Toxicol. 2025 Oct 17;7:1675060. doi: 10.3389/ftox.2025.1675060 (PMC12575134; doi:10.3389/ftox.2025.1675060)
Supplement: Supplementary file 7 [file Table1.xlsx]

## Sheet: Sheet1
chemical_name	casrn	hit_count	gds_id	title	summary	organism	combined_text	study_type
Forchlorfenuron	68157-60-8	2	200070249	Identification of chemicals that mimic transcriptional changes associated with autism, brain aging and neurodegeneration	Environmental factors, including pesticides, have been linked to autism and neurodegeneration risk using retrospective epidemiological studies. Here, we sought to prospectively identify chemicals that share transcriptomic signatures with neurological disorders by exposing mouse cortical neuron-enriched cultures to hundreds of chemicals commonly found in the environment and on food. We find that r…		identification of chemicals that mimic transcriptional changes associated with autism, brain aging and neurodegeneration environmental factors, including pesticides, have been linked to autism and neurodegeneration risk using retrospective epidemiological studies. here, we sought to prospectively identify chemicals that share transcriptomic signatures with neurological disorders by exposing mouse…	in vitro
Forchlorfenuron	68157-60-8	2	301722368	Forchlorfenuron 10uM (Nseq284)	cultured cortical neurons		forchlorfenuron 10um (nseq284) cultured cortical neurons na	in vitro
Methomyl	16752-77-5	2	200070249	Identification of chemicals that mimic transcriptional changes associated with autism, brain aging and neurodegeneration	Environmental factors, including pesticides, have been linked to autism and neurodegeneration risk using retrospective epidemiological studies. Here, we sought to prospectively identify chemicals that share transcriptomic signatures with neurological disorders by exposing mouse cortical neuron-enriched cultures to hundreds of chemicals commonly found in the environment and on food. We find that r…		identification of chemicals that mimic transcriptional changes associated with autism, brain aging and neurodegeneration environmental factors, including pesticides, have been linked to autism and neurodegeneration risk using retrospective epidemiological studies. here, we sought to prospectively identify chemicals that share transcriptomic signatures with neurological disorders by exposing mouse…	in vitro
Methomyl	16752-77-5	2	301722408	Methomyl 10uM (Nseq640)	cultured cortical neurons		methomyl 10um (nseq640) cultured cortical neurons na	in vitro
Thiodicarb	59669-26-0	2	200070249	Identification of chemicals that mimic transcriptional changes associated with autism, brain aging and neurodegeneration	Environmental factors, including pesticides, have been linked to autism and neurodegeneration risk using retrospective epidemiological studies. Here, we sought to prospectively identify chemicals that share transcriptomic signatures with neurological disorders by exposing mouse cortical neuron-enriched cultures to hundreds of chemicals commonly found in the environment and on food. We find that r…		identification of chemicals that mimic transcriptional changes associated with autism, brain aging and neurodegeneration environmental factors, including pesticides, have been linked to autism and neurodegeneration risk using retrospective epidemiological studies. here, we sought to prospectively identify chemicals that share transcriptomic signatures with neurological disorders by exposing mouse…	in vitro
Thiodicarb	59669-26-0	2	301722504	Thiodicarb 1uM (Nseq496)	cultured cortical neurons		thiodicarb 1um (nseq496) cultured cortical neurons na	in vitro
Chlorpyrifos oxon	5598-15-2	4	200070249	Identification of chemicals that mimic transcriptional changes associated with autism, brain aging and neurodegeneration	Environmental factors, including pesticides, have been linked to autism and neurodegeneration risk using retrospective epidemiological studies. Here, we sought to prospectively identify chemicals that share transcriptomic signatures with neurological disorders by exposing mouse cortical neuron-enriched cultures to hundreds of chemicals commonly found in the environment and on food. We find that r…		identification of chemicals that mimic transcriptional changes associated with autism, brain aging and neurodegeneration environmental factors, including pesticides, have been linked to autism and neurodegeneration risk using retrospective epidemiological studies. here, we sought to prospectively identify chemicals that share transcriptomic signatures with neurological disorders by exposing mouse…	in vitro
Chlorpyrifos oxon	5598-15-2	4	200058103	Repeated gestational exposure of mice to chlorpyrifos oxon is associated with paraoxonase 1 (PON1)-modulated effects in maternal and fetal tissues	Chlorpyrifos oxon (CPO), the toxic metabolite of the organophosphorus (OP) insecticide chlorpyrifos, causes developmental neurotoxicity in humans and rodents. CPO is hydrolyzed by paraoxonase-1 (PON1), with protection determined by PON1 levels and the human Q192R polymorphism. To examine how the Q192R polymorphism influences fetal toxicity associated with gestational CPO exposure, we measured bio…		Mouse	in vivo
Chlorpyrifos oxon	5598-15-2	4	200025250	Cerebellum from mice exposed to chronic low-level chlorpyrifos oxon	Chlorpyrifos (CPF) is an organophosphorus (OP) insecticide that is still widely used despite statutory restrictions on home use. CPF is converted to chlorpyrifos oxon (CPO) by oxidative desulfuration in liver. Paraoxonase (PON1) polymorphisms affects the catalytic efficiency of the hydrolysis of OPs, including CPO. We used both wt (PON1+/+) and PON1 knockout (PON1-/-) mice and PON1-/- mice carryi…		Mouse	in vivo
Chlorpyrifos oxon	5598-15-2	4	301722266	Chlorpyrifos oxon 10uM (Nseq675)	cultured cortical neurons		chlorpyrifos oxon 10um (nseq675) cultured cortical neurons na	in vitro
Sodium dimethyldithiocarbamate	128-04-1	4	200262419	Informing Hazard Identification and Risk Characterization of Environmental Chemicals by Combining Transcriptomic and Functional Data from Human Induced Pluripotent Stem Cell-Derived Cardiomyocytes	Cardiovascular disease remains a significant global health concern, yet the cardiotoxic effects of environmental chemicals are largely unexplored. Human induced pluripotent stem cell-derived cardiomyocytes (iPSC-Cardiomyocytes) are well-established as valuable high-throughput cardiotoxicity testing model based on the analysis of various beating parameters; however, additional adverse effects that…		informing hazard identification and risk characterization of environmental chemicals by combining transcriptomic and functional data from human induced pluripotent stem cell-derived cardiomyocytes cardiovascular disease remains a significant global health concern, yet the cardiotoxic effects of environmental chemicals are largely unexplored. human induced pluripotent stem cell-derived cardiomyocy…	in vitro
Sodium dimethyldithiocarbamate	128-04-1	4	200249377	Exploring the Effects of Experimental Parameters and Data Modeling Approaches on In Vitro Transcriptomic Point-of-Departure Estimates	Multiple new approach methods (NAMs) are being developed to rapidly screen large numbers of chemicals to aid in hazard evaluation and risk assessments. High-throughput transcriptomics (HTTr) in human cell lines has been proposed as a first-tier screening approach for determining the types of bioactivity a chemical can cause (activation of specific targets vs. generalized cell stress) and for calc…		exploring the effects of experimental parameters and data modeling approaches on in vitro transcriptomic point-of-departure estimates multiple new approach methods (nams) are being developed to rapidly screen large numbers of chemicals to aid in hazard evaluation and risk assessments. high-throughput transcriptomics (httr) in human cell lines has been proposed as a first-tier screening approach f…	in vitro
Sodium dimethyldithiocarbamate	128-04-1	4	200162855	High-Throughput Transcriptomics Platform for Screening Environmental Chemicals	New approach methodologies (NAMs) that efficiently provide information about chemical hazard without using whole animals are needed to accelerate the pace of chemical safety assessments. Technological advancements in gene expression assays have made in vitro high-throughput transcriptomics (HTTr) a feasible option for NAMs-based hazard characterization of environmental chemicals. In the present s…		high-throughput transcriptomics platform for screening environmental chemicals new approach methodologies (nams) that efficiently provide information about chemical hazard without using whole animals are needed to accelerate the pace of chemical safety assessments. technological advancements in gene expression assays have made in vitro high-throughput transcriptomics (httr) a feasible option for …	in vitro
Sodium dimethyldithiocarbamate	128-04-1	4	200070249	Identification of chemicals that mimic transcriptional changes associated with autism, brain aging and neurodegeneration	Environmental factors, including pesticides, have been linked to autism and neurodegeneration risk using retrospective epidemiological studies. Here, we sought to prospectively identify chemicals that share transcriptomic signatures with neurological disorders by exposing mouse cortical neuron-enriched cultures to hundreds of chemicals commonly found in the environment and on food. We find that r…		identification of chemicals that mimic transcriptional changes associated with autism, brain aging and neurodegeneration environmental factors, including pesticides, have been linked to autism and neurodegeneration risk using retrospective epidemiological studies. here, we sought to prospectively identify chemicals that share transcriptomic signatures with neurological disorders by exposing mouse…	in vitro
Picoxystrobin	117428-22-5	5	200171038	Next Generation Sequencing to assess pesticides capacity in vitro to act as agonists/antagonists of the thyroid hormone nuclear receptors	We combined in vitro tests to fully assess the capacity of pesticides to act as thyroid hormone disruptors (THD). Pesticides which were active in these tests were selected for a transcriptome analysis of neural cells. We took advantage of this technique to decipher what were the transcriptomic effects of these chemical in vitro. We also compared the expression of thyroid hormone responsive genes …		next generation sequencing to assess pesticides capacity in vitro to act as agonists/antagonists of the thyroid hormone nuclear receptors we combined in vitro tests to fully assess the capacity of pesticides to act as thyroid hormone disruptors (thd). pesticides which were active in these tests were selected for a transcriptome analysis of neural cells. we took advantage of this technique to deci…	in vitro
Picoxystrobin	117428-22-5	5	305216996	Picoxystrobin 10-6M	C17.2 neural cells		picoxystrobin 10-6m c17.2 neural cells na	in vitro
Picoxystrobin	117428-22-5	5	305216995	Picoxystrobin 3.10-7M	C17.2 neural cells		picoxystrobin 3.10-7m c17.2 neural cells na	in vitro
Picoxystrobin	117428-22-5	5	305216994	Picoxystrobin 10-7M	C17.2 neural cells		picoxystrobin 10-7m c17.2 neural cells na	in vitro
Picoxystrobin	117428-22-5	5	305216993	Picoxystrobin 3.10-8M	C17.2 neural cells		picoxystrobin 3.10-8m c17.2 neural cells na	in vitro
Carbofuran	1563-66-2	7	200053125	Gene expression data from yeast exposure to equitoxic doses of six different pesticides	This study focus a comparative toxicogenomic analysis of the effects of four herbicides (alachlor, ALA, S-metolachlor, S-MET, diuron, DIU, and MCPA-methyl ester, MCPA-ME), one insecticide (carbofuran, CAB), and one fungicide (pyrimethanil, PYR), in the model yeast Saccharomyces cerevisiae, to predict potential cytotoxic effects of these xenobiotics while providing mechanistic clues possibly relev…		gene expression data from yeast exposure to equitoxic doses of six different pesticides this study focus a comparative toxicogenomic analysis of the effects of four herbicides (alachlor, ala, s-metolachlor, s-met, diuron, diu, and mcpa-methyl ester, mcpa-me), one insecticide (carbofuran, cab), and one fungicide (pyrimethanil, pyr), in the model yeast saccharomyces cerevisiae, to predict potential…	in vitro
Carbofuran	1563-66-2	7	301282733	with 160 mg/L carbofuran (IC20)_biological rep3	Cell population incubated with 160 mg/L carbofuran (IC20CAB)		with 160 mg/l carbofuran (ic20)_biological rep3 cell population incubated with 160 mg/l carbofuran (ic20cab) na	in vitro
Carbofuran	1563-66-2	7	301282732	with 160 mg/L carbofuran (IC20)_biological rep2	Cell population incubated with 160 mg/L carbofuran (IC20CAB)		with 160 mg/l carbofuran (ic20)_biological rep2 cell population incubated with 160 mg/l carbofuran (ic20cab) na	in vitro
Carbofuran	1563-66-2	7	301282731	with 160 mg/L carbofuran (IC20)_biological rep1	Cell population incubated with 160 mg/L carbofuran (IC20CAB)		with 160 mg/l carbofuran (ic20)_biological rep1 cell population incubated with 160 mg/l carbofuran (ic20cab) na	in vitro
Carbofuran	1563-66-2	7	301282730	without carbofuran (CT02 exp)_biological rep3	Cell population incubated without carbofuran		without carbofuran (ct02 exp)_biological rep3 cell population incubated without carbofuran na	in vitro
Carbofuran	1563-66-2	7	301282729	without carbofuran (CT02 exp)_biological rep2	Cell population incubated without carbofuran		without carbofuran (ct02 exp)_biological rep2 cell population incubated without carbofuran na	in vitro
Carbofuran	1563-66-2	7	301282728	without carbofuran (CT02 exp)_biological rep1	Cell population incubated without carbofuran		without carbofuran (ct02 exp)_biological rep1 cell population incubated without carbofuran na	in vitro
Fenamidone	161326-34-7	9	200070249	Identification of chemicals that mimic transcriptional changes associated with autism, brain aging and neurodegeneration	Environmental factors, including pesticides, have been linked to autism and neurodegeneration risk using retrospective epidemiological studies. Here, we sought to prospectively identify chemicals that share transcriptomic signatures with neurological disorders by exposing mouse cortical neuron-enriched cultures to hundreds of chemicals commonly found in the environment and on food. We find that r…		identification of chemicals that mimic transcriptional changes associated with autism, brain aging and neurodegeneration environmental factors, including pesticides, have been linked to autism and neurodegeneration risk using retrospective epidemiological studies. here, we sought to prospectively identify chemicals that share transcriptomic signatures with neurological disorders by exposing mouse…	in vitro
Fenamidone	161326-34-7	9	302071683	Vehicle + Fenamidone 10uM Rep3	Cortical neurons		vehicle + fenamidone 10um rep3 cortical neurons na	in vitro
Fenamidone	161326-34-7	9	302071682	Vehicle + Fenamidone 10uM Rep2	Cortical neurons		vehicle + fenamidone 10um rep2 cortical neurons na	in vitro
Fenamidone	161326-34-7	9	302071681	Vehicle + Fenamidone 10uM Rep1	Cortical neurons		vehicle + fenamidone 10um rep1 cortical neurons na	in vitro
Fenamidone	161326-34-7	9	302071680	Sulforaphane 10uM + Fenamidone 10uM Rep3	Cortical neurons		sulforaphane 10um + fenamidone 10um rep3 cortical neurons na	in vitro
Fenamidone	161326-34-7	9	302071679	Sulforaphane 10uM + Fenamidone 10uM Rep2	Cortical neurons		sulforaphane 10um + fenamidone 10um rep2 cortical neurons na	in vitro
Fenamidone	161326-34-7	9	302071678	Sulforaphane 10uM + Fenamidone 10uM Rep1	Cortical neurons		sulforaphane 10um + fenamidone 10um rep1 cortical neurons na	in vitro
Fenamidone	161326-34-7	9	301722338	Fenamidone 10uM (Nseq56)	cultured cortical neurons		fenamidone 10um (nseq56) cultured cortical neurons na	in vitro
Fenamidone	161326-34-7	9	301722337	Fenamidone 10uM (Nseq347)	cultured cortical neurons		fenamidone 10um (nseq347) cultured cortical neurons na	in vitro
Carbosulfan	55285-14-8	10	200262419	Informing Hazard Identification and Risk Characterization of Environmental Chemicals by Combining Transcriptomic and Functional Data from Human Induced Pluripotent Stem Cell-Derived Cardiomyocytes	Cardiovascular disease remains a significant global health concern, yet the cardiotoxic effects of environmental chemicals are largely unexplored. Human induced pluripotent stem cell-derived cardiomyocytes (iPSC-Cardiomyocytes) are well-established as valuable high-throughput cardiotoxicity testing model based on the analysis of various beating parameters; however, additional adverse effects that…		informing hazard identification and risk characterization of environmental chemicals by combining transcriptomic and functional data from human induced pluripotent stem cell-derived cardiomyocytes cardiovascular disease remains a significant global health concern, yet the cardiotoxic effects of environmental chemicals are largely unexplored. human induced pluripotent stem cell-derived cardiomyocy…	in vitro
Carbosulfan	55285-14-8	10	308166092	Plate5_K13	iPSC-Cardiomyocytes		plate5_k13 ipsc-cardiomyocytes na	in vitro
Carbosulfan	55285-14-8	10	308166080	Plate5_J13	iPSC-Cardiomyocytes		plate5_j13 ipsc-cardiomyocytes na	in vitro
Carbosulfan	55285-14-8	10	308166070	Plate5_I13	iPSC-Cardiomyocytes		plate5_i13 ipsc-cardiomyocytes na	in vitro
Carbosulfan	55285-14-8	10	308166055	Plate5_H13	iPSC-Cardiomyocytes		plate5_h13 ipsc-cardiomyocytes na	in vitro
Carbosulfan	55285-14-8	10	308166022	Plate5_F13	iPSC-Cardiomyocytes		plate5_f13 ipsc-cardiomyocytes na	in vitro
Carbosulfan	55285-14-8	10	308166000	Plate5_G13	iPSC-Cardiomyocytes		plate5_g13 ipsc-cardiomyocytes na	in vitro
Carbosulfan	55285-14-8	10	308165974	Plate5_C13	iPSC-Cardiomyocytes		plate5_c13 ipsc-cardiomyocytes na	in vitro
Carbosulfan	55285-14-8	10	308165952	Plate5_D13	iPSC-Cardiomyocytes		plate5_d13 ipsc-cardiomyocytes na	in vitro
Carbosulfan	55285-14-8	10	308165930	Plate5_E13	iPSC-Cardiomyocytes		plate5_e13 ipsc-cardiomyocytes na	in vitro
Dipropyl 2,5-pyridinedicarboxylate	136-45-8	10	200262419	Informing Hazard Identification and Risk Characterization of Environmental Chemicals by Combining Transcriptomic and Functional Data from Human Induced Pluripotent Stem Cell-Derived Cardiomyocytes	Cardiovascular disease remains a significant global health concern, yet the cardiotoxic effects of environmental chemicals are largely unexplored. Human induced pluripotent stem cell-derived cardiomyocytes (iPSC-Cardiomyocytes) are well-established as valuable high-throughput cardiotoxicity testing model based on the analysis of various beating parameters; however, additional adverse effects that…		informing hazard identification and risk characterization of environmental chemicals by combining transcriptomic and functional data from human induced pluripotent stem cell-derived cardiomyocytes cardiovascular disease remains a significant global health concern, yet the cardiotoxic effects of environmental chemicals are largely unexplored. human induced pluripotent stem cell-derived cardiomyocy…	in vitro
Dipropyl 2,5-pyridinedicarboxylate	136-45-8	10	308166122	Plate5_K19	iPSC-Cardiomyocytes		plate5_k19 ipsc-cardiomyocytes na	in vitro
Dipropyl 2,5-pyridinedicarboxylate	136-45-8	10	308166108	Plate5_J19	iPSC-Cardiomyocytes		plate5_j19 ipsc-cardiomyocytes na	in vitro
Dipropyl 2,5-pyridinedicarboxylate	136-45-8	10	308166064	Plate5_I19	iPSC-Cardiomyocytes		plate5_i19 ipsc-cardiomyocytes na	in vitro
Dipropyl 2,5-pyridinedicarboxylate	136-45-8	10	308166049	Plate5_H19	iPSC-Cardiomyocytes		plate5_h19 ipsc-cardiomyocytes na	in vitro
Dipropyl 2,5-pyridinedicarboxylate	136-45-8	10	308166016	Plate5_F19	iPSC-Cardiomyocytes		plate5_f19 ipsc-cardiomyocytes na	in vitro
Dipropyl 2,5-pyridinedicarboxylate	136-45-8	10	308165994	Plate5_G19	iPSC-Cardiomyocytes		plate5_g19 ipsc-cardiomyocytes na	in vitro
Dipropyl 2,5-pyridinedicarboxylate	136-45-8	10	308165968	Plate5_C19	iPSC-Cardiomyocytes		plate5_c19 ipsc-cardiomyocytes na	in vitro
Dipropyl 2,5-pyridinedicarboxylate	136-45-8	10	308165946	Plate5_D19	iPSC-Cardiomyocytes		plate5_d19 ipsc-cardiomyocytes na	in vitro
Dipropyl 2,5-pyridinedicarboxylate	136-45-8	10	308165924	Plate5_E19	iPSC-Cardiomyocytes		plate5_e19 ipsc-cardiomyocytes na	in vitro
Dazomet	533-74-4	12	200262419	Informing Hazard Identification and Risk Characterization of Environmental Chemicals by Combining Transcriptomic and Functional Data from Human Induced Pluripotent Stem Cell-Derived Cardiomyocytes	Cardiovascular disease remains a significant global health concern, yet the cardiotoxic effects of environmental chemicals are largely unexplored. Human induced pluripotent stem cell-derived cardiomyocytes (iPSC-Cardiomyocytes) are well-established as valuable high-throughput cardiotoxicity testing model based on the analysis of various beating parameters; however, additional adverse effects that…		informing hazard identification and risk characterization of environmental chemicals by combining transcriptomic and functional data from human induced pluripotent stem cell-derived cardiomyocytes cardiovascular disease remains a significant global health concern, yet the cardiotoxic effects of environmental chemicals are largely unexplored. human induced pluripotent stem cell-derived cardiomyocy…	in vitro
Dazomet	533-74-4	12	200070249	Identification of chemicals that mimic transcriptional changes associated with autism, brain aging and neurodegeneration	Environmental factors, including pesticides, have been linked to autism and neurodegeneration risk using retrospective epidemiological studies. Here, we sought to prospectively identify chemicals that share transcriptomic signatures with neurological disorders by exposing mouse cortical neuron-enriched cultures to hundreds of chemicals commonly found in the environment and on food. We find that r…		identification of chemicals that mimic transcriptional changes associated with autism, brain aging and neurodegeneration environmental factors, including pesticides, have been linked to autism and neurodegeneration risk using retrospective epidemiological studies. here, we sought to prospectively identify chemicals that share transcriptomic signatures with neurological disorders by exposing mouse…	in vitro
Dazomet	533-74-4	12	308166378	Plate6_K07	iPSC-Cardiomyocytes		plate6_k07 ipsc-cardiomyocytes na	in vitro
Dazomet	533-74-4	12	308166363	Plate6_J07	iPSC-Cardiomyocytes		plate6_j07 ipsc-cardiomyocytes na	in vitro
Dazomet	533-74-4	12	308166348	Plate6_I07	iPSC-Cardiomyocytes		plate6_i07 ipsc-cardiomyocytes na	in vitro
Dazomet	533-74-4	12	308166334	Plate6_H07	iPSC-Cardiomyocytes		plate6_h07 ipsc-cardiomyocytes na	in vitro
Dazomet	533-74-4	12	308166312	Plate6_G07	iPSC-Cardiomyocytes		plate6_g07 ipsc-cardiomyocytes na	in vitro
Dazomet	533-74-4	12	308166271	Plate6_E07	iPSC-Cardiomyocytes		plate6_e07 ipsc-cardiomyocytes na	in vitro
Dazomet	533-74-4	12	308166249	Plate6_F07	iPSC-Cardiomyocytes		plate6_f07 ipsc-cardiomyocytes na	in vitro
Dazomet	533-74-4	12	308166207	Plate6_C07	iPSC-Cardiomyocytes		plate6_c07 ipsc-cardiomyocytes na	in vitro
Dazomet	533-74-4	12	308166185	Plate6_D07	iPSC-Cardiomyocytes		plate6_d07 ipsc-cardiomyocytes na	in vitro
Dazomet	533-74-4	12	301722293	Dazomet 1uM (Nseq370)	cultured cortical neurons		dazomet 1um (nseq370) cultured cortical neurons na	in vitro
Dichloran	99-30-9	12	200262419	Informing Hazard Identification and Risk Characterization of Environmental Chemicals by Combining Transcriptomic and Functional Data from Human Induced Pluripotent Stem Cell-Derived Cardiomyocytes	Cardiovascular disease remains a significant global health concern, yet the cardiotoxic effects of environmental chemicals are largely unexplored. Human induced pluripotent stem cell-derived cardiomyocytes (iPSC-Cardiomyocytes) are well-established as valuable high-throughput cardiotoxicity testing model based on the analysis of various beating parameters; however, additional adverse effects that…		informing hazard identification and risk characterization of environmental chemicals by combining transcriptomic and functional data from human induced pluripotent stem cell-derived cardiomyocytes cardiovascular disease remains a significant global health concern, yet the cardiotoxic effects of environmental chemicals are largely unexplored. human induced pluripotent stem cell-derived cardiomyocy…	in vitro
Dichloran	99-30-9	12	200070249	Identification of chemicals that mimic transcriptional changes associated with autism, brain aging and neurodegeneration	Environmental factors, including pesticides, have been linked to autism and neurodegeneration risk using retrospective epidemiological studies. Here, we sought to prospectively identify chemicals that share transcriptomic signatures with neurological disorders by exposing mouse cortical neuron-enriched cultures to hundreds of chemicals commonly found in the environment and on food. We find that r…		identification of chemicals that mimic transcriptional changes associated with autism, brain aging and neurodegeneration environmental factors, including pesticides, have been linked to autism and neurodegeneration risk using retrospective epidemiological studies. here, we sought to prospectively identify chemicals that share transcriptomic signatures with neurological disorders by exposing mouse…	in vitro
Dichloran	99-30-9	12	308167884	Plate11_N11	iPSC-Cardiomyocytes		plate11_n11 ipsc-cardiomyocytes na	in vitro
Dichloran	99-30-9	12	308167883	Plate11_N12	iPSC-Cardiomyocytes		plate11_n12 ipsc-cardiomyocytes na	in vitro
Dichloran	99-30-9	12	308167882	Plate11_N13	iPSC-Cardiomyocytes		plate11_n13 ipsc-cardiomyocytes na	in vitro
Dichloran	99-30-9	12	308167860	Plate11_M11	iPSC-Cardiomyocytes		plate11_m11 ipsc-cardiomyocytes na	in vitro
Dichloran	99-30-9	12	308167859	Plate11_M12	iPSC-Cardiomyocytes		plate11_m12 ipsc-cardiomyocytes na	in vitro
Dichloran	99-30-9	12	308167858	Plate11_M13	iPSC-Cardiomyocytes		plate11_m13 ipsc-cardiomyocytes na	in vitro
Dichloran	99-30-9	12	308167843	Plate11_L11	iPSC-Cardiomyocytes		plate11_l11 ipsc-cardiomyocytes na	in vitro
Dichloran	99-30-9	12	308167842	Plate11_L12	iPSC-Cardiomyocytes		plate11_l12 ipsc-cardiomyocytes na	in vitro
Dichloran	99-30-9	12	308167841	Plate11_L13	iPSC-Cardiomyocytes		plate11_l13 ipsc-cardiomyocytes na	in vitro
Dichloran	99-30-9	12	301722299	Dichloran 10uM (Nseq515)	cultured cortical neurons		dichloran 10um (nseq515) cultured cortical neurons na	in vitro
Diniconazole	83657-24-3	12	200262419	Informing Hazard Identification and Risk Characterization of Environmental Chemicals by Combining Transcriptomic and Functional Data from Human Induced Pluripotent Stem Cell-Derived Cardiomyocytes	Cardiovascular disease remains a significant global health concern, yet the cardiotoxic effects of environmental chemicals are largely unexplored. Human induced pluripotent stem cell-derived cardiomyocytes (iPSC-Cardiomyocytes) are well-established as valuable high-throughput cardiotoxicity testing model based on the analysis of various beating parameters; however, additional adverse effects that…		informing hazard identification and risk characterization of environmental chemicals by combining transcriptomic and functional data from human induced pluripotent stem cell-derived cardiomyocytes cardiovascular disease remains a significant global health concern, yet the cardiotoxic effects of environmental chemicals are largely unexplored. human induced pluripotent stem cell-derived cardiomyocy…	in vitro
Diniconazole	83657-24-3	12	200070249	Identification of chemicals that mimic transcriptional changes associated with autism, brain aging and neurodegeneration	Environmental factors, including pesticides, have been linked to autism and neurodegeneration risk using retrospective epidemiological studies. Here, we sought to prospectively identify chemicals that share transcriptomic signatures with neurological disorders by exposing mouse cortical neuron-enriched cultures to hundreds of chemicals commonly found in the environment and on food. We find that r…		identification of chemicals that mimic transcriptional changes associated with autism, brain aging and neurodegeneration environmental factors, including pesticides, have been linked to autism and neurodegeneration risk using retrospective epidemiological studies. here, we sought to prospectively identify chemicals that share transcriptomic signatures with neurological disorders by exposing mouse…	in vitro
Diniconazole	83657-24-3	12	308167011	Plate8_L05	iPSC-Cardiomyocytes		plate8_l05 ipsc-cardiomyocytes na	in vitro
Diniconazole	83657-24-3	12	308167010	Plate8_L06	iPSC-Cardiomyocytes		plate8_l06 ipsc-cardiomyocytes na	in vitro
Diniconazole	83657-24-3	12	308167009	Plate8_L07	iPSC-Cardiomyocytes		plate8_l07 ipsc-cardiomyocytes na	in vitro
Diniconazole	83657-24-3	12	308166989	Plate8_M05	iPSC-Cardiomyocytes		plate8_m05 ipsc-cardiomyocytes na	in vitro
Diniconazole	83657-24-3	12	308166988	Plate8_M06	iPSC-Cardiomyocytes		plate8_m06 ipsc-cardiomyocytes na	in vitro
Diniconazole	83657-24-3	12	308166987	Plate8_M07	iPSC-Cardiomyocytes		plate8_m07 ipsc-cardiomyocytes na	in vitro
Diniconazole	83657-24-3	12	308166967	Plate8_N05	iPSC-Cardiomyocytes		plate8_n05 ipsc-cardiomyocytes na	in vitro
Diniconazole	83657-24-3	12	308166966	Plate8_N06	iPSC-Cardiomyocytes		plate8_n06 ipsc-cardiomyocytes na	in vitro
Diniconazole	83657-24-3	12	308166965	Plate8_N07	iPSC-Cardiomyocytes		plate8_n07 ipsc-cardiomyocytes na	in vitro
Diniconazole	83657-24-3	12	301722317	Diniconazole 10uM (Nseq270)	cultured cortical neurons		diniconazole 10um (nseq270) cultured cortical neurons na	in vitro
Flumetralin	62924-70-3	12	200262419	Informing Hazard Identification and Risk Characterization of Environmental Chemicals by Combining Transcriptomic and Functional Data from Human Induced Pluripotent Stem Cell-Derived Cardiomyocytes	Cardiovascular disease remains a significant global health concern, yet the cardiotoxic effects of environmental chemicals are largely unexplored. Human induced pluripotent stem cell-derived cardiomyocytes (iPSC-Cardiomyocytes) are well-established as valuable high-throughput cardiotoxicity testing model based on the analysis of various beating parameters; however, additional adverse effects that…		informing hazard identification and risk characterization of environmental chemicals by combining transcriptomic and functional data from human induced pluripotent stem cell-derived cardiomyocytes cardiovascular disease remains a significant global health concern, yet the cardiotoxic effects of environmental chemicals are largely unexplored. human induced pluripotent stem cell-derived cardiomyocy…	in vitro
Flumetralin	62924-70-3	12	200070249	Identification of chemicals that mimic transcriptional changes associated with autism, brain aging and neurodegeneration	Environmental factors, including pesticides, have been linked to autism and neurodegeneration risk using retrospective epidemiological studies. Here, we sought to prospectively identify chemicals that share transcriptomic signatures with neurological disorders by exposing mouse cortical neuron-enriched cultures to hundreds of chemicals commonly found in the environment and on food. We find that r…		identification of chemicals that mimic transcriptional changes associated with autism, brain aging and neurodegeneration environmental factors, including pesticides, have been linked to autism and neurodegeneration risk using retrospective epidemiological studies. here, we sought to prospectively identify chemicals that share transcriptomic signatures with neurological disorders by exposing mouse…	in vitro
Flumetralin	62924-70-3	12	308167620	Plate10_I14	iPSC-Cardiomyocytes		plate10_i14 ipsc-cardiomyocytes na	in vitro
Flumetralin	62924-70-3	12	308167598	Plate10_J14	iPSC-Cardiomyocytes		plate10_j14 ipsc-cardiomyocytes na	in vitro
Flumetralin	62924-70-3	12	308167576	Plate10_K14	iPSC-Cardiomyocytes		plate10_k14 ipsc-cardiomyocytes na	in vitro
Flumetralin	62924-70-3	12	308167498	Plate10_D14	iPSC-Cardiomyocytes		plate10_d14 ipsc-cardiomyocytes na	in vitro
Flumetralin	62924-70-3	12	308167476	Plate10_E14	iPSC-Cardiomyocytes		plate10_e14 ipsc-cardiomyocytes na	in vitro
Flumetralin	62924-70-3	12	308167454	Plate10_F14	iPSC-Cardiomyocytes		plate10_f14 ipsc-cardiomyocytes na	in vitro
Flumetralin	62924-70-3	12	308167432	Plate10_G14	iPSC-Cardiomyocytes		plate10_g14 ipsc-cardiomyocytes na	in vitro
Flumetralin	62924-70-3	12	308167410	Plate10_H14	iPSC-Cardiomyocytes		plate10_h14 ipsc-cardiomyocytes na	in vitro
Flumetralin	62924-70-3	12	308167349	Plate10_C14	iPSC-Cardiomyocytes		plate10_c14 ipsc-cardiomyocytes na	in vitro
Flumetralin	62924-70-3	12	301722356	Flumetralin 10uM (Nseq588)	cultured cortical neurons		flumetralin 10um (nseq588) cultured cortical neurons na	in vitro
Napropamide	15299-99-7	12	200262419	Informing Hazard Identification and Risk Characterization of Environmental Chemicals by Combining Transcriptomic and Functional Data from Human Induced Pluripotent Stem Cell-Derived Cardiomyocytes	Cardiovascular disease remains a significant global health concern, yet the cardiotoxic effects of environmental chemicals are largely unexplored. Human induced pluripotent stem cell-derived cardiomyocytes (iPSC-Cardiomyocytes) are well-established as valuable high-throughput cardiotoxicity testing model based on the analysis of various beating parameters; however, additional adverse effects that…		informing hazard identification and risk characterization of environmental chemicals by combining transcriptomic and functional data from human induced pluripotent stem cell-derived cardiomyocytes cardiovascular disease remains a significant global health concern, yet the cardiotoxic effects of environmental chemicals are largely unexplored. human induced pluripotent stem cell-derived cardiomyocy…	in vitro
Napropamide	15299-99-7	12	200070249	Identification of chemicals that mimic transcriptional changes associated with autism, brain aging and neurodegeneration	Environmental factors, including pesticides, have been linked to autism and neurodegeneration risk using retrospective epidemiological studies. Here, we sought to prospectively identify chemicals that share transcriptomic signatures with neurological disorders by exposing mouse cortical neuron-enriched cultures to hundreds of chemicals commonly found in the environment and on food. We find that r…		identification of chemicals that mimic transcriptional changes associated with autism, brain aging and neurodegeneration environmental factors, including pesticides, have been linked to autism and neurodegeneration risk using retrospective epidemiological studies. here, we sought to prospectively identify chemicals that share transcriptomic signatures with neurological disorders by exposing mouse…	in vitro
Napropamide	15299-99-7	12	308169109	Plate15_K08	iPSC-Cardiomyocytes		plate15_k08 ipsc-cardiomyocytes na	in vitro
Napropamide	15299-99-7	12	308169010	Plate15_G08	iPSC-Cardiomyocytes		plate15_g08 ipsc-cardiomyocytes na	in vitro
Napropamide	15299-99-7	12	308168988	Plate15_H08	iPSC-Cardiomyocytes		plate15_h08 ipsc-cardiomyocytes na	in vitro
Napropamide	15299-99-7	12	308168966	Plate15_I08	iPSC-Cardiomyocytes		plate15_i08 ipsc-cardiomyocytes na	in vitro
Napropamide	15299-99-7	12	308168944	Plate15_J08	iPSC-Cardiomyocytes		plate15_j08 ipsc-cardiomyocytes na	in vitro
Napropamide	15299-99-7	12	308168912	Plate15_C08	iPSC-Cardiomyocytes		plate15_c08 ipsc-cardiomyocytes na	in vitro
Napropamide	15299-99-7	12	308168890	Plate15_D08	iPSC-Cardiomyocytes		plate15_d08 ipsc-cardiomyocytes na	in vitro
Napropamide	15299-99-7	12	308168868	Plate15_E08	iPSC-Cardiomyocytes		plate15_e08 ipsc-cardiomyocytes na	in vitro
Napropamide	15299-99-7	12	308168846	Plate15_F08	iPSC-Cardiomyocytes		plate15_f08 ipsc-cardiomyocytes na	in vitro
Napropamide	15299-99-7	12	301722428	Napropamide 10uM (Nseq311)	cultured cortical neurons		napropamide 10um (nseq311) cultured cortical neurons na	in vitro
Trichlorfon	52-68-6	12	200262419	Informing Hazard Identification and Risk Characterization of Environmental Chemicals by Combining Transcriptomic and Functional Data from Human Induced Pluripotent Stem Cell-Derived Cardiomyocytes	Cardiovascular disease remains a significant global health concern, yet the cardiotoxic effects of environmental chemicals are largely unexplored. Human induced pluripotent stem cell-derived cardiomyocytes (iPSC-Cardiomyocytes) are well-established as valuable high-throughput cardiotoxicity testing model based on the analysis of various beating parameters; however, additional adverse effects that…		informing hazard identification and risk characterization of environmental chemicals by combining transcriptomic and functional data from human induced pluripotent stem cell-derived cardiomyocytes cardiovascular disease remains a significant global health concern, yet the cardiotoxic effects of environmental chemicals are largely unexplored. human induced pluripotent stem cell-derived cardiomyocy…	in vitro
Trichlorfon	52-68-6	12	200070249	Identification of chemicals that mimic transcriptional changes associated with autism, brain aging and neurodegeneration	Environmental factors, including pesticides, have been linked to autism and neurodegeneration risk using retrospective epidemiological studies. Here, we sought to prospectively identify chemicals that share transcriptomic signatures with neurological disorders by exposing mouse cortical neuron-enriched cultures to hundreds of chemicals commonly found in the environment and on food. We find that r…		identification of chemicals that mimic transcriptional changes associated with autism, brain aging and neurodegeneration environmental factors, including pesticides, have been linked to autism and neurodegeneration risk using retrospective epidemiological studies. here, we sought to prospectively identify chemicals that share transcriptomic signatures with neurological disorders by exposing mouse…	in vitro
Trichlorfon	52-68-6	12	308165601	Plate3_K20	iPSC-Cardiomyocytes		plate3_k20 ipsc-cardiomyocytes na	in vitro
Trichlorfon	52-68-6	12	308165521	Plate3_F20	iPSC-Cardiomyocytes		plate3_f20 ipsc-cardiomyocytes na	in vitro
Trichlorfon	52-68-6	12	308165499	Plate3_G20	iPSC-Cardiomyocytes		plate3_g20 ipsc-cardiomyocytes na	in vitro
Trichlorfon	52-68-6	12	308165477	Plate3_H20	iPSC-Cardiomyocytes		plate3_h20 ipsc-cardiomyocytes na	in vitro
Trichlorfon	52-68-6	12	308165455	Plate3_I20	iPSC-Cardiomyocytes		plate3_i20 ipsc-cardiomyocytes na	in vitro
Trichlorfon	52-68-6	12	308165433	Plate3_J20	iPSC-Cardiomyocytes		plate3_j20 ipsc-cardiomyocytes na	in vitro
Trichlorfon	52-68-6	12	308165391	Plate3_C20	iPSC-Cardiomyocytes		plate3_c20 ipsc-cardiomyocytes na	in vitro
Trichlorfon	52-68-6	12	308165369	Plate3_D20	iPSC-Cardiomyocytes		plate3_d20 ipsc-cardiomyocytes na	in vitro
Trichlorfon	52-68-6	12	308165347	Plate3_E20	iPSC-Cardiomyocytes		plate3_e20 ipsc-cardiomyocytes na	in vitro
Trichlorfon	52-68-6	12	301722546	Trichlorfon 10uM (Nseq501)	cultured cortical neurons		trichlorfon 10um (nseq501) cultured cortical neurons na	in vitro
Endrin	72-20-8	15	200262419	Informing Hazard Identification and Risk Characterization of Environmental Chemicals by Combining Transcriptomic and Functional Data from Human Induced Pluripotent Stem Cell-Derived Cardiomyocytes	Cardiovascular disease remains a significant global health concern, yet the cardiotoxic effects of environmental chemicals are largely unexplored. Human induced pluripotent stem cell-derived cardiomyocytes (iPSC-Cardiomyocytes) are well-established as valuable high-throughput cardiotoxicity testing model based on the analysis of various beating parameters; however, additional adverse effects that…		informing hazard identification and risk characterization of environmental chemicals by combining transcriptomic and functional data from human induced pluripotent stem cell-derived cardiomyocytes cardiovascular disease remains a significant global health concern, yet the cardiotoxic effects of environmental chemicals are largely unexplored. human induced pluripotent stem cell-derived cardiomyocy…	in vitro
Endrin	72-20-8	15	200089780	Classifying chemical endocrine activity using transcriptome profiling in zebrafish	We employed whole-genome microarray expression profiling in 48 hpf zebrafish as a tool to classify the activity of 25 endocrine disrupting chemicals		Zebrafish	in vivo
Endrin	72-20-8	15	308169107	Plate15_K10	iPSC-Cardiomyocytes		plate15_k10 ipsc-cardiomyocytes na	in vitro
Endrin	72-20-8	15	308169008	Plate15_G10	iPSC-Cardiomyocytes		plate15_g10 ipsc-cardiomyocytes na	in vitro
Endrin	72-20-8	15	308168986	Plate15_H10	iPSC-Cardiomyocytes		plate15_h10 ipsc-cardiomyocytes na	in vitro
Endrin	72-20-8	15	308168964	Plate15_I10	iPSC-Cardiomyocytes		plate15_i10 ipsc-cardiomyocytes na	in vitro
Endrin	72-20-8	15	308168942	Plate15_J10	iPSC-Cardiomyocytes		plate15_j10 ipsc-cardiomyocytes na	in vitro
Endrin	72-20-8	15	308168910	Plate15_C10	iPSC-Cardiomyocytes		plate15_c10 ipsc-cardiomyocytes na	in vitro
Endrin	72-20-8	15	308168888	Plate15_D10	iPSC-Cardiomyocytes		plate15_d10 ipsc-cardiomyocytes na	in vitro
Endrin	72-20-8	15	308168866	Plate15_E10	iPSC-Cardiomyocytes		plate15_e10 ipsc-cardiomyocytes na	in vitro
Endrin	72-20-8	15	308168844	Plate15_F10	iPSC-Cardiomyocytes		plate15_f10 ipsc-cardiomyocytes na	in vitro
Endrin	72-20-8	15	302388614	Endrin_rep_3_batch_3_arraySlide_13	Whole embryo_48 hpf_Endrin		Zebrafish	in vivo
Endrin	72-20-8	15	302388613	Endrin_rep_1_batch_3_arraySlide_12	Whole embryo_48 hpf_Endrin		Zebrafish	in vivo
Endrin	72-20-8	15	302388612	Endrin_rep_4_batch_3_arraySlide_8	Whole embryo_48 hpf_Endrin		Zebrafish	in vivo
Endrin	72-20-8	15	302388611	Endrin_rep_2_batch_3_arraySlide_6	Whole embryo_48 hpf_Endrin		Zebrafish	in vivo
Cyazofamid	120116-88-3	16	200262419	Informing Hazard Identification and Risk Characterization of Environmental Chemicals by Combining Transcriptomic and Functional Data from Human Induced Pluripotent Stem Cell-Derived Cardiomyocytes	Cardiovascular disease remains a significant global health concern, yet the cardiotoxic effects of environmental chemicals are largely unexplored. Human induced pluripotent stem cell-derived cardiomyocytes (iPSC-Cardiomyocytes) are well-established as valuable high-throughput cardiotoxicity testing model based on the analysis of various beating parameters; however, additional adverse effects that…		informing hazard identification and risk characterization of environmental chemicals by combining transcriptomic and functional data from human induced pluripotent stem cell-derived cardiomyocytes cardiovascular disease remains a significant global health concern, yet the cardiotoxic effects of environmental chemicals are largely unexplored. human induced pluripotent stem cell-derived cardiomyocy…	in vitro
Cyazofamid	120116-88-3	16	200124564	Development of a Classification Taxonomy for Adipogenic Chemicals: A Novel Tool for Identifying Emerging Metabolic Health Threats	Growing evidence suggests that chemicals in disparate structural classes activate specific subsets of PPARγ’s transcriptional programs to generate adipocytes with distinct phenotypes. Our objectives were to 1) establish a novel classification method to predict PPARγ-interacting and modifying chemicals and 2) create taxonomy labels to group chemicals based on their effects on PPARγ’s transcriptome…		development of a classification taxonomy for adipogenic chemicals: a novel tool for identifying emerging metabolic health threats growing evidence suggests that chemicals in disparate structural classes activate specific subsets of pparγ’s transcriptional programs to generate adipocytes with distinct phenotypes. our objectives were to 1) establish a novel classification method to predict pparγ-in…	in vitro
Cyazofamid	120116-88-3	16	200070249	Identification of chemicals that mimic transcriptional changes associated with autism, brain aging and neurodegeneration	Environmental factors, including pesticides, have been linked to autism and neurodegeneration risk using retrospective epidemiological studies. Here, we sought to prospectively identify chemicals that share transcriptomic signatures with neurological disorders by exposing mouse cortical neuron-enriched cultures to hundreds of chemicals commonly found in the environment and on food. We find that r…		identification of chemicals that mimic transcriptional changes associated with autism, brain aging and neurodegeneration environmental factors, including pesticides, have been linked to autism and neurodegeneration risk using retrospective epidemiological studies. here, we sought to prospectively identify chemicals that share transcriptomic signatures with neurological disorders by exposing mouse…	in vitro
Cyazofamid	120116-88-3	16	308167044	Plate8_J16	iPSC-Cardiomyocytes		plate8_j16 ipsc-cardiomyocytes na	in vitro
Cyazofamid	120116-88-3	16	308167022	Plate8_K16	iPSC-Cardiomyocytes		plate8_k16 ipsc-cardiomyocytes na	in vitro
Cyazofamid	120116-88-3	16	308166935	Plate8_E16	iPSC-Cardiomyocytes		plate8_e16 ipsc-cardiomyocytes na	in vitro
Cyazofamid	120116-88-3	16	308166913	Plate8_F16	iPSC-Cardiomyocytes		plate8_f16 ipsc-cardiomyocytes na	in vitro
Cyazofamid	120116-88-3	16	308166891	Plate8_G16	iPSC-Cardiomyocytes		plate8_g16 ipsc-cardiomyocytes na	in vitro
Cyazofamid	120116-88-3	16	308166869	Plate8_H16	iPSC-Cardiomyocytes		plate8_h16 ipsc-cardiomyocytes na	in vitro
Cyazofamid	120116-88-3	16	308166847	Plate8_I16	iPSC-Cardiomyocytes		plate8_i16 ipsc-cardiomyocytes na	in vitro
Cyazofamid	120116-88-3	16	308166790	Plate8_C16	iPSC-Cardiomyocytes		plate8_c16 ipsc-cardiomyocytes na	in vitro
Cyazofamid	120116-88-3	16	308166768	Plate8_D16	iPSC-Cardiomyocytes		plate8_d16 ipsc-cardiomyocytes na	in vitro
Cyazofamid	120116-88-3	16	303536809	E8_plate5	NIH 3T3-L1		e8_plate5 nih 3t3-l1 na	in vitro
Cyazofamid	120116-88-3	16	303536794	C8_plate5	NIH 3T3-L1		c8_plate5 nih 3t3-l1 na	in vitro
Cyazofamid	120116-88-3	16	303536776	A8_plate5	NIH 3T3-L1		a8_plate5 nih 3t3-l1 na	in vitro
Cyazofamid	120116-88-3	16	301722281	Cyazofamid 10uM (Nseq684)	cultured cortical neurons		cyazofamid 10um (nseq684) cultured cortical neurons na	in vitro
Aldicarb	116-06-3	19	200070249	Identification of chemicals that mimic transcriptional changes associated with autism, brain aging and neurodegeneration	Environmental factors, including pesticides, have been linked to autism and neurodegeneration risk using retrospective epidemiological studies. Here, we sought to prospectively identify chemicals that share transcriptomic signatures with neurological disorders by exposing mouse cortical neuron-enriched cultures to hundreds of chemicals commonly found in the environment and on food. We find that r…		identification of chemicals that mimic transcriptional changes associated with autism, brain aging and neurodegeneration environmental factors, including pesticides, have been linked to autism and neurodegeneration risk using retrospective epidemiological studies. here, we sought to prospectively identify chemicals that share transcriptomic signatures with neurological disorders by exposing mouse…	in vitro
Aldicarb	116-06-3	19	301722225	Aldicarb 10uM (Nseq561)	cultured cortical neurons		aldicarb 10um (nseq561) cultured cortical neurons na	in vitro
Tefluthrin	79538-32-2	19	200225543	Metabolic Disruption in Zebrafish Larvae Due to Exposure to the Pesticides Tefluthrin or Acetochlor	This study investigates the pesticides' (Tefluthrin or Acetochlor) effects on gene expression		Zebrafish	in vivo
Tefluthrin	79538-32-2	19	200262419	Informing Hazard Identification and Risk Characterization of Environmental Chemicals by Combining Transcriptomic and Functional Data from Human Induced Pluripotent Stem Cell-Derived Cardiomyocytes	Cardiovascular disease remains a significant global health concern, yet the cardiotoxic effects of environmental chemicals are largely unexplored. Human induced pluripotent stem cell-derived cardiomyocytes (iPSC-Cardiomyocytes) are well-established as valuable high-throughput cardiotoxicity testing model based on the analysis of various beating parameters; however, additional adverse effects that…		informing hazard identification and risk characterization of environmental chemicals by combining transcriptomic and functional data from human induced pluripotent stem cell-derived cardiomyocytes cardiovascular disease remains a significant global health concern, yet the cardiotoxic effects of environmental chemicals are largely unexplored. human induced pluripotent stem cell-derived cardiomyocy…	in vitro
Tefluthrin	79538-32-2	19	200070249	Identification of chemicals that mimic transcriptional changes associated with autism, brain aging and neurodegeneration	Environmental factors, including pesticides, have been linked to autism and neurodegeneration risk using retrospective epidemiological studies. Here, we sought to prospectively identify chemicals that share transcriptomic signatures with neurological disorders by exposing mouse cortical neuron-enriched cultures to hundreds of chemicals commonly found in the environment and on food. We find that r…		identification of chemicals that mimic transcriptional changes associated with autism, brain aging and neurodegeneration environmental factors, including pesticides, have been linked to autism and neurodegeneration risk using retrospective epidemiological studies. here, we sought to prospectively identify chemicals that share transcriptomic signatures with neurological disorders by exposing mouse…	in vitro
Tefluthrin	79538-32-2	19	307050051	ZF_72_hpf_2.3_µM_Tefluthrin_III	Whole Larva (pooled)		Zebrafish	in vivo
Tefluthrin	79538-32-2	19	307050050	ZF_72_hpf_2.3_µM_Tefluthrin_II	Whole Larva (pooled)		Zebrafish	in vivo
Tefluthrin	79538-32-2	19	307050049	ZF_72_hpf_2.3_µM_Tefluthrin_I	Whole Larva (pooled)		Zebrafish	in vivo
Tefluthrin	79538-32-2	19	307050048	ZF_72_hpf_60_nM_Tefluthrin_III	Whole Larva (pooled)		Zebrafish	in vivo
Tefluthrin	79538-32-2	19	307050047	ZF_72_hpf_60_nM_Tefluthrin_II	Whole Larva (pooled)		Zebrafish	in vivo
Tefluthrin	79538-32-2	19	307050046	ZF_72_hpf_60_nM_Tefluthrin_I	Whole Larva (pooled)		Zebrafish	in vivo
Tefluthrin	79538-32-2	19	308167309	Plate9_J10	iPSC-Cardiomyocytes		plate9_j10 ipsc-cardiomyocytes na	in vitro
Tefluthrin	79538-32-2	19	308167287	Plate9_K10	iPSC-Cardiomyocytes		plate9_k10 ipsc-cardiomyocytes na	in vitro
Tefluthrin	79538-32-2	19	308167210	Plate9_D10	iPSC-Cardiomyocytes		plate9_d10 ipsc-cardiomyocytes na	in vitro
Tefluthrin	79538-32-2	19	308167188	Plate9_E10	iPSC-Cardiomyocytes		plate9_e10 ipsc-cardiomyocytes na	in vitro
Tefluthrin	79538-32-2	19	308167166	Plate9_F10	iPSC-Cardiomyocytes		plate9_f10 ipsc-cardiomyocytes na	in vitro
Tefluthrin	79538-32-2	19	308167144	Plate9_G10	iPSC-Cardiomyocytes		plate9_g10 ipsc-cardiomyocytes na	in vitro
Tefluthrin	79538-32-2	19	308167122	Plate9_H10	iPSC-Cardiomyocytes		plate9_h10 ipsc-cardiomyocytes na	in vitro
Tefluthrin	79538-32-2	19	308167100	Plate9_I10	iPSC-Cardiomyocytes		plate9_i10 ipsc-cardiomyocytes na	in vitro
Tefluthrin	79538-32-2	19	308167066	Plate9_C10	iPSC-Cardiomyocytes		plate9_c10 ipsc-cardiomyocytes na	in vitro
Tefluthrin	79538-32-2	19	301722493	Tefluthrin 0.1uM (Nseq487)	cultured cortical neurons		tefluthrin 0.1um (nseq487) cultured cortical neurons na	in vitro
Fenpropathrin	39515-41-8	21	200070249	Identification of chemicals that mimic transcriptional changes associated with autism, brain aging and neurodegeneration	Environmental factors, including pesticides, have been linked to autism and neurodegeneration risk using retrospective epidemiological studies. Here, we sought to prospectively identify chemicals that share transcriptomic signatures with neurological disorders by exposing mouse cortical neuron-enriched cultures to hundreds of chemicals commonly found in the environment and on food. We find that r…		identification of chemicals that mimic transcriptional changes associated with autism, brain aging and neurodegeneration environmental factors, including pesticides, have been linked to autism and neurodegeneration risk using retrospective epidemiological studies. here, we sought to prospectively identify chemicals that share transcriptomic signatures with neurological disorders by exposing mouse…	in vitro
Fenpropathrin	39515-41-8	21	200076584	Identification of differentially expressed microRNAs between the fenpropathrin resistant and susceptible strains in Tetranychus cinnabarinus	Purpose: The present study provides the firstly large-scale characterization of miRNAs in Tetranychus cinnabarinus and the comparison between fenpropathrin resistant and susceptible strains gives a clue on study how miRNA involving in fenpropathrin resistance Methods: Using Illumina sequencing to identify the differentially expressed miRNAs between the fenpropathrin resistant and susceptible stra…		carmine spider mite	in vivo
Fenpropathrin	39515-41-8	21	200075529	Next Generation Sequencing Facilitates Quantitative Analysis of Tetranychus urticae and Its Sibling Species Tetranychus cinnabarinus Transcriptomes	Purpose: Next-generation sequencing (NGS) has revolutionized systems-based analysis of differentially expressed genes (DEG) between the treated samples of mites.The goal of the study is to elucidate the invasion mechanism that results in the continuous expansion of Tetranychus urticae that has occurred in China. Methods:Transcriptome profiling by RNA sequencing is becoming an attractive method as…		carmine spider mite	in vivo
Fenpropathrin	39515-41-8	21	200070824	Microarray of four CSM strains	The phenomenon of pesticide resistance is an important example of human induced evolution, and the factors governing the origin and spread of resistance-associated genes are of academic and practical importance. To identify such genes, RNA sequencing (RNA-seq) and a custom made microarray were utilized to compare transcription levels in four different Tetranychus cinnabarinus strains.		carmine spider mite	in vivo
Fenpropathrin	39515-41-8	21	301722345	Fenpropathrin 10uM (Nseq388)	cultured cortical neurons		fenpropathrin 10um (nseq388) cultured cortical neurons na	in vitro
Fenpropathrin	39515-41-8	21	302028247	TR	adult tissue		tr adult tissue na	in vitro
Fenpropathrin	39515-41-8	21	302028246	TS	adult tissue		ts adult tissue na	in vitro
Fenpropathrin	39515-41-8	21	301958583	Tc-FErep3	T. cinnabarinus_fenpropathrin_2d-old adult mite tissue		tc-ferep3 t. cinnabarinus_fenpropathrin_2d-old adult mite tissue na	in vitro
Fenpropathrin	39515-41-8	21	301958582	Tc-FErep2	T. cinnabarinus_fenpropathrin_2d-old adult mite tissue		tc-ferep2 t. cinnabarinus_fenpropathrin_2d-old adult mite tissue na	in vitro
Fenpropathrin	39515-41-8	21	301958581	Tc-FErep1	T. cinnabarinus_fenpropathrin_2d-old adult mite tissue		tc-ferep1 t. cinnabarinus_fenpropathrin_2d-old adult mite tissue na	in vitro
Fenpropathrin	39515-41-8	21	301958571	Tu-FErep3	T. urticae_fenpropathrin_2d-old adult mite tissue		tu-ferep3 t. urticae_fenpropathrin_2d-old adult mite tissue na	in vitro
Fenpropathrin	39515-41-8	21	301958570	Tu-FErep2	T. urticae_fenpropathrin_2d-old adult mite tissue		tu-ferep2 t. urticae_fenpropathrin_2d-old adult mite tissue na	in vitro
Fenpropathrin	39515-41-8	21	301958569	Tu-FErep1	T. urticae_fenpropathrin_2d-old adult mite tissue		tu-ferep1 t. urticae_fenpropathrin_2d-old adult mite tissue na	in vitro
Fenpropathrin	39515-41-8	21	301820093	Cyflumetofen resistant strain-2	Cyflumetofen treatment		carmine spider mite	in vivo
Fenpropathrin	39515-41-8	21	301820092	Cyflumetofen resistant strain-1	Cyflumetofen treatment		carmine spider mite	in vivo
Fenpropathrin	39515-41-8	21	301820091	Fenpropathrin resistant strain-2	Fenpropathrin treatment		carmine spider mite	in vivo
Fenpropathrin	39515-41-8	21	301820090	Fenpropathrin resistant strain-1	Fenpropathrin treatment		carmine spider mite	in vivo
Fenpropathrin	39515-41-8	21	301820089	Abamectin resistant strain-2	Abamectin treatment		carmine spider mite	in vivo
Fenpropathrin	39515-41-8	21	301820088	Abamectin resistant strain-1	Abamectin treatment		carmine spider mite	in vivo
Fenpropathrin	39515-41-8	21	301820086	Susceptible strain-2	original		carmine spider mite	in vivo
Fenpropathrin	39515-41-8	21	301820084	Susceptible strain-1	original		carmine spider mite	in vivo
Fenarimol	60168-88-9	28	200262419	Informing Hazard Identification and Risk Characterization of Environmental Chemicals by Combining Transcriptomic and Functional Data from Human Induced Pluripotent Stem Cell-Derived Cardiomyocytes	Cardiovascular disease remains a significant global health concern, yet the cardiotoxic effects of environmental chemicals are largely unexplored. Human induced pluripotent stem cell-derived cardiomyocytes (iPSC-Cardiomyocytes) are well-established as valuable high-throughput cardiotoxicity testing model based on the analysis of various beating parameters; however, additional adverse effects that…		informing hazard identification and risk characterization of environmental chemicals by combining transcriptomic and functional data from human induced pluripotent stem cell-derived cardiomyocytes cardiovascular disease remains a significant global health concern, yet the cardiotoxic effects of environmental chemicals are largely unexplored. human induced pluripotent stem cell-derived cardiomyocy…	in vitro
Fenarimol	60168-88-9	28	200162331	Transcriptome profile of T. mentagrophytes exposed to different drugs	Dermatophytosis is a common and relevant zoonotic disease of public health concern, Various antifungal compounds, including clotrimazole, terbinafine, and ketoconazole have been reported for the treatment of dermatophytosis,In the present study,Transcriptome profile of T. mentagrophytes exposed to different drugs was performed in order to find the important drug antifungal active point.		transcriptome profile of t. mentagrophytes exposed to different drugs dermatophytosis is a common and relevant zoonotic disease of public health concern, various antifungal compounds, including clotrimazole, terbinafine, and ketoconazole have been reported for the treatment of dermatophytosis,in the present study,transcriptome profile of t. mentagrophytes exposed to different drugs was performed …	in vitro
Fenarimol	60168-88-9	28	200102082	Evaluating the relative potency and mechanism of action of azoles in the rat Whole Embryo Culture	We evaluated the effect of azoles on embryonic development in the rat whole embryo culture (WEC). Using the total morphological scoring system (TMS), we calculated the effective dose for 10% decrease in TMS. We collected transcriptomics data for rat WEC exposed to azoles at their ID10 for 4 hours. Results revealed shared expressions responses in genes involved in the retinoic acid (RA) and sterol…		evaluating the relative potency and mechanism of action of azoles in the rat whole embryo culture we evaluated the effect of azoles on embryonic development in the rat whole embryo culture (wec). using the total morphological scoring system (tms), we calculated the effective dose for 10% decrease in tms. we collected transcriptomics data for rat wec exposed to azoles at their id10 for 4 hours. re…	in vitro
Fenarimol	60168-88-9	28	200070249	Identification of chemicals that mimic transcriptional changes associated with autism, brain aging and neurodegeneration	Environmental factors, including pesticides, have been linked to autism and neurodegeneration risk using retrospective epidemiological studies. Here, we sought to prospectively identify chemicals that share transcriptomic signatures with neurological disorders by exposing mouse cortical neuron-enriched cultures to hundreds of chemicals commonly found in the environment and on food. We find that r…		identification of chemicals that mimic transcriptional changes associated with autism, brain aging and neurodegeneration environmental factors, including pesticides, have been linked to autism and neurodegeneration risk using retrospective epidemiological studies. here, we sought to prospectively identify chemicals that share transcriptomic signatures with neurological disorders by exposing mouse…	in vitro
Fenarimol	60168-88-9	28	200002412	Agricultural sterol biosynthesis inhibitor fungicides	Resistance to agricultural fungicides in the field has created a need for discovering fungicides with new modes of action. DNA microarrays, because they provide information on expression of many genes simultaneously, could help to identify the modes of action. To begin an expression pattern database for agricultural fungicides, transcriptional patterns of Saccharomyces cerevisiae strain S288C gen…		agricultural sterol biosynthesis inhibitor fungicides resistance to agricultural fungicides in the field has created a need for discovering fungicides with new modes of action. dna microarrays, because they provide information on expression of many genes simultaneously, could help to identify the modes of action. to begin an expression pattern database for agricultural fungicides, transcriptional…	in vitro
Fenarimol	60168-88-9	28	308166095	Plate5_K10	iPSC-Cardiomyocytes		plate5_k10 ipsc-cardiomyocytes na	in vitro
Fenarimol	60168-88-9	28	308166083	Plate5_J10	iPSC-Cardiomyocytes		plate5_j10 ipsc-cardiomyocytes na	in vitro
Fenarimol	60168-88-9	28	308166073	Plate5_I10	iPSC-Cardiomyocytes		plate5_i10 ipsc-cardiomyocytes na	in vitro
Fenarimol	60168-88-9	28	308166058	Plate5_H10	iPSC-Cardiomyocytes		plate5_h10 ipsc-cardiomyocytes na	in vitro
Fenarimol	60168-88-9	28	308166025	Plate5_F10	iPSC-Cardiomyocytes		plate5_f10 ipsc-cardiomyocytes na	in vitro
Fenarimol	60168-88-9	28	308166003	Plate5_G10	iPSC-Cardiomyocytes		plate5_g10 ipsc-cardiomyocytes na	in vitro
Fenarimol	60168-88-9	28	308165977	Plate5_C10	iPSC-Cardiomyocytes		plate5_c10 ipsc-cardiomyocytes na	in vitro
Fenarimol	60168-88-9	28	308165955	Plate5_D10	iPSC-Cardiomyocytes		plate5_d10 ipsc-cardiomyocytes na	in vitro
Fenarimol	60168-88-9	28	308165933	Plate5_E10	iPSC-Cardiomyocytes		plate5_e10 ipsc-cardiomyocytes na	in vitro
Fenarimol	60168-88-9	28	304949821	Fe_3	Fungi cell		fe_3 fungi cell na	in vitro
Fenarimol	60168-88-9	28	304949820	Fe_2	Fungi cell		fe_2 fungi cell na	in vitro
Fenarimol	60168-88-9	28	304949819	Fe_1	Fungi cell		fe_1 fungi cell na	in vitro
Fenarimol	60168-88-9	28	302723485	FEN_40	fenarimol, replicate 8		Rat	in vivo
Fenarimol	60168-88-9	28	302723484	FEN_39	fenarimol, replicate 7		Rat	in vivo
Fenarimol	60168-88-9	28	302723483	FEN_38	fenarimol, replicate 6		Rat	in vivo
Fenarimol	60168-88-9	28	302723482	FEN_37	fenarimol, replicate 5		Rat	in vivo
Fenarimol	60168-88-9	28	302723481	FEN_36	fenarimol, replicate 4		Rat	in vivo
Fenarimol	60168-88-9	28	302723480	FEN_35	fenarimol, replicate 3		Rat	in vivo
Fenarimol	60168-88-9	28	302723479	FEN_34	fenarimol, replicate 2		Rat	in vivo
Fenarimol	60168-88-9	28	302723478	FEN_33	fenarimol, replicate 1		Rat	in vivo
Fenarimol	60168-88-9	28	301722340	Fenarimol 10uM (Nseq519)	cultured cortical neurons		fenarimol 10um (nseq519) cultured cortical neurons na	in vitro
Fenarimol	60168-88-9	28	300045500	S.cerevisiae S288C, about one doubling time after treatment with fenarimol, rep 2	S. cerevisiae treated with I50 concentration of fenarimol (channel 1) S. cerevisiae treated with solvent (DMSO) (channel 2)		s.cerevisiae s288c, about one doubling time after treatment with fenarimol, rep 2 s. cerevisiae treated with i50 concentration of fenarimol (channel 1) s. cerevisiae treated with solvent (dmso) (channel 2) na	in vitro
Fenarimol	60168-88-9	28	300045499	S.cerevisiae S288C, about one doubling time after treatment with fenarimol	S. cerevisiae treated with I50 concentration of fenarimol (channel 1) S. cerevisiae treated with solvent (DMSO) (channel 2)		s.cerevisiae s288c, about one doubling time after treatment with fenarimol s. cerevisiae treated with i50 concentration of fenarimol (channel 1) s. cerevisiae treated with solvent (dmso) (channel 2) na	in vitro
Difenoconazole	119446-68-3	38	200262419	Informing Hazard Identification and Risk Characterization of Environmental Chemicals by Combining Transcriptomic and Functional Data from Human Induced Pluripotent Stem Cell-Derived Cardiomyocytes	Cardiovascular disease remains a significant global health concern, yet the cardiotoxic effects of environmental chemicals are largely unexplored. Human induced pluripotent stem cell-derived cardiomyocytes (iPSC-Cardiomyocytes) are well-established as valuable high-throughput cardiotoxicity testing model based on the analysis of various beating parameters; however, additional adverse effects that…		informing hazard identification and risk characterization of environmental chemicals by combining transcriptomic and functional data from human induced pluripotent stem cell-derived cardiomyocytes cardiovascular disease remains a significant global health concern, yet the cardiotoxic effects of environmental chemicals are largely unexplored. human induced pluripotent stem cell-derived cardiomyocy…	in vitro
Difenoconazole	119446-68-3	38	200145355	Fungicide resistance RNA-seq on two isolates of Penicillium	Exposure of a resistance and sensitive isolate of Penicillium to difenoconazole fungicide and acetone as a control for 24 hours.		fungicide resistance rna-seq on two isolates of penicillium exposure of a resistance and sensitive isolate of penicillium to difenoconazole fungicide and acetone as a control for 24 hours. na	in vitro
Difenoconazole	119446-68-3	38	200102082	Evaluating the relative potency and mechanism of action of azoles in the rat Whole Embryo Culture	We evaluated the effect of azoles on embryonic development in the rat whole embryo culture (WEC). Using the total morphological scoring system (TMS), we calculated the effective dose for 10% decrease in TMS. We collected transcriptomics data for rat WEC exposed to azoles at their ID10 for 4 hours. Results revealed shared expressions responses in genes involved in the retinoic acid (RA) and sterol…		evaluating the relative potency and mechanism of action of azoles in the rat whole embryo culture we evaluated the effect of azoles on embryonic development in the rat whole embryo culture (wec). using the total morphological scoring system (tms), we calculated the effective dose for 10% decrease in tms. we collected transcriptomics data for rat wec exposed to azoles at their id10 for 4 hours. re…	in vitro
Difenoconazole	119446-68-3	38	200070249	Identification of chemicals that mimic transcriptional changes associated with autism, brain aging and neurodegeneration	Environmental factors, including pesticides, have been linked to autism and neurodegeneration risk using retrospective epidemiological studies. Here, we sought to prospectively identify chemicals that share transcriptomic signatures with neurological disorders by exposing mouse cortical neuron-enriched cultures to hundreds of chemicals commonly found in the environment and on food. We find that r…		identification of chemicals that mimic transcriptional changes associated with autism, brain aging and neurodegeneration environmental factors, including pesticides, have been linked to autism and neurodegeneration risk using retrospective epidemiological studies. here, we sought to prospectively identify chemicals that share transcriptomic signatures with neurological disorders by exposing mouse…	in vitro
Difenoconazole	119446-68-3	38	308167925	Plate12_E16	iPSC-Cardiomyocytes		plate12_e16 ipsc-cardiomyocytes na	in vitro
Difenoconazole	119446-68-3	38	308168147	Plate12_F16	iPSC-Cardiomyocytes		plate12_f16 ipsc-cardiomyocytes na	in vitro
Difenoconazole	119446-68-3	38	308168125	Plate12_G16	iPSC-Cardiomyocytes		plate12_g16 ipsc-cardiomyocytes na	in vitro
Difenoconazole	119446-68-3	38	308168103	Plate12_H16	iPSC-Cardiomyocytes		plate12_h16 ipsc-cardiomyocytes na	in vitro
Difenoconazole	119446-68-3	38	308168081	Plate12_I16	iPSC-Cardiomyocytes		plate12_i16 ipsc-cardiomyocytes na	in vitro
Difenoconazole	119446-68-3	38	308168059	Plate12_J16	iPSC-Cardiomyocytes		plate12_j16 ipsc-cardiomyocytes na	in vitro
Difenoconazole	119446-68-3	38	308168037	Plate12_K16	iPSC-Cardiomyocytes		plate12_k16 ipsc-cardiomyocytes na	in vitro
Difenoconazole	119446-68-3	38	308167969	Plate12_C16	iPSC-Cardiomyocytes		plate12_c16 ipsc-cardiomyocytes na	in vitro
Difenoconazole	119446-68-3	38	308167947	Plate12_D16	iPSC-Cardiomyocytes		plate12_d16 ipsc-cardiomyocytes na	in vitro
Difenoconazole	119446-68-3	38	304315307	Acetone G10 B	frozen mycelia		acetone g10 b frozen mycelia na	in vitro
Difenoconazole	119446-68-3	38	304315306	Acetone G10 C	frozen mycelia		acetone g10 c frozen mycelia na	in vitro
Difenoconazole	119446-68-3	38	304315305	Acetone G10 D	frozen mycelia		acetone g10 d frozen mycelia na	in vitro
Difenoconazole	119446-68-3	38	304315304	Acetone G10 E	frozen mycelia		acetone g10 e frozen mycelia na	in vitro
Difenoconazole	119446-68-3	38	304315299	DIF G10 A	frozen mycelia		dif g10 a frozen mycelia na	in vitro
Difenoconazole	119446-68-3	38	304315298	DIF G10 B	frozen mycelia		dif g10 b frozen mycelia na	in vitro
Difenoconazole	119446-68-3	38	304315297	DIF G10 C	frozen mycelia		dif g10 c frozen mycelia na	in vitro
Difenoconazole	119446-68-3	38	304315296	DIF G10 E	frozen mycelia		dif g10 e frozen mycelia na	in vitro
Difenoconazole	119446-68-3	38	304315303	Acetone P11 A	frozen mycelia		acetone p11 a frozen mycelia na	in vitro
Difenoconazole	119446-68-3	38	304315302	Acetone P11 C	frozen mycelia		acetone p11 c frozen mycelia na	in vitro
Difenoconazole	119446-68-3	38	304315301	Acetone P11 D	frozen mycelia		acetone p11 d frozen mycelia na	in vitro
Difenoconazole	119446-68-3	38	304315300	Acetone P11 E	frozen mycelia		acetone p11 e frozen mycelia na	in vitro
Difenoconazole	119446-68-3	38	304315295	DIF P11 A	frozen mycelia		dif p11 a frozen mycelia na	in vitro
Difenoconazole	119446-68-3	38	304315294	DIF P11 B	frozen mycelia		dif p11 b frozen mycelia na	in vitro
Difenoconazole	119446-68-3	38	304315293	DIF P11 D	frozen mycelia		dif p11 d frozen mycelia na	in vitro
Difenoconazole	119446-68-3	38	304315292	DIF P11 E	frozen mycelia		dif p11 e frozen mycelia na	in vitro
Difenoconazole	119446-68-3	38	302723440	DFZ_061	difenoconazole, replicate 8		Rat	in vivo
Difenoconazole	119446-68-3	38	302723439	DFZ_060	difenoconazole, replicate 7		Rat	in vivo
Difenoconazole	119446-68-3	38	302723438	DFZ_059	difenoconazole, replicate 6		Rat	in vivo
Difenoconazole	119446-68-3	38	302723437	DFZ_058	difenoconazole, replicate 5		Rat	in vivo
Difenoconazole	119446-68-3	38	302723436	DFZ_048	difenoconazole, replicate 4		Rat	in vivo
Difenoconazole	119446-68-3	38	302723435	DFZ_032	difenoconazole, replicate 3		Rat	in vivo
Difenoconazole	119446-68-3	38	302723434	DFZ_031	difenoconazole, replicate 2		Rat	in vivo
Difenoconazole	119446-68-3	38	302723433	DFZ_030	difenoconazole, replicate 1		Rat	in vivo
Difenoconazole	119446-68-3	38	301722311	Difenoconazole 10uM (Nseq38)	cultured cortical neurons		difenoconazole 10um (nseq38) cultured cortical neurons na	in vitro
Nitrofen	1836-75-5	38	200240558	The miRNA profiles of amniotic fluid-derived extracellular vesicles and fetal lung tissue of nitrofen-induced congenital diaphragmatic hernia rat model.	Congenital diaphragmatic hernia (CDH) is a life-threatening anomaly with high morbidity and mortality. To investigate the pathogenesis of CDH, miRNA sequencing was performed using amniotic fluid-derived extracellular vesicles (AF-EVs) and fetal lung tissue of nitrofen-induced CDH rat model.		the mirna profiles of amniotic fluid-derived extracellular vesicles and fetal lung tissue of nitrofen-induced congenital diaphragmatic hernia rat model. congenital diaphragmatic hernia (cdh) is a life-threatening anomaly with high morbidity and mortality. to investigate the pathogenesis of cdh, mirna sequencing was performed using amniotic fluid-derived extracellular vesicles (af-evs) and fetal l…	in vitro
Nitrofen	1836-75-5	38	200211789	A tracheal aspirate-derived airway basal cell model reveals a proinflammatory epithelial defect in congenital diaphragmatic hernia (RNA-Seq)	Congenital diaphragmatic hernia (CDH) is characterized by incomplete closure of the diaphragm and lung hypoplasia. The pathophysiology of lung defects in CDH is poorly understood. To establish a translational model of human airway epithelium in CDH for pathogenic investigation and therapeutic testing, we developed a robust methodology of epithelial progenitor derivation from tracheal aspirates of…		a tracheal aspirate-derived airway basal cell model reveals a proinflammatory epithelial defect in congenital diaphragmatic hernia (rna-seq) congenital diaphragmatic hernia (cdh) is characterized by incomplete closure of the diaphragm and lung hypoplasia. the pathophysiology of lung defects in cdh is poorly understood. to establish a translational model of human airway epithelium in cdh for patho…	in vitro
Nitrofen	1836-75-5	38	200211788	A tracheal aspirate-derived airway basal cell model reveals a proinflammatory epithelial defect in congenital diaphragmatic hernia (ATAC-Seq)	Congenital diaphragmatic hernia (CDH) is characterized by incomplete closure of the diaphragm and lung hypoplasia. The pathophysiology of lung defects in CDH is poorly understood. To establish a translational model of human airway epithelium in CDH for pathogenic investigation and therapeutic testing, we developed a robust methodology of epithelial progenitor derivation from tracheal aspirates of…		a tracheal aspirate-derived airway basal cell model reveals a proinflammatory epithelial defect in congenital diaphragmatic hernia (atac-seq) congenital diaphragmatic hernia (cdh) is characterized by incomplete closure of the diaphragm and lung hypoplasia. the pathophysiology of lung defects in cdh is poorly understood. to establish a translational model of human airway epithelium in cdh for path…	in vitro
Nitrofen	1836-75-5	38	200196313	Single cell transcriptomic profiling of microvascular endothelial cell heterogeneity in congenital diaphragmatic hernia	Congenital diaphragmatic hernia (CDH) is a neonatal anomaly that includes pulmonary hypoplasia and hypertension. We hypothesized that differences in microvascular endothelial cell (EC) heterogeneity may be present during CDH lung development and contribute to nderdevelopment and remodeling of the lungs. Time mated rats were gavaged nitrofen to induce CDH. Left lungs were harvested from healthy co…		single cell transcriptomic profiling of microvascular endothelial cell heterogeneity in congenital diaphragmatic hernia congenital diaphragmatic hernia (cdh) is a neonatal anomaly that includes pulmonary hypoplasia and hypertension. we hypothesized that differences in microvascular endothelial cell (ec) heterogeneity may be present during cdh lung development and contribute to nderdevelopment and…	in vitro
Nitrofen	1836-75-5	38	307701719	Nitrofen_CDH_AF-EV_6	amniotic fluid-derived EV		Rat	in vivo
Nitrofen	1836-75-5	38	307701718	Nitrofen_CDH_AF-EV_5	amniotic fluid-derived EV		Rat	in vivo
Nitrofen	1836-75-5	38	307701717	Nitrofen_CDH_AF-EV_4	amniotic fluid-derived EV		Rat	in vivo
Nitrofen	1836-75-5	38	307701716	Nitrofen_CDH_AF-EV_3	amniotic fluid-derived EV		Rat	in vivo
Nitrofen	1836-75-5	38	307701715	Nitrofen_CDH_AF-EV_2	amniotic fluid-derived EV		Rat	in vivo
Nitrofen	1836-75-5	38	307701714	Nitrofen_CDH_AF-EV_1	amniotic fluid-derived EV		Rat	in vivo
Nitrofen	1836-75-5	38	307701713	Nitrofen_No-CDH_AF-EV_6	amniotic fluid-derived EV		Rat	in vivo
Nitrofen	1836-75-5	38	307701712	Nitrofen_No-CDH_AF-EV_5	amniotic fluid-derived EV		Rat	in vivo
Nitrofen	1836-75-5	38	307701711	Nitrofen_No-CDH_AF-EV_4	amniotic fluid-derived EV		Rat	in vivo
Nitrofen	1836-75-5	38	307701710	Nitrofen_No-CDH_AF-EV_3	amniotic fluid-derived EV		Rat	in vivo
Nitrofen	1836-75-5	38	307701709	Nitrofen_No-CDH_AF-EV_2	amniotic fluid-derived EV		Rat	in vivo
Nitrofen	1836-75-5	38	307701708	Nitrofen_No-CDH_AF-EV_1	amniotic fluid-derived EV		Rat	in vivo
Nitrofen	1836-75-5	38	307701707	Ctrl_AF-EV_3	amniotic fluid-derived EV		Rat	in vivo
Nitrofen	1836-75-5	38	307701706	Ctrl_AF-EV_2	amniotic fluid-derived EV		Rat	in vivo
Nitrofen	1836-75-5	38	307701705	Ctrl_AF-EV_1	amniotic fluid-derived EV		Rat	in vivo
Nitrofen	1836-75-5	38	307701704	Nitrofen_CDH_fetal-lung_6	fetal lung		nitrofen_cdh_fetal-lung_6 fetal lung na	in vitro
Nitrofen	1836-75-5	38	307701703	Nitrofen_CDH_fetal-lung_5	fetal lung		nitrofen_cdh_fetal-lung_5 fetal lung na	in vitro
Nitrofen	1836-75-5	38	307701702	Nitrofen_CDH_fetal-lung_4	fetal lung		nitrofen_cdh_fetal-lung_4 fetal lung na	in vitro
Nitrofen	1836-75-5	38	307701701	Nitrofen_CDH_fetal-lung_3	fetal lung		nitrofen_cdh_fetal-lung_3 fetal lung na	in vitro
Nitrofen	1836-75-5	38	307701700	Nitrofen_CDH_fetal-lung_2	fetal lung		nitrofen_cdh_fetal-lung_2 fetal lung na	in vitro
Nitrofen	1836-75-5	38	307701699	Nitrofen_CDH_fetal-lung_1	fetal lung		nitrofen_cdh_fetal-lung_1 fetal lung na	in vitro
Nitrofen	1836-75-5	38	307701698	Nitrofen_No-CDH_fetal-lung_6	fetal lung		nitrofen_no-cdh_fetal-lung_6 fetal lung na	in vitro
Nitrofen	1836-75-5	38	307701697	Nitrofen_No-CDH_fetal-lung_5	fetal lung		nitrofen_no-cdh_fetal-lung_5 fetal lung na	in vitro
Nitrofen	1836-75-5	38	307701696	Nitrofen_No-CDH_fetal-lung_4	fetal lung		nitrofen_no-cdh_fetal-lung_4 fetal lung na	in vitro
Nitrofen	1836-75-5	38	307701695	Nitrofen_No-CDH_fetal-lung_3	fetal lung		nitrofen_no-cdh_fetal-lung_3 fetal lung na	in vitro
Nitrofen	1836-75-5	38	307701694	Nitrofen_No-CDH_fetal-lung_2	fetal lung		nitrofen_no-cdh_fetal-lung_2 fetal lung na	in vitro
Nitrofen	1836-75-5	38	307701693	Nitrofen_No-CDH_fetal-lung_1	fetal lung		nitrofen_no-cdh_fetal-lung_1 fetal lung na	in vitro
Nitrofen	1836-75-5	38	307701692	Ctrl_fetal-lung_3	fetal lung		ctrl_fetal-lung_3 fetal lung na	in vitro
Nitrofen	1836-75-5	38	307701691	Ctrl_fetal-lung_2	fetal lung		ctrl_fetal-lung_2 fetal lung na	in vitro
Nitrofen	1836-75-5	38	307701690	Ctrl_fetal-lung_1	fetal lung		ctrl_fetal-lung_1 fetal lung na	in vitro
Nitrofen	1836-75-5	38	307290738	E21.5 Nitrofen CDH	lung		e21.5 nitrofen cdh lung na	in vitro
Nitrofen	1836-75-5	38	307290737	E21.5 Nitrofen Control	lung		e21.5 nitrofen control lung na	in vitro
Nitrofen	1836-75-5	38	307290736	New E21.5 Healthy Control	lung		new e21.5 healthy control lung na	in vitro
Nitrofen	1836-75-5	38	305870380	Original E21.5 Healthy Control	lung		original e21.5 healthy control lung na	in vitro
Chlorpropham	101-21-3	51	200173558	Satellite cell – specific deletion of CIPC alleviates myopathy in mdx mice.	The regeneration of skeletal muscle relies on satellite cells which can proliferate, differentiate and form new myofibers upon injury. Emerging evidence suggests that misregulations of satellite cell fate and function influence the severity of Duchenne Muscular Dystrophy (DMD). The myogenic identity and maintenance of the pool of satellite cells is determined by the transcription factor PAX7. Sat…		satellite cell – specific deletion of cipc alleviates myopathy in mdx mice. the regeneration of skeletal muscle relies on satellite cells which can proliferate, differentiate and form new myofibers upon injury. emerging evidence suggests that misregulations of satellite cell fate and function influence the severity of duchenne muscular dystrophy (dmd). the myogenic identity and maintenance of the…	in vitro
Chlorpropham	101-21-3	51	200195468	Satellite cell – specific deletion of CIPC alleviates myopathy in mdx mice.	The regeneration of skeletal muscle relies on satellite cells which can proliferate, differentiate and form new myofibers upon injury. Emerging evidence suggests that misregulations of satellite cell fate and function influence the severity of Duchenne Muscular Dystrophy (DMD). The myogenic identity and maintenance of the pool of satellite cells is determined by the transcription factor PAX7. Sat…		satellite cell – specific deletion of cipc alleviates myopathy in mdx mice. the regeneration of skeletal muscle relies on satellite cells which can proliferate, differentiate and form new myofibers upon injury. emerging evidence suggests that misregulations of satellite cell fate and function influence the severity of duchenne muscular dystrophy (dmd). the myogenic identity and maintenance of the…	in vitro
Chlorpropham	101-21-3	51	200165043	CLOCKWORK ORANGE promotes CLOCK-CYCLE activation via the Drosophila ortholog of CLOCK INTERACING PROTEIN, CIRCADIAN (RNA-Seq)	The Drosophila circadian clock is driven by a transcriptional feedback loop in which the bHLH transcription factor CLOCK-CYCLE (CLK-CYC) binds E-boxes to transcribe genes encoding the PERIOD-TIMELESS (PER-TIM) repressor, which releases CLK-CYC from E-boxes to inhibit transcription. The bHLH-Orange transcription factor CLOCKWORK ORANGE (CWO) reinforces repression by binding E-boxes to displace CLK…		clockwork orange promotes clock-cycle activation via the drosophila ortholog of clock interacing protein, circadian (rna-seq) the drosophila circadian clock is driven by a transcriptional feedback loop in which the bhlh transcription factor clock-cycle (clk-cyc) binds e-boxes to transcribe genes encoding the period-timeless (per-tim) repressor, which releases clk-cyc from e-boxes to inhibit trans…	in vitro
Chlorpropham	101-21-3	51	200138524	Chemical reprogramming of fibroblasts to photoreceptor like cells	This SuperSeries is composed of the SubSeries listed below.		chemical reprogramming of fibroblasts to photoreceptor like cells this superseries is composed of the subseries listed below. na	in vitro
Chlorpropham	101-21-3	51	200138521	Chemical reprogramming of fibroblasts to photoreceptor like cells [ATAC-Seq]	Reprogramming of mouse embryonic fibroblasts (MEFs) to photorereceptor like cells by five chemicals.		chemical reprogramming of fibroblasts to photoreceptor like cells [atac-seq] reprogramming of mouse embryonic fibroblasts (mefs) to photorereceptor like cells by five chemicals. na	in vitro
Chlorpropham	101-21-3	51	200138520	Chemical reprogramming of fibroblasts to photoreceptor like cells [RNA-Seq]	Reprogramming of mouse embryonic fibroblasts (MEFs) to photorereceptor like cells by five chemicals.		chemical reprogramming of fibroblasts to photoreceptor like cells [rna-seq] reprogramming of mouse embryonic fibroblasts (mefs) to photorereceptor like cells by five chemicals. na	in vitro
Chlorpropham	101-21-3	51	200070249	Identification of chemicals that mimic transcriptional changes associated with autism, brain aging and neurodegeneration	Environmental factors, including pesticides, have been linked to autism and neurodegeneration risk using retrospective epidemiological studies. Here, we sought to prospectively identify chemicals that share transcriptomic signatures with neurological disorders by exposing mouse cortical neuron-enriched cultures to hundreds of chemicals commonly found in the environment and on food. We find that r…		identification of chemicals that mimic transcriptional changes associated with autism, brain aging and neurodegeneration environmental factors, including pesticides, have been linked to autism and neurodegeneration risk using retrospective epidemiological studies. here, we sought to prospectively identify chemicals that share transcriptomic signatures with neurological disorders by exposing mouse…	in vitro
Chlorpropham	101-21-3	51	305270797	CIPC-scko	Gastrocnemius muscle		cipc-scko gastrocnemius muscle na	in vitro
Chlorpropham	101-21-3	51	305270796	CIPC-flox	Gastrocnemius muscle		cipc-flox gastrocnemius muscle na	in vitro
Chlorpropham	101-21-3	51	305837946	Cipc-/-	satellite cells		cipc-/- satellite cells na	in vitro
Chlorpropham	101-21-3	51	305837945	Cipc+/+	satellite cells		cipc+/+ satellite cells na	in vitro
Chlorpropham	101-21-3	51	304110210	Rod-P28-4	Isolated rods		rod-p28-4 isolated rods na	in vitro
Chlorpropham	101-21-3	51	304110209	Rod-P28-3	Isolated rods		rod-p28-3 isolated rods na	in vitro
Chlorpropham	101-21-3	51	304110208	Rod-P28-2	Isolated rods		rod-p28-2 isolated rods na	in vitro
Chlorpropham	101-21-3	51	304110207	Rod-P28-1	Isolated rods		rod-p28-1 isolated rods na	in vitro
Chlorpropham	101-21-3	51	304110206	Rod-P14-3	Isolated rods		rod-p14-3 isolated rods na	in vitro
Chlorpropham	101-21-3	51	304110205	Rod-P14-2	Isolated rods		rod-p14-2 isolated rods na	in vitro
Chlorpropham	101-21-3	51	304110204	Rod-P14-1	Isolated rods		rod-p14-1 isolated rods na	in vitro
Chlorpropham	101-21-3	51	304110203	Rod-P10-4	Isolated rods		rod-p10-4 isolated rods na	in vitro
Chlorpropham	101-21-3	51	304110202	Rod-P10-3	Isolated rods		rod-p10-3 isolated rods na	in vitro
Chlorpropham	101-21-3	51	304110201	Rod-P10-2	Isolated rods		rod-p10-2 isolated rods na	in vitro
Chlorpropham	101-21-3	51	304110200	Rod-P10-1	Isolated rods		rod-p10-1 isolated rods na	in vitro
Chlorpropham	101-21-3	51	304110199	Rod-P6-3	Isolated rods		rod-p6-3 isolated rods na	in vitro
Chlorpropham	101-21-3	51	304110198	Rod-P6-2	Isolated rods		rod-p6-2 isolated rods na	in vitro
Chlorpropham	101-21-3	51	304110197	Rod-P6-1	Isolated rods		rod-p6-1 isolated rods na	in vitro
Chlorpropham	101-21-3	51	304110196	Rod-P4-2	Isolated rods		rod-p4-2 isolated rods na	in vitro
Chlorpropham	101-21-3	51	304110195	Rod-P4-1	Isolated rods		rod-p4-1 isolated rods na	in vitro
Chlorpropham	101-21-3	51	304110194	Rod-P2-2	Isolated rods		rod-p2-2 isolated rods na	in vitro
Chlorpropham	101-21-3	51	304110193	Rod-P2-1	Isolated rods		rod-p2-1 isolated rods na	in vitro
Chlorpropham	101-21-3	51	304110192	Rod-P5-3	Isolated rods		rod-p5-3 isolated rods na	in vitro
Chlorpropham	101-21-3	51	304110191	Rod-P5-2	Isolated rods		rod-p5-2 isolated rods na	in vitro
Chlorpropham	101-21-3	51	304110190	Rod-P5-1	Isolated rods		rod-p5-1 isolated rods na	in vitro
Chlorpropham	101-21-3	51	304110189	Rod-P3-3	Isolated rods		rod-p3-3 isolated rods na	in vitro
Chlorpropham	101-21-3	51	304110188	Rod-P3-2	Isolated rods		rod-p3-2 isolated rods na	in vitro
Chlorpropham	101-21-3	51	304110187	Rod-P3-1	Isolated rods		rod-p3-1 isolated rods na	in vitro
Chlorpropham	101-21-3	51	304110186	CiPC-3	Reprogrammed cells (CiPC) at d11		cipc-3 reprogrammed cells (cipc) at d11 na	in vitro
Chlorpropham	101-21-3	51	304110185	CiPC-2	Reprogrammed cells (CiPC) at d11		cipc-2 reprogrammed cells (cipc) at d11 na	in vitro
Chlorpropham	101-21-3	51	304110184	CiPC-1	Reprogrammed cells (CiPC) at d11		cipc-1 reprogrammed cells (cipc) at d11 na	in vitro
Chlorpropham	101-21-3	51	304110183	RI-d8-3	Chemically reprogrammed intermediates collected on day 8		ri-d8-3 chemically reprogrammed intermediates collected on day 8 na	in vitro
Chlorpropham	101-21-3	51	304110182	RI-d8-2	Chemically reprogrammed intermediates collected on day 8		ri-d8-2 chemically reprogrammed intermediates collected on day 8 na	in vitro
Chlorpropham	101-21-3	51	304110181	RI-d8-1	Chemically reprogrammed intermediates collected on day 8		ri-d8-1 chemically reprogrammed intermediates collected on day 8 na	in vitro
Chlorpropham	101-21-3	51	304110180	RI-d5-3	Chemically reprogrammed intermediates collected on day 5		ri-d5-3 chemically reprogrammed intermediates collected on day 5 na	in vitro
Chlorpropham	101-21-3	51	304110179	RI-d5-2	Chemically reprogrammed intermediates collected on day 5		ri-d5-2 chemically reprogrammed intermediates collected on day 5 na	in vitro
Chlorpropham	101-21-3	51	304110178	RI-d5-1	Chemically reprogrammed intermediates collected on day 5		ri-d5-1 chemically reprogrammed intermediates collected on day 5 na	in vitro
Chlorpropham	101-21-3	51	304110177	MEF-3	Mouse embryonic fibroblasts at passage2		mef-3 mouse embryonic fibroblasts at passage2 na	in vitro
Chlorpropham	101-21-3	51	304110176	MEF-2	Mouse embryonic fibroblasts at passage2		mef-2 mouse embryonic fibroblasts at passage2 na	in vitro
Chlorpropham	101-21-3	51	304110175	MEF-1	Mouse embryonic fibroblasts at passage2		mef-1 mouse embryonic fibroblasts at passage2 na	in vitro
Chlorpropham	101-21-3	51	304110219	CiPC-d1-3 [ATAC-Seq]	Reprogrammed cells (CiPC) at d11		cipc-d1-3 [atac-seq] reprogrammed cells (cipc) at d11 na	in vitro
Chlorpropham	101-21-3	51	304110218	CiPC-d1-2 [ATAC-Seq]	Reprogrammed cells (CiPC) at d11		cipc-d1-2 [atac-seq] reprogrammed cells (cipc) at d11 na	in vitro
Chlorpropham	101-21-3	51	304110217	CiPC-d1-1 [ATAC-Seq]	Reprogrammed cells (CiPC) at d11		cipc-d1-1 [atac-seq] reprogrammed cells (cipc) at d11 na	in vitro
Chlorpropham	101-21-3	51	301722265	Chlorpropham 10uM (Nseq32)	cultured cortical neurons		chlorpropham 10um (nseq32) cultured cortical neurons na	in vitro
Kepone	143-50-0	55	200171285	The genome-wide analysis of H3K4me3 in human umbilical cord blood	We hypothesised that gestational exposure to chlordecone (CD) can lead to alteration of epigenetic landscape, specifically marks associated with transcriptional activity of the genes, such as H3K4me3 marks. We performed ChIP using anti-H3K4me3 commercial antibody (Millipore - 07-473). DNA-protein complexes were immunoprecipitated, eluted and then DNA were purified. We prepared libraries using NEB…		the genome-wide analysis of h3k4me3 in human umbilical cord blood we hypothesised that gestational exposure to chlordecone (cd) can lead to alteration of epigenetic landscape, specifically marks associated with transcriptional activity of the genes, such as h3k4me3 marks. we performed chip using anti-h3k4me3 commercial antibody (millipore - 07-473). dna-protein complexes were immunoprecipitated, …	in vitro
Kepone	143-50-0	55	200135201	Prostate H3K4me3 ChIP-seq and the transgenerational effects of pesticide chlordecone on prostate	This SuperSeries is composed of the SubSeries listed below.		prostate h3k4me3 chip-seq and the transgenerational effects of pesticide chlordecone on prostate this superseries is composed of the subseries listed below. na	in vitro
Kepone	143-50-0	55	200135200	The transgenerational effects of pesticide chlordecone on prostate	The environmental factors such as pesticides could affect the developmental processes and cause the phenotypic changes. Moreover, the changes could be transferred to a subsequent generation via gametes. In this project we studied whether the pesticide chlordecone could cause the developmental effects and cause the transgenerational inheritance in outbred mouse strain (Swiss). Mice were treated du…		Mouse	in vivo
Kepone	143-50-0	55	200135199	Prostate H3K4me3 ChIP-seq	Exposure to pesticide chlordecone is associated with high risk of prostate cancer.We hypothesised that changes in histone H3K4me3 could be involved in pathological processes in prostate induced by chlordecone. We exposed mice to chlordecone during embryonic development (E6.5-E15.5) and we analysed F1 progeny male epigenetic H3K4me3 marks in prostate tissue, as well as H3K4me3 in the prostate of F…		prostate h3k4me3 chip-seq exposure to pesticide chlordecone is associated with high risk of prostate cancer.we hypothesised that changes in histone h3k4me3 could be involved in pathological processes in prostate induced by chlordecone. we exposed mice to chlordecone during embryonic development (e6.5-e15.5) and we analysed f1 progeny male epigenetic h3k4me3 marks in prostate tissue, as well as h3…	in vitro
Kepone	143-50-0	55	200129897	Histone mark modifications in murine ovary after gestational exposure to chlordecone	We hypothesized that gestational exposure to chlordecone can lead to alteration of murine ovary's epigenetic landscape. To test our hypothesis, we exposed mice to chlordecone during embryonic development and we analyzed F1 female progeny epigenetic mark H3K4me3 in ovaries. We performed ChIP using anti-H3K4me3 commercial antibody (Merck Millipore, 07-473). DNA-protein complexes were immunoprecipit…		Mouse	in vivo
Kepone	143-50-0	55	200086440	Transgenerational effect of Chlordecone	This SuperSeries is composed of the SubSeries listed below.		Mouse	in vivo
Kepone	143-50-0	55	200086439	Transgenerational effect of Chlordecone [ChIP-seq]	The environmental factors such as pesticides could affect the developmental processes and cause the phenotypic changes. Moreover, the changes could be transferred to a subsequent generation via gametes. In this project we studied whether the pesticide chlordecone could cause the developmental effects and cause the transgenerational inheritance in outbred mouse strain. Mice were treated during dev…		Mouse	in vivo
Kepone	143-50-0	55	200086438	Transgenerational effect of Chlordecone [RNA-seq]	RNA seq project designed to understand the role of pesticide on transription of mRNA in the testis. We treated adult female mice with chlordecone with doses 0 (control), 100 Xg/kg/day and 1 mg/kg/day during gestation period E6- E15. Male born from Chlordecone- treated mice were crossed for a three generations. The testes from F3 generations were taken for mRNA extraction. For mRNA extraction we u…		Mouse	in vivo
Kepone	143-50-0	55	200089780	Classifying chemical endocrine activity using transcriptome profiling in zebrafish	We employed whole-genome microarray expression profiling in 48 hpf zebrafish as a tool to classify the activity of 25 endocrine disrupting chemicals		Zebrafish	in vivo
Kepone	143-50-0	55	200016881	Use of toxicogenomics for screening of estrogenic activity	Due to its high throughput nature, toxicogenomics can provide a broad picture of a toxic response, offering the ideal functional platform for grouping chemicals according to mechanistic similarity. In this way, toxicogenomics has found its way into predictive toxicology. However, so far, the predictive potential of toxicogenomics in an endocrine disruptive screening context has not been extensive…		use of toxicogenomics for screening of estrogenic activity due to its high throughput nature, toxicogenomics can provide a broad picture of a toxic response, offering the ideal functional platform for grouping chemicals according to mechanistic similarity. in this way, toxicogenomics has found its way into predictive toxicology. however, so far, the predictive potential of toxicogenomics in an en…	in vitro
Kepone	143-50-0	55	305144577	Prostate CD3 - F1	Prostate		Mouse	in vivo
Kepone	143-50-0	55	305144575	Prostate CD2 - F1	Prostate		Mouse	in vivo
Kepone	143-50-0	55	305144574	Prostate CD1 - F1	Prostate		Mouse	in vivo
Kepone	143-50-0	55	305144570	Prostate CD3 - F3	Prostate		Mouse	in vivo
Kepone	143-50-0	55	305144568	Prostate CD2 - F3	Prostate		Mouse	in vivo
Kepone	143-50-0	55	305144567	Prostate CD1 - F3	Prostate		Mouse	in vivo
Kepone	143-50-0	55	305144416	CD 2 – F3	Prostate		Mouse	in vivo
Kepone	143-50-0	55	305144415	CD 1 – F3	Prostate		Mouse	in vivo
Kepone	143-50-0	55	305144410	CD 2 – F1	Prostate		Mouse	in vivo
Kepone	143-50-0	55	305144409	CD 1 – F1	Prostate		Mouse	in vivo
Kepone	143-50-0	55	303724713	Ov_H3K4me3_K2	Ovary, Chlordecone – Rep 2		Mouse	in vivo
Kepone	143-50-0	55	303724712	Ov_H3K4me3_K1	Ovary, Chlordecone – Rep 1		Mouse	in vivo
Kepone	143-50-0	55	302904760	F1_Testis_chlordecone_H3K4me3_ChIPseq_R2	testes		Mouse	in vivo
Kepone	143-50-0	55	302904759	F1_Testis_chlordecone_H3K4me3_ChIPseq_R1	testes		Mouse	in vivo
Kepone	143-50-0	55	302904758	F1_Testis_Control_H3K4me3_ChIPseq_R2	testes		Mouse	in vivo
Kepone	143-50-0	55	302904757	F1_Testis_Control_H3K4me3_ChIPseq_R1	testes		Mouse	in vivo
Kepone	143-50-0	55	302302783	F3_Testis_Input_DNA	testes		Mouse	in vivo
Kepone	143-50-0	55	302302782	F3_Testis_chlordecone_H3K4me3_ChIPseq_R2	testes		Mouse	in vivo
Kepone	143-50-0	55	302302781	F3_Testis_chlordecone_H3K4me3_ChIPseq_R1	testes		Mouse	in vivo
Kepone	143-50-0	55	302302780	F3_Testis_Control_H3K4me3_ChIPseq_R2	testes		Mouse	in vivo
Kepone	143-50-0	55	302302779	F3_Testis_Control_H3K4me3_ChIPseq_R1	testes		Mouse	in vivo
Kepone	143-50-0	55	302302778	F3 testis chlordecone 1mg 3	testes		Mouse	in vivo
Kepone	143-50-0	55	302302777	F3 testis chlordecone 1mg 2	testes		Mouse	in vivo
Kepone	143-50-0	55	302302776	F3 testis chlordecone 1mg 1	testes		Mouse	in vivo
Kepone	143-50-0	55	302302775	F3 testis chlordecone 100ug 3	testes		Mouse	in vivo
Kepone	143-50-0	55	302302774	F3 testis chlordecone 100ug 2	testes		Mouse	in vivo
Kepone	143-50-0	55	302302773	F3 testis chlordecone 100ug 1	testes		Mouse	in vivo
Kepone	143-50-0	55	302302772	F3 testis control 3	testes		Mouse	in vivo
Kepone	143-50-0	55	302302771	F3 testis control 2	testes		Mouse	in vivo
Kepone	143-50-0	55	302302770	F3 testis control 1	testes		Mouse	in vivo
Kepone	143-50-0	55	302388624	Kepone_rep_4_batch_1_arraySlide_11	Whole embryo_48 hpf_Kepone		Zebrafish	in vivo
Kepone	143-50-0	55	302388623	Kepone_rep_3_batch_1_arraySlide_10	Whole embryo_48 hpf_Kepone		Zebrafish	in vivo
Kepone	143-50-0	55	302388622	Kepone_rep_1_batch_1_arraySlide_4	Whole embryo_48 hpf_Kepone		Zebrafish	in vivo
Kepone	143-50-0	55	300423268	3112	C.0.1.13.1.4 (channel 1) kepon.1.1.13.1.4 (channel 2)		3112 c.0.1.13.1.4 (channel 1) kepon.1.1.13.1.4 (channel 2) na	in vitro
Kepone	143-50-0	55	300423263	3107	kepon.1.1.13.1.4 (channel 1) diox.10.1.13.1.4 (channel 2)		3107 kepon.1.1.13.1.4 (channel 1) diox.10.1.13.1.4 (channel 2) na	in vitro
Kepone	143-50-0	55	300423255	3099	kepon.5.1.13.1.4 (channel 1) dchp.10.1.13.1.4 (channel 2)		3099 kepon.5.1.13.1.4 (channel 1) dchp.10.1.13.1.4 (channel 2) na	in vitro
Kepone	143-50-0	55	300423254	3098	dchp.25.1.13.1.4 (channel 1) kepon.5.1.13.1.4 (channel 2)		3098 dchp.25.1.13.1.4 (channel 1) kepon.5.1.13.1.4 (channel 2) na	in vitro
Kepone	143-50-0	55	300423246	3090	Ref MCF7 (channel 1) kepon.1.1.13.1.1 (channel 2)		3090 ref mcf7 (channel 1) kepon.1.1.13.1.1 (channel 2) na	in vitro
Kepone	143-50-0	55	300423242	3086	kepon.1.1.13.1.1 (channel 1) diox.10.1.13.1.1 (channel 2)		3086 kepon.1.1.13.1.1 (channel 1) diox.10.1.13.1.1 (channel 2) na	in vitro
Kepone	143-50-0	55	300423240	3084	kepon.5.1.13.1.1 (channel 1) C.0.1.13.1.1 (channel 2)		3084 kepon.5.1.13.1.1 (channel 1) c.0.1.13.1.1 (channel 2) na	in vitro
Kepone	143-50-0	55	300423239	3083	dchp.10.1.13.1.1 (channel 1) kepon.5.1.13.1.1 (channel 2)		3083 dchp.10.1.13.1.1 (channel 1) kepon.5.1.13.1.1 (channel 2) na	in vitro
Kepone	143-50-0	55	300423153	2004	T3.15.1.13.1.48 (channel 1) Kepon.1.1.13.1.48 (channel 2)		2004 t3.15.1.13.1.48 (channel 1) kepon.1.1.13.1.48 (channel 2) na	in vitro
Kepone	143-50-0	55	300423148	1999	Kepon.1.1.13.1.48 (channel 1) C.0.1.13.1.48 (channel 2)		1999 kepon.1.1.13.1.48 (channel 1) c.0.1.13.1.48 (channel 2) na	in vitro
Kepone	143-50-0	55	300423145	1996	Kepon.5.1.13.1.48 (channel 1) Ref MCF7 (channel 2)		1996 kepon.5.1.13.1.48 (channel 1) ref mcf7 (channel 2) na	in vitro
Kepone	143-50-0	55	300423144	1995	DCHP.10.1.13.1.48 (channel 1) Kepon.5.1.13.1.48 (channel 2)		1995 dchp.10.1.13.1.48 (channel 1) kepon.5.1.13.1.48 (channel 2) na	in vitro
Ethoxyquin	91-53-2	57	200262419	Informing Hazard Identification and Risk Characterization of Environmental Chemicals by Combining Transcriptomic and Functional Data from Human Induced Pluripotent Stem Cell-Derived Cardiomyocytes	Cardiovascular disease remains a significant global health concern, yet the cardiotoxic effects of environmental chemicals are largely unexplored. Human induced pluripotent stem cell-derived cardiomyocytes (iPSC-Cardiomyocytes) are well-established as valuable high-throughput cardiotoxicity testing model based on the analysis of various beating parameters; however, additional adverse effects that…		informing hazard identification and risk characterization of environmental chemicals by combining transcriptomic and functional data from human induced pluripotent stem cell-derived cardiomyocytes cardiovascular disease remains a significant global health concern, yet the cardiotoxic effects of environmental chemicals are largely unexplored. human induced pluripotent stem cell-derived cardiomyocy…	in vitro
Ethoxyquin	91-53-2	57	200224419	Transcriptomic profiling of liver tissues of 83 days fetuses in response to early maternal nutrient supplementation	We measured the gene expression profile of fetal liver to identify differentially expressed genes (DEG), biological processes (BP), and pathways underlying hepatic function and development in response to vitamin and mineral supplementation (VTM or NoVTM – at least 71 days pre-breeding to day 83 of gestation) and rate of weight gain (low [LG] or moderate [MG] – from breeding to day 83). The treatm…		Cow	in vivo
Ethoxyquin	91-53-2	57	200165378	Transcriptomic profiling of caruncular and cotyledonary tissues of 83 days fetuses in response to early maternal nutrient supplementation	We measured the gene expression profiles of maternal (caruncular; CAR) and fetal (cotyledonary; COT) portions of the placenta to identify differentially expressed genes (DEG), biological processes (BP), and pathways underlying placental development and function in response to early maternal nutrition. To this end, we used the RNA-Seq-based differential expression analysis of bovine placental tiss…		Cow	in vivo
Ethoxyquin	91-53-2	57	200099199	Pharmacogenomic comparison between D3T- and CDDO-Im in mouse liver tissue	The Keap1/Nrf2 signaling pathway is a tractable target for the pharmacological prevention of tumorigenesis. 3H-1,2-dithiole-3-thione (D3T) and 1-[2-cyano-3,12-dioxooleana-1,9(11)-dien-28-oyl]imidazole (CDDO-Im) are representative members of two classes of Nrf2-activating chemopreventive agents. Natural dithiolethiones have been widely used in clinical trials for cancer chemoprevention. Synthetic …		Mouse	in vivo
Ethoxyquin	91-53-2	57	200019662	Identification of biomarkers that distinguish chemical contaminants using a gradient feature selection method	There are many toxic chemicals to contaminate the world and cause harm to human and other organisms. How to quickly discriminate these compounds and characterize their potential molecular mechanism and toxicity is essential. High through put transcriptomics profiles such as microarray have been proven useful to identify biomarkers for different classification and toxicity prediction purposes. Her…		identification of biomarkers that distinguish chemical contaminants using a gradient feature selection method there are many toxic chemicals to contaminate the world and cause harm to human and other organisms. how to quickly discriminate these compounds and characterize their potential molecular mechanism and toxicity is essential. high through put transcriptomics profiles such as microarray hav…	in vitro
Ethoxyquin	91-53-2	57	308165300	Plate2_H19	iPSC-Cardiomyocytes		plate2_h19 ipsc-cardiomyocytes na	in vitro
Ethoxyquin	91-53-2	57	308165278	Plate2_I19	iPSC-Cardiomyocytes		plate2_i19 ipsc-cardiomyocytes na	in vitro
Ethoxyquin	91-53-2	57	308165256	Plate2_J19	iPSC-Cardiomyocytes		plate2_j19 ipsc-cardiomyocytes na	in vitro
Ethoxyquin	91-53-2	57	308165234	Plate2_K19	iPSC-Cardiomyocytes		plate2_k19 ipsc-cardiomyocytes na	in vitro
Ethoxyquin	91-53-2	57	308165178	Plate2_C19	iPSC-Cardiomyocytes		plate2_c19 ipsc-cardiomyocytes na	in vitro
Ethoxyquin	91-53-2	57	308165156	Plate2_D19	iPSC-Cardiomyocytes		plate2_d19 ipsc-cardiomyocytes na	in vitro
Ethoxyquin	91-53-2	57	308165134	Plate2_E19	iPSC-Cardiomyocytes		plate2_e19 ipsc-cardiomyocytes na	in vitro
Ethoxyquin	91-53-2	57	308165112	Plate2_F19	iPSC-Cardiomyocytes		plate2_f19 ipsc-cardiomyocytes na	in vitro
Ethoxyquin	91-53-2	57	308165090	Plate2_G19	iPSC-Cardiomyocytes		plate2_g19 ipsc-cardiomyocytes na	in vitro
Ethoxyquin	91-53-2	57	302635663	30 umol/kg bw CDDO-Im treated, Nrf2-null mouse liver, biological rep 4	30 umol/kg bw treated, Nrf2-null mouse liver		Mouse	in vivo
Ethoxyquin	91-53-2	57	302635662	30 umol/kg bw CDDO-Im treated, Nrf2-null mouse liver, biological rep 3	30 umol/kg bw treated, Nrf2-null mouse liver		Mouse	in vivo
Ethoxyquin	91-53-2	57	302635661	30 umol/kg bw CDDO-Im treated, Nrf2-null mouse liver, biological rep 2	30 umol/kg bw treated, Nrf2-null mouse liver		Mouse	in vivo
Ethoxyquin	91-53-2	57	302635660	30 umol/kg bw CDDO-Im treated, Nrf2-null mouse liver, biological rep 1	30 umol/kg bw treated, Nrf2-null mouse liver		Mouse	in vivo
Ethoxyquin	91-53-2	57	302635659	10 umol/kg bw CDDO-Im treated, Nrf2-null mouse liver, biological rep 4	10 umol/kg bw treated, Nrf2-null mouse liver		Mouse	in vivo
Ethoxyquin	91-53-2	57	302635658	10 umol/kg bw CDDO-Im treated, Nrf2-null mouse liver, biological rep 3	10 umol/kg bw treated, Nrf2-null mouse liver		Mouse	in vivo
Ethoxyquin	91-53-2	57	302635657	10 umol/kg bw CDDO-Im treated, Nrf2-null mouse liver, biological rep 2	10 umol/kg bw treated, Nrf2-null mouse liver		Mouse	in vivo
Ethoxyquin	91-53-2	57	302635656	10 umol/kg bw CDDO-Im treated, Nrf2-null mouse liver, biological rep 1	10 umol/kg bw treated, Nrf2-null mouse liver		Mouse	in vivo
Ethoxyquin	91-53-2	57	302635655	3 umol/kg bw CDDO-Im treated, Nrf2-null mouse liver, biological rep 4	3 umol/kg bw treated, Nrf2-null mouse liver		Mouse	in vivo
Ethoxyquin	91-53-2	57	302635654	3 umol/kg bw CDDO-Im treated, Nrf2-null mouse liver, biological rep 3	3 umol/kg bw treated, Nrf2-null mouse liver		Mouse	in vivo
Ethoxyquin	91-53-2	57	302635653	3 umol/kg bw CDDO-Im treated, Nrf2-null mouse liver, biological rep 2	3 umol/kg bw treated, Nrf2-null mouse liver		Mouse	in vivo
Ethoxyquin	91-53-2	57	302635652	3 umol/kg bw CDDO-Im treated, Nrf2-null mouse liver, biological rep 1	3 umol/kg bw treated, Nrf2-null mouse liver		Mouse	in vivo
Ethoxyquin	91-53-2	57	302635651	300 umol/kg bw D3T treated, Nrf2-null mouse liver, biological rep 4	300 umol/kg bw treated, Nrf2-null mouse liver		Mouse	in vivo
Ethoxyquin	91-53-2	57	302635650	300 umol/kg bw D3T treated, Nrf2-null mouse liver, biological rep 3	300 umol/kg bw treated, Nrf2-null mouse liver		Mouse	in vivo
Ethoxyquin	91-53-2	57	302635649	300 umol/kg bw D3T treated, Nrf2-null mouse liver, biological rep 2	300 umol/kg bw treated, Nrf2-null mouse liver		Mouse	in vivo
Ethoxyquin	91-53-2	57	302635648	300 umol/kg bw D3T treated, Nrf2-null mouse liver, biological rep 1	300 umol/kg bw treated, Nrf2-null mouse liver		Mouse	in vivo
Ethoxyquin	91-53-2	57	302635647	Veh treated, Nrf2-null mouse Liver, biological rep 4	Veh treated, Nrf2-null mouse Liver		Mouse	in vivo
Ethoxyquin	91-53-2	57	302635646	Veh treated, Nrf2-null mouse Liver, biological rep 3	Veh treated, Nrf2-null mouse Liver		Mouse	in vivo
Ethoxyquin	91-53-2	57	302635645	Veh treated, Nrf2-null mouse Liver, biological rep 2	Veh treated, Nrf2-null mouse Liver		Mouse	in vivo
Ethoxyquin	91-53-2	57	302635644	Veh treated, Nrf2-null mouse Liver, biological rep 1	Veh treated, Nrf2-null mouse Liver		Mouse	in vivo
Ethoxyquin	91-53-2	57	302635643	30 umol/kg bw CDDO-Im treated, Wt mouse liver, biological rep 4	30 umol/kg bw treated, Wt mouse liver		Mouse	in vivo
Ethoxyquin	91-53-2	57	302635642	30 umol/kg bw CDDO-Im treated, Wt mouse liver, biological rep 3	30 umol/kg bw treated, Wt mouse liver		Mouse	in vivo
Ethoxyquin	91-53-2	57	302635641	30 umol/kg bw CDDO-Im treated, Wt mouse liver, biological rep 2	30 umol/kg bw treated, Wt mouse liver		Mouse	in vivo
Ethoxyquin	91-53-2	57	302635640	30 umol/kg bw CDDO-Im treated, Wt mouse liver, biological rep 1	30 umol/kg bw treated, Wt mouse liver		Mouse	in vivo
Ethoxyquin	91-53-2	57	302635639	10 umol/kg bw CDDO-Im treated, Wt mouse liver, biological rep 4	10 umol/kg bw treated, Wt mouse liver		Mouse	in vivo
Ethoxyquin	91-53-2	57	302635638	10 umol/kg bw CDDO-Im treated, Wt mouse liver, biological rep 3	10 umol/kg bw treated, Wt mouse liver		Mouse	in vivo
Ethoxyquin	91-53-2	57	302635637	10 umol/kg bw CDDO-Im treated, Wt mouse liver, biological rep 2	10 umol/kg bw treated, Wt mouse liver		Mouse	in vivo
Ethoxyquin	91-53-2	57	302635636	10 umol/kg bw CDDO-Im treated, Wt mouse liver, biological rep 1	10 umol/kg bw treated, Wt mouse liver		Mouse	in vivo
Ethoxyquin	91-53-2	57	302635635	3 umol/kg bw CDDO-Im treated, Wt mouse liver, biological rep 4	3 umol/kg bw treated, Wt mouse liver		Mouse	in vivo
Ethoxyquin	91-53-2	57	302635634	3 umol/kg bw CDDO-Im treated, Wt mouse liver, biological rep 3	3 umol/kg bw treated, Wt mouse liver		Mouse	in vivo
Ethoxyquin	91-53-2	57	302635633	3 umol/kg bw CDDO-Im treated, Wt mouse liver, biological rep 2	3 umol/kg bw treated, Wt mouse liver		Mouse	in vivo
Ethoxyquin	91-53-2	57	302635632	3 umol/kg bw CDDO-Im treated, Wt mouse liver, biological rep 1	3 umol/kg bw treated, Wt mouse liver		Mouse	in vivo
Ethoxyquin	91-53-2	57	302635631	300 umol/kg bw D3T treated, Wt mouse liver, biological rep 4	300 umol/kg bw treated, Wt mouse liver		Mouse	in vivo
Ethoxyquin	91-53-2	57	302635630	300 umol/kg bw D3T treated, Wt mouse liver, biological rep 3	300 umol/kg bw treated, Wt mouse liver		Mouse	in vivo
Ethoxyquin	91-53-2	57	302635629	300 umol/kg bw D3T treated, Wt mouse liver, biological rep 2	300 umol/kg bw treated, Wt mouse liver		Mouse	in vivo
Ethoxyquin	91-53-2	57	302635628	300 umol/kg bw D3T treated, Wt mouse liver, biological rep 1	300 umol/kg bw treated, Wt mouse liver		Mouse	in vivo
Ethoxyquin	91-53-2	57	302635627	Veh treated, Wt mouse Liver, biological rep 4	Veh treated, Wt mouse Liver		Mouse	in vivo
Ethoxyquin	91-53-2	57	302635626	Veh treated, Wt mouse Liver, biological rep 3	Veh treated, Wt mouse Liver		Mouse	in vivo
Ethoxyquin	91-53-2	57	302635625	Veh treated, Wt mouse Liver, biological rep 2	Veh treated, Wt mouse Liver		Mouse	in vivo
Ethoxyquin	91-53-2	57	302635624	Veh treated, Wt mouse Liver, biological rep 1	Veh treated, Wt mouse Liver		Mouse	in vivo
Ethoxyquin	91-53-2	57	300490494	20_Ethoxyquin_90-2_R	20_Ethoxyquin_90-2		20_ethoxyquin_90-2_r 20_ethoxyquin_90-2 na	in vitro
Ethoxyquin	91-53-2	57	300490493	20_Ethoxyquin_90-2	20_Ethoxyquin_90-2		20_ethoxyquin_90-2 20_ethoxyquin_90-2 na	in vitro
Ethoxyquin	91-53-2	57	300490492	20_Ethoxyquin_90-1	20_Ethoxyquin_90-1		20_ethoxyquin_90-1 20_ethoxyquin_90-1 na	in vitro
Abamectin	71751-41-2	66	200115441	Transcriptome responses to sublethal concentration of abamectin in Tetranychus truncatus analyzed by deep-sequencing	Purpose: In order to clarify the molecular response mechanism of Tetranychus truncatus to sublethal concentrations of abamectin. Methods: We sequenced the transcriptome of Tetranychus truncatus treated with sublethal concentration of abamectin and control. Results: we provide a comprehensive transcriptome resource for Tetranychus truncatus derived from treating with sublethal concentration abamec…		spider mites	in vivo
Abamectin	71751-41-2	66	200146593	Geographical distribution and molecular insights into abamectin and milbemectin cross-resistance in European field populations of Tetranychus urticae	Macrocylic lactones, milbemectin and abamectin, are compounds that are frequently used for the control of the two-spotted spider mite Tetranychus urticae. The development of abamectin resistance in this major pest has become an increasing problem worldwide, potentially compromising the use of milbemectin. In this study, gene expression profile differences between abamectin/milbemectin resistant T…		red spider mite	in vivo
Abamectin	71751-41-2	66	200089780	Classifying chemical endocrine activity using transcriptome profiling in zebrafish	We employed whole-genome microarray expression profiling in 48 hpf zebrafish as a tool to classify the activity of 25 endocrine disrupting chemicals		Zebrafish	in vivo
Abamectin	71751-41-2	66	200075529	Next Generation Sequencing Facilitates Quantitative Analysis of Tetranychus urticae and Its Sibling Species Tetranychus cinnabarinus Transcriptomes	Purpose: Next-generation sequencing (NGS) has revolutionized systems-based analysis of differentially expressed genes (DEG) between the treated samples of mites.The goal of the study is to elucidate the invasion mechanism that results in the continuous expansion of Tetranychus urticae that has occurred in China. Methods:Transcriptome profiling by RNA sequencing is becoming an attractive method as…		spider mites	in vivo
Abamectin	71751-41-2	66	200070824	Microarray of four CSM strains	The phenomenon of pesticide resistance is an important example of human induced evolution, and the factors governing the origin and spread of resistance-associated genes are of academic and practical importance. To identify such genes, RNA sequencing (RNA-seq) and a custom made microarray were utilized to compare transcription levels in four different Tetranychus cinnabarinus strains.		carmine spider mite	in vivo
Abamectin	71751-41-2	66	200059927	Drug Matrix Data - CodeLink Arrays	This SuperSeries is composed of the SubSeries listed below.		Rat	in vivo
Abamectin	71751-41-2	66	200059923	Exposure of rat to a variety of toxicants, liver assayed by Codelink microarray	DrugMatrix is a comprehensive rat toxicogenomics database and analysis tool developed to facilitate the integration of toxicogenomics into hazard assessment. Using the whole genome and a diverse set of compounds allows a comprehensive view of most pharmacological and toxicological questions and is applicable to other situations such as disease and development.		Rat	in vivo
Abamectin	71751-41-2	66	200008858	Liver Pharmacology and Xenobiotic Response Repertoire	A definition of RNA expression changes that correlate with liver response programs and an understanding of the similarities and differences in responses to different classes of chemicals would aid in new chemical or drug characterization and add to our understanding of liver biology. We have used a supervised classification approach to systematically mine a large microarray database derived from …		Rat	in vivo
Abamectin	71751-41-2	66	303178286	Abamectin T03	From laboratory breeding		spider mites	in vivo
Abamectin	71751-41-2	66	303178285	Abamectin T02	From laboratory breeding		spider mites	in vivo
Abamectin	71751-41-2	66	303178284	Abamectin T01	From laboratory breeding		spider mites	in vivo
Abamectin	71751-41-2	66	304396358	ES1_4	complete organism		red spider mite	in vivo
Abamectin	71751-41-2	66	304396357	ES1_3	complete organism		red spider mite	in vivo
Abamectin	71751-41-2	66	304396356	ES1_2	complete organism		red spider mite	in vivo
Abamectin	71751-41-2	66	304396355	ES1_1	complete organism		red spider mite	in vivo
Abamectin	71751-41-2	66	304396354	IT3_4	complete organism		red spider mite	in vivo
Abamectin	71751-41-2	66	304396353	IT3_3	complete organism		red spider mite	in vivo
Abamectin	71751-41-2	66	304396352	IT3_2	complete organism		red spider mite	in vivo
Abamectin	71751-41-2	66	304396351	IT3_1	complete organism		red spider mite	in vivo
Abamectin	71751-41-2	66	304396350	IT2_4	complete organism		red spider mite	in vivo
Abamectin	71751-41-2	66	304396349	IT2_3	complete organism		red spider mite	in vivo
Abamectin	71751-41-2	66	304396348	IT2_2	complete organism		red spider mite	in vivo
Abamectin	71751-41-2	66	304396347	IT2_1	complete organism		red spider mite	in vivo
Abamectin	71751-41-2	66	304396346	RO1_4	complete organism		red spider mite	in vivo
Abamectin	71751-41-2	66	304396345	RO1_3	complete organism		red spider mite	in vivo
Abamectin	71751-41-2	66	304396344	RO1_2	complete organism		red spider mite	in vivo
Abamectin	71751-41-2	66	304396343	RO1_1	complete organism		red spider mite	in vivo
Abamectin	71751-41-2	66	304396362	UK6_4	complete organism		red spider mite	in vivo
Abamectin	71751-41-2	66	304396361	UK6_3	complete organism		red spider mite	in vivo
Abamectin	71751-41-2	66	304396360	UK6_2	complete organism		red spider mite	in vivo
Abamectin	71751-41-2	66	304396359	UK6_1	complete organism		red spider mite	in vivo
Abamectin	71751-41-2	66	302388573	Abamectin_rep_1_batch_1_arraySlide_16	Whole embryo_48 hpf_Abamectin		red spider mite	in vivo
Abamectin	71751-41-2	66	302388572	Abamectin_rep_2_batch_1_arraySlide_9	Whole embryo_48 hpf_Abamectin		red spider mite	in vivo
Abamectin	71751-41-2	66	302388571	Abamectin_rep_3_batch_1_arraySlide_8	Whole embryo_48 hpf_Abamectin		red spider mite	in vivo
Abamectin	71751-41-2	66	301958580	Tc-AVrep3	T. cinnabarinus_abamectin_2d-old adult mite tissue		carmine spider mite	in vivo
Abamectin	71751-41-2	66	301958579	Tc-AVrep2	T. cinnabarinus_abamectin_2d-old adult mite tissue		carmine spider mite	in vivo
Abamectin	71751-41-2	66	301958578	Tc-AVrep1	T. cinnabarinus_abamectin_2d-old adult mite tissue		carmine spider mite	in vivo
Abamectin	71751-41-2	66	301958568	Tu-AVrep3	T. urticae_abamectin_2d-old adult mite tissue		carmine spider mite	in vivo
Abamectin	71751-41-2	66	301958567	Tu-AVrep2	T. urticae_abamectin_2d-old adult mite tissue		carmine spider mite	in vivo
Abamectin	71751-41-2	66	301958566	Tu-AVrep1	T. urticae_abamectin_2d-old adult mite tissue		carmine spider mite	in vivo
Abamectin	71751-41-2	66	301820093	Cyflumetofen resistant strain-2	Cyflumetofen treatment		carmine spider mite	in vivo
Abamectin	71751-41-2	66	301820092	Cyflumetofen resistant strain-1	Cyflumetofen treatment		carmine spider mite	in vivo
Abamectin	71751-41-2	66	301820091	Fenpropathrin resistant strain-2	Fenpropathrin treatment		carmine spider mite	in vivo
Abamectin	71751-41-2	66	301820090	Fenpropathrin resistant strain-1	Fenpropathrin treatment		carmine spider mite	in vivo
Abamectin	71751-41-2	66	301820089	Abamectin resistant strain-2	Abamectin treatment		carmine spider mite	in vivo
Abamectin	71751-41-2	66	301820088	Abamectin resistant strain-1	Abamectin treatment		carmine spider mite	in vivo
Abamectin	71751-41-2	66	301820086	Susceptible strain-2	original		carmine spider mite	in vivo
Abamectin	71751-41-2	66	301820084	Susceptible strain-1	original		carmine spider mite	in vivo
Abamectin	71751-41-2	66	301460072	Liver_S020715-048_Abamectin_10 mg/kg_5d	Liver, Abamectin, 5d		Rat	in vivo
Abamectin	71751-41-2	66	301460071	Liver_S020715-045_Abamectin_10 mg/kg_3d	Liver, Abamectin, 3d		Rat	in vivo
Abamectin	71751-41-2	66	301460070	Liver_S020715-041_Abamectin_10 mg/kg_1d	Liver, Abamectin, 1d		Rat	in vivo
Abamectin	71751-41-2	66	301460062	Liver_S020715-046_Abamectin_10 mg/kg_5d	Liver, Abamectin, 5d		Rat	in vivo
Abamectin	71751-41-2	66	301460061	Liver_S020715-044_Abamectin_10 mg/kg_3d	Liver, Abamectin, 3d		Rat	in vivo
Abamectin	71751-41-2	66	301460060	Liver_S020715-040_Abamectin_10 mg/kg_1d	Liver, Abamectin, 1d		Rat	in vivo
Abamectin	71751-41-2	66	301460044	Liver_S020715-043_Abamectin_10 mg/kg_3d	Liver, Abamectin, 3d		Rat	in vivo
Abamectin	71751-41-2	66	301460042	Liver_S020715-042_Abamectin_10 mg/kg_1d	Liver, Abamectin, 1d		Rat	in vivo
Abamectin	71751-41-2	66	301460023	Liver_S020715-047_Abamectin_10 mg/kg_5d	Liver, Abamectin, 5d		Rat	in vivo
Abamectin	71751-41-2	66	300220389	LIVER_ABAMECTIN_10mg/kg_5days_exp5218_rep3_82879	LIVER, ABAMECTIN, 10mg/kg, 5 days		Rat	in vivo
Abamectin	71751-41-2	66	300220388	LIVER_ABAMECTIN_10mg/kg_5days_exp5218_rep2_82728	LIVER, ABAMECTIN, 10mg/kg, 5 days		Rat	in vivo
Abamectin	71751-41-2	66	300220387	LIVER_ABAMECTIN_10mg/kg_5days_exp5218_rep1_82729	LIVER, ABAMECTIN, 10mg/kg, 5 days		Rat	in vivo
Abamectin	71751-41-2	66	300220386	LIVER_ABAMECTIN_10mg/kg_3days_exp5200_rep3_82657	LIVER, ABAMECTIN, 10mg/kg, 3 days		Rat	in vivo
Abamectin	71751-41-2	66	300220385	LIVER_ABAMECTIN_10mg/kg_3days_exp5200_rep2_82656	LIVER, ABAMECTIN, 10mg/kg, 3 days		Rat	in vivo
Abamectin	71751-41-2	66	300220384	LIVER_ABAMECTIN_10mg/kg_3days_exp5200_rep1_82658	LIVER, ABAMECTIN, 10mg/kg, 3 days		Rat	in vivo
Abamectin	71751-41-2	66	300220383	LIVER_ABAMECTIN_10mg/kg_1days_exp5225_rep3_82726	LIVER, ABAMECTIN, 10mg/kg, 1 days		Rat	in vivo
Abamectin	71751-41-2	66	300220382	LIVER_ABAMECTIN_10mg/kg_1days_exp5225_rep2_82725	LIVER, ABAMECTIN, 10mg/kg, 1 days		Rat	in vivo
Abamectin	71751-41-2	66	300220381	LIVER_ABAMECTIN_10mg/kg_1days_exp5225_rep1_82727	LIVER, ABAMECTIN, 10mg/kg, 1 days		Rat	in vivo
Isoxaben	82558-50-7	90	200262419	Informing Hazard Identification and Risk Characterization of Environmental Chemicals by Combining Transcriptomic and Functional Data from Human Induced Pluripotent Stem Cell-Derived Cardiomyocytes	Cardiovascular disease remains a significant global health concern, yet the cardiotoxic effects of environmental chemicals are largely unexplored. Human induced pluripotent stem cell-derived cardiomyocytes (iPSC-Cardiomyocytes) are well-established as valuable high-throughput cardiotoxicity testing model based on the analysis of various beating parameters; however, additional adverse effects that…		informing hazard identification and risk characterization of environmental chemicals by combining transcriptomic and functional data from human induced pluripotent stem cell-derived cardiomyocytes cardiovascular disease remains a significant global health concern, yet the cardiotoxic effects of environmental chemicals are largely unexplored. human induced pluripotent stem cell-derived cardiomyocy…	in vitro
Isoxaben	82558-50-7	90	200228764	Cellulose biosynthesis inhibitor isoxaben causes nutrient-dependent and tissue-specific Arabidopsis phenotypes	n/a - Letter to the Editor		cellulose biosynthesis inhibitor isoxaben causes nutrient-dependent and tissue-specific arabidopsis phenotypes n/a - letter to the editor na	in vitro
Isoxaben	82558-50-7	90	200109613	Transcriptome analysis of isoxaben-induced loss of cell wall integrity in Arabidopsis nia1/2 mutant	Plant cell walls maintain their functional integrity during growth, defense and turgor generation through a dedicated cell wall integrity (CWI) maintenance mechanism. Upon detection of integrity impairment due to cell wall damage (CWD) compensatory responses are activated to maintain CWI. Responses include production of salicylic acid (SA), jasmonic acid (JA) and lignin as well as growth inhibiti…		transcriptome analysis of isoxaben-induced loss of cell wall integrity in arabidopsis nia1/2 mutant plant cell walls maintain their functional integrity during growth, defense and turgor generation through a dedicated cell wall integrity (cwi) maintenance mechanism. upon detection of integrity impairment due to cell wall damage (cwd) compensatory responses are activated to maintain cwi. responses…	in vitro
Isoxaben	82558-50-7	90	200108987	Transcriptome analysis of isoxaben-induced loss of cell wall integrity in Arabidopsis seedling liquid culture	Plant cells are surrounded by walls, which must often meet opposing functional requirements during plant growth and defense. The cells meet them by modifying wall structure and composition in a tightly controlled and adaptive manner. The modifications seem to be mediated by a dedicated cell wall integrity (CWI) maintenance mechanism. Currently the mode of action of the mechanism is not understood…		transcriptome analysis of isoxaben-induced loss of cell wall integrity in arabidopsis seedling liquid culture plant cells are surrounded by walls, which must often meet opposing functional requirements during plant growth and defense. the cells meet them by modifying wall structure and composition in a tightly controlled and adaptive manner. the modifications seem to be mediated by a dedicated ce…	in vitro
Isoxaben	82558-50-7	90	200070249	Identification of chemicals that mimic transcriptional changes associated with autism, brain aging and neurodegeneration	Environmental factors, including pesticides, have been linked to autism and neurodegeneration risk using retrospective epidemiological studies. Here, we sought to prospectively identify chemicals that share transcriptomic signatures with neurological disorders by exposing mouse cortical neuron-enriched cultures to hundreds of chemicals commonly found in the environment and on food. We find that r…		identification of chemicals that mimic transcriptional changes associated with autism, brain aging and neurodegeneration environmental factors, including pesticides, have been linked to autism and neurodegeneration risk using retrospective epidemiological studies. here, we sought to prospectively identify chemicals that share transcriptomic signatures with neurological disorders by exposing mouse…	in vitro
Isoxaben	82558-50-7	90	200066980	Arabidopsis thaliana Growth is Negatively Regulated by the Class III Peroxidase AtPrx71 during Development and in Response to Cell Wall Damage	The cell wall is a crucial structure in plant cells, and modifications in its composition often have a major impact on growth and development. However, the molecular mechanisms responsible for the negative effects of cell wall alterations on plant growth are largely unknown. It was previously shown that a reduction in the levels of de-esterified homogalacturonan, a major pectin component of cell …		arabidopsis thaliana growth is negatively regulated by the class iii peroxidase atprx71 during development and in response to cell wall damage the cell wall is a crucial structure in plant cells, and modifications in its composition often have a major impact on growth and development. however, the molecular mechanisms responsible for the negative effects of cell wall alterations on plant growth a…	in vitro
Isoxaben	82558-50-7	90	200017804	Habituation to thaxtomin A provides enhanced and durable resistance to inhibitors of cellulose synthesis	TA inhibits cellulose synthesis but its actual mode of action is unknown. Addition of TA to hybrid poplar (Populus trichocarpa x Populus deltoides) cell suspensions can activate a cellular program leading to cell death. In contrast, it is possible to habituate hybrid poplar cell cultures to grow in the presence of TA levels that would normally induce cell death. This habituation was performed by …		habituation to thaxtomin a provides enhanced and durable resistance to inhibitors of cellulose synthesis ta inhibits cellulose synthesis but its actual mode of action is unknown. addition of ta to hybrid poplar (populus trichocarpa x populus deltoides) cell suspensions can activate a cellular program leading to cell death. in contrast, it is possible to habituate hybrid poplar cell cultures to gr…	in vitro
Isoxaben	82558-50-7	90	200017824	Transcriptional profiling after inhibition of cellulose synthesis by TA and IXB in Arabidopsis thaliana suspension cells	Transcriptional profiling after inhibition of cellulose synthesis by thaxtomin A and isoxaben in Arabidopsis thaliana suspension cells Perturbations in the cellulose content of the plant cell wall lead to global modifications in cellular homeostasis, as seen in cellulose synthase mutants or after inhibiting cellulose synthesis. In particular, application of inhibitors of cellulose synthesis such …		transcriptional profiling after inhibition of cellulose synthesis by ta and ixb in arabidopsis thaliana suspension cells transcriptional profiling after inhibition of cellulose synthesis by thaxtomin a and isoxaben in arabidopsis thaliana suspension cells perturbations in the cellulose content of the plant cell wall lead to global modifications in cellular homeostasis, as seen in cellulose syntha…	in vitro
Isoxaben	82558-50-7	90	200007986	time course-Transcriptome analysis of the hypocotyl growth switch	ra03-04_elongation_isoxaben - time course - 1. Study the molecular basis of the growth acceleration observed in hypocotyl cells. We previously have observed that cell elongation takes place in two distinct phases (Refregier et al., 2004). A slow growth phase during which a thick polylamellated wall is deposited and a rapid growth phase during which cell wall polymers are extensively remodelled. I…		time course-transcriptome analysis of the hypocotyl growth switch ra03-04_elongation_isoxaben - time course - 1. study the molecular basis of the growth acceleration observed in hypocotyl cells. we previously have observed that cell elongation takes place in two distinct phases (refregier et al., 2004). a slow growth phase during which a thick polylamellated wall is deposited and a rapid growth p…	in vitro
Isoxaben	82558-50-7	90	200007985	isoxaben treatment-Transcriptome analysis of the hypocotyl growth switch	ra03-04_elongation_isoxaben - isoxaben treatment - 1. Study the molecular basis of the growth acceleration observed in hypocotyl cells. We previously have observed that cell elongation takes place in two distinct phases (Refregier et al., 2004). A slow growth phase during which a thick polylamellated wall is deposited and a rapid growth phase during which cell wall polymers are extensively remode…		isoxaben treatment-transcriptome analysis of the hypocotyl growth switch ra03-04_elongation_isoxaben - isoxaben treatment - 1. study the molecular basis of the growth acceleration observed in hypocotyl cells. we previously have observed that cell elongation takes place in two distinct phases (refregier et al., 2004). a slow growth phase during which a thick polylamellated wall is deposited and a …	in vitro
Isoxaben	82558-50-7	90	200006181	Assembly of the cell wall pectic matrix.	The primary cell walls of land plants are composed principally of a load bearing cellulose microfibril-hemicellulose network embedded in a matrix of pectic polysaccharides. The pectic matrix is multifunctional and in additional to a directly structural role it is central to many fundamental plant processes including cell expansion, defence and cell signalling. The sequencing of the Arabidopsis ge…		assembly of the cell wall pectic matrix. the primary cell walls of land plants are composed principally of a load bearing cellulose microfibril-hemicellulose network embedded in a matrix of pectic polysaccharides. the pectic matrix is multifunctional and in additional to a directly structural role it is central to many fundamental plant processes including cell expansion, defence and cell signall…	in vitro
Isoxaben	82558-50-7	90	308165611	Plate3_K10	iPSC-Cardiomyocytes		plate3_k10 ipsc-cardiomyocytes na	in vitro
Isoxaben	82558-50-7	90	308165531	Plate3_F10	iPSC-Cardiomyocytes		plate3_f10 ipsc-cardiomyocytes na	in vitro
Isoxaben	82558-50-7	90	308165509	Plate3_G10	iPSC-Cardiomyocytes		plate3_g10 ipsc-cardiomyocytes na	in vitro
Isoxaben	82558-50-7	90	308165487	Plate3_H10	iPSC-Cardiomyocytes		plate3_h10 ipsc-cardiomyocytes na	in vitro
Isoxaben	82558-50-7	90	308165465	Plate3_I10	iPSC-Cardiomyocytes		plate3_i10 ipsc-cardiomyocytes na	in vitro
Isoxaben	82558-50-7	90	308165443	Plate3_J10	iPSC-Cardiomyocytes		plate3_j10 ipsc-cardiomyocytes na	in vitro
Isoxaben	82558-50-7	90	308165401	Plate3_C10	iPSC-Cardiomyocytes		plate3_c10 ipsc-cardiomyocytes na	in vitro
Isoxaben	82558-50-7	90	308165379	Plate3_D10	iPSC-Cardiomyocytes		plate3_d10 ipsc-cardiomyocytes na	in vitro
Isoxaben	82558-50-7	90	308165357	Plate3_E10	iPSC-Cardiomyocytes		plate3_e10 ipsc-cardiomyocytes na	in vitro
Isoxaben	82558-50-7	90	301722388	Isoxaben 10uM (Nseq609)	cultured cortical neurons		isoxaben 10um (nseq609) cultured cortical neurons na	in vitro
Flusilazole	85509-19-9	96	200262419	Informing Hazard Identification and Risk Characterization of Environmental Chemicals by Combining Transcriptomic and Functional Data from Human Induced Pluripotent Stem Cell-Derived Cardiomyocytes	Cardiovascular disease remains a significant global health concern, yet the cardiotoxic effects of environmental chemicals are largely unexplored. Human induced pluripotent stem cell-derived cardiomyocytes (iPSC-Cardiomyocytes) are well-established as valuable high-throughput cardiotoxicity testing model based on the analysis of various beating parameters; however, additional adverse effects that…		informing hazard identification and risk characterization of environmental chemicals by combining transcriptomic and functional data from human induced pluripotent stem cell-derived cardiomyocytes cardiovascular disease remains a significant global health concern, yet the cardiotoxic effects of environmental chemicals are largely unexplored. human induced pluripotent stem cell-derived cardiomyocy…	in vitro
Flusilazole	85509-19-9	96	200154012	3'DGE-seq analysis of fetal rat testis reveals limited transcriptional changes after exposure to azole fungicides triticonazole and flusilazole despite adverse in vivo effects	Purpose: Azoles are widely used antifungal agents. However, many azoles have been shown to have endocrine disrupting properties including triticonazole and flusilazole that we previously showed have adverse effects in vivo. The purpose of this study was to elaborate on how flusilazole and triticonazole can disrupt male reproductive development by different mechanisms, and to investigate whether f…		Rat	in vivo
Flusilazole	85509-19-9	96	200147379	Examination of gene expression changes after exposure to 29 chemicals in rat primary hepatocytes	In this study we examined transcriptional responses to 29 ToxCast chemicals in dose-response format. The chemicals were selected because in vitro transcriptional effects could be extrapolated to in vivo effects including liver cancer and steatosis incidences using in vitro to in vivo extrapolation.		examination of gene expression changes after exposure to 29 chemicals in rat primary hepatocytes in this study we examined transcriptional responses to 29 toxcast chemicals in dose-response format. the chemicals were selected because in vitro transcriptional effects could be extrapolated to in vivo effects including liver cancer and steatosis incidences using in vitro to in vivo extrapolation. na	in vitro
Flusilazole	85509-19-9	96	200102082	Evaluating the relative potency and mechanism of action of azoles in the rat Whole Embryo Culture	We evaluated the effect of azoles on embryonic development in the rat whole embryo culture (WEC). Using the total morphological scoring system (TMS), we calculated the effective dose for 10% decrease in TMS. We collected transcriptomics data for rat WEC exposed to azoles at their ID10 for 4 hours. Results revealed shared expressions responses in genes involved in the retinoic acid (RA) and sterol…		evaluating the relative potency and mechanism of action of azoles in the rat whole embryo culture we evaluated the effect of azoles on embryonic development in the rat whole embryo culture (wec). using the total morphological scoring system (tms), we calculated the effective dose for 10% decrease in tms. we collected transcriptomics data for rat wec exposed to azoles at their id10 for 4 hours. re…	in vitro
Flusilazole	85509-19-9	96	200070249	Identification of chemicals that mimic transcriptional changes associated with autism, brain aging and neurodegeneration	Environmental factors, including pesticides, have been linked to autism and neurodegeneration risk using retrospective epidemiological studies. Here, we sought to prospectively identify chemicals that share transcriptomic signatures with neurological disorders by exposing mouse cortical neuron-enriched cultures to hundreds of chemicals commonly found in the environment and on food. We find that r…		identification of chemicals that mimic transcriptional changes associated with autism, brain aging and neurodegeneration environmental factors, including pesticides, have been linked to autism and neurodegeneration risk using retrospective epidemiological studies. here, we sought to prospectively identify chemicals that share transcriptomic signatures with neurological disorders by exposing mouse…	in vitro
Flusilazole	85509-19-9	96	308167831	Plate11_K08	iPSC-Cardiomyocytes		plate11_k08 ipsc-cardiomyocytes na	in vitro
Flusilazole	85509-19-9	96	308167818	Plate11_J08	iPSC-Cardiomyocytes		plate11_j08 ipsc-cardiomyocytes na	in vitro
Flusilazole	85509-19-9	96	308167800	Plate11_I08	iPSC-Cardiomyocytes		plate11_i08 ipsc-cardiomyocytes na	in vitro
Flusilazole	85509-19-9	96	308167763	Plate11_H08	iPSC-Cardiomyocytes		plate11_h08 ipsc-cardiomyocytes na	in vitro
Flusilazole	85509-19-9	96	308167723	Plate11_G08	iPSC-Cardiomyocytes		plate11_g08 ipsc-cardiomyocytes na	in vitro
Flusilazole	85509-19-9	96	308167700	Plate11_F08	iPSC-Cardiomyocytes		plate11_f08 ipsc-cardiomyocytes na	in vitro
Flusilazole	85509-19-9	96	308167686	Plate11_E08	iPSC-Cardiomyocytes		plate11_e08 ipsc-cardiomyocytes na	in vitro
Flusilazole	85509-19-9	96	308167673	Plate11_D08	iPSC-Cardiomyocytes		plate11_d08 ipsc-cardiomyocytes na	in vitro
Flusilazole	85509-19-9	96	308167663	Plate11_C08	iPSC-Cardiomyocytes		plate11_c08 ipsc-cardiomyocytes na	in vitro
Flusilazole	85509-19-9	96	304661753	Triticonazole_GD21_M60c	Triticonazole_GD21		Rat	in vivo
Flusilazole	85509-19-9	96	304661752	Triticonazole_GD21_M60a	Triticonazole_GD21		Rat	in vivo
Flusilazole	85509-19-9	96	304661751	Triticonazole_GD21_M59c	Triticonazole_GD21		Rat	in vivo
Flusilazole	85509-19-9	96	304661750	Triticonazole_GD21_M58c	Triticonazole_GD21		Rat	in vivo
Flusilazole	85509-19-9	96	304661749	Triticonazole_GD21_M57c	Triticonazole_GD21		Rat	in vivo
Flusilazole	85509-19-9	96	304661748	Triticonazole_GD21_M20c	Triticonazole_GD21		Rat	in vivo
Flusilazole	85509-19-9	96	304661747	Triticonazole_GD21_M19c	Triticonazole_GD21		Rat	in vivo
Flusilazole	85509-19-9	96	304661746	Triticonazole_GD21_M18c	Triticonazole_GD21		Rat	in vivo
Flusilazole	85509-19-9	96	304661745	Triticonazole_GD21_M18a	Triticonazole_GD21		Rat	in vivo
Flusilazole	85509-19-9	96	304661744	Triticonazole_GD21_M17c	Triticonazole_GD21		Rat	in vivo
Flusilazole	85509-19-9	96	304661743	Triticonazole_GD21_M17a	Triticonazole_GD21		Rat	in vivo
Flusilazole	85509-19-9	96	304661742	Flusilazole_GD21_M44c	Flusilazole_GD21		Rat	in vivo
Flusilazole	85509-19-9	96	304661741	Flusilazole_GD21_M44a	Flusilazole_GD21		Rat	in vivo
Flusilazole	85509-19-9	96	304661740	Flusilazole_GD21_M43c	Flusilazole_GD21		Rat	in vivo
Flusilazole	85509-19-9	96	304661739	Flusilazole_GD21_M42c	Flusilazole_GD21		Rat	in vivo
Flusilazole	85509-19-9	96	304661738	Flusilazole_GD21_M41c	Flusilazole_GD21		Rat	in vivo
Flusilazole	85509-19-9	96	304661737	Flusilazole_GD21_M12c	Flusilazole_GD21		Rat	in vivo
Flusilazole	85509-19-9	96	304661736	Flusilazole_GD21_M11d	Flusilazole_GD21		Rat	in vivo
Flusilazole	85509-19-9	96	304661735	Flusilazole_GD21_M10c	Flusilazole_GD21		Rat	in vivo
Flusilazole	85509-19-9	96	304661734	Flusilazole_GD21_M10a	Flusilazole_GD21		Rat	in vivo
Flusilazole	85509-19-9	96	304661733	Flusilazole_GD21_M9c	Flusilazole_GD21		Rat	in vivo
Flusilazole	85509-19-9	96	304661732	Flusilazole_GD21_M9a	Flusilazole_GD21		Rat	in vivo
Flusilazole	85509-19-9	96	304661731	Ctrl_GD21_M28c	Ctrl_GD21		Rat	in vivo
Flusilazole	85509-19-9	96	304661730	Ctrl_GD21_M27c	Ctrl_GD21		Rat	in vivo
Flusilazole	85509-19-9	96	304661729	Ctrl_GD21_M27a	Ctrl_GD21		Rat	in vivo
Flusilazole	85509-19-9	96	304661728	Ctrl_GD21_M26c	Ctrl_GD21		Rat	in vivo
Flusilazole	85509-19-9	96	304661727	Ctrl_GD21_M26a	Ctrl_GD21		Rat	in vivo
Flusilazole	85509-19-9	96	304661726	Ctrl_GD21_M25c	Ctrl_GD21		Rat	in vivo
Flusilazole	85509-19-9	96	304661725	Ctrl_GD21_M25a	Ctrl_GD21		Rat	in vivo
Flusilazole	85509-19-9	96	304661724	Ctrl_GD21_M4c	Ctrl_GD21		Rat	in vivo
Flusilazole	85509-19-9	96	304661723	Ctrl_GD21_M3c	Ctrl_GD21		Rat	in vivo
Flusilazole	85509-19-9	96	304661722	Ctrl_GD21_M2c	Ctrl_GD21		Rat	in vivo
Flusilazole	85509-19-9	96	304661721	Ctrl_GD21_M2a	Ctrl_GD21		Rat	in vivo
Flusilazole	85509-19-9	96	304661720	Ctrl_GD21_M1c	Ctrl_GD21		Rat	in vivo
Flusilazole	85509-19-9	96	304661719	Ctrl_GD21_M1a	Ctrl_GD21		Rat	in vivo
Flusilazole	85509-19-9	96	304661718	Triticonazole_GD17_M56e	Triticonazole_GD17		Rat	in vivo
Flusilazole	85509-19-9	96	304661717	Triticonazole_GD17_M56c	Triticonazole_GD17		Rat	in vivo
Flusilazole	85509-19-9	96	304661716	Triticonazole_GD17_M56a	Triticonazole_GD17		Rat	in vivo
Flusilazole	85509-19-9	96	304661715	Triticonazole_GD17_M55c	Triticonazole_GD17		Rat	in vivo
Flusilazole	85509-19-9	96	304661714	Triticonazole_GD17_M55a	Triticonazole_GD17		Rat	in vivo
Flusilazole	85509-19-9	96	304661713	Triticonazole_GD17_M54e	Triticonazole_GD17		Rat	in vivo
Flusilazole	85509-19-9	96	304661712	Triticonazole_GD17_M54c	Triticonazole_GD17		Rat	in vivo
Flusilazole	85509-19-9	96	304661711	Triticonazole_GD17_M54a	Triticonazole_GD17		Rat	in vivo
Flusilazole	85509-19-9	96	304661710	Triticonazole_GD17_M53e	Triticonazole_GD17		Rat	in vivo
Flusilazole	85509-19-9	96	304661709	Triticonazole_GD17_M53c	Triticonazole_GD17		Rat	in vivo
Flusilazole	85509-19-9	96	304661708	Triticonazole_GD17_M53a	Triticonazole_GD17		Rat	in vivo
Flusilazole	85509-19-9	96	304661707	Flusilazole_GD17_M40e	Flusilazole_GD17		Rat	in vivo
Flusilazole	85509-19-9	96	304661706	Flusilazole_GD17_M40c	Flusilazole_GD17		Rat	in vivo
Flusilazole	85509-19-9	96	304661705	Flusilazole_GD17_M40a	Flusilazole_GD17		Rat	in vivo
Flusilazole	85509-19-9	96	304661704	Flusilazole_GD17_M39c	Flusilazole_GD17		Rat	in vivo
Flusilazole	85509-19-9	96	304661703	Flusilazole_GD17_M39a	Flusilazole_GD17		Rat	in vivo
Flusilazole	85509-19-9	96	304661702	Flusilazole_GD17_M38e	Flusilazole_GD17		Rat	in vivo
Flusilazole	85509-19-9	96	304661701	Flusilazole_GD17_M38c	Flusilazole_GD17		Rat	in vivo
Flusilazole	85509-19-9	96	304661700	Flusilazole_GD17_M38a	Flusilazole_GD17		Rat	in vivo
Flusilazole	85509-19-9	96	304661699	Flusilazole_GD17_M37e	Flusilazole_GD17		Rat	in vivo
Flusilazole	85509-19-9	96	304661698	Flusilazole_GD17_M37c	Flusilazole_GD17		Rat	in vivo
Flusilazole	85509-19-9	96	304661697	Flusilazole_GD17_M37a	Flusilazole_GD17		Rat	in vivo
Flusilazole	85509-19-9	96	304661696	Ctrl_GD17_M24e	Ctrl_GD17		Rat	in vivo
Flusilazole	85509-19-9	96	304661695	Ctrl_GD17_M24c	Ctrl_GD17		Rat	in vivo
Flusilazole	85509-19-9	96	304661694	Ctrl_GD17_M24a	Ctrl_GD17		Rat	in vivo
Flusilazole	85509-19-9	96	304661693	Ctrl_GD17_M23e	Ctrl_GD17		Rat	in vivo
Flusilazole	85509-19-9	96	304661692	Ctrl_GD17_M23c	Ctrl_GD17		Rat	in vivo
Flusilazole	85509-19-9	96	304661691	Ctrl_GD17_M23a	Ctrl_GD17		Rat	in vivo
Flusilazole	85509-19-9	96	304661690	Ctrl_GD17_M22c	Ctrl_GD17		Rat	in vivo
Flusilazole	85509-19-9	96	304661689	Ctrl_GD17_M22a	Ctrl_GD17		Rat	in vivo
Flusilazole	85509-19-9	96	304661688	Ctrl_GD17_M21e	Ctrl_GD17		Rat	in vivo
Flusilazole	85509-19-9	96	304661687	Ctrl_GD17_M21a	Ctrl_GD17		Rat	in vivo
Flusilazole	85509-19-9	96	304429560	Male rat primary hepatocyte _flusilazole-0.14	Hepatocytes		male rat primary hepatocyte _flusilazole-0.14 hepatocytes na	in vitro
Flusilazole	85509-19-9	96	304429558	Male rat primary hepatocyte _flusilazole-0.4	Hepatocytes		male rat primary hepatocyte _flusilazole-0.4 hepatocytes na	in vitro
Flusilazole	85509-19-9	96	304429556	Male rat primary hepatocyte _flusilazole-1.2	Hepatocytes		male rat primary hepatocyte _flusilazole-1.2 hepatocytes na	in vitro
Flusilazole	85509-19-9	96	304429554	Male rat primary hepatocyte _flusilazole-3.7	Hepatocytes		male rat primary hepatocyte _flusilazole-3.7 hepatocytes na	in vitro
Flusilazole	85509-19-9	96	304429553	Male rat primary hepatocyte _flusilazole-11.1	Hepatocytes		male rat primary hepatocyte _flusilazole-11.1 hepatocytes na	in vitro
Flusilazole	85509-19-9	96	304429551	Male rat primary hepatocyte _flusilazole-33.3	Hepatocytes		male rat primary hepatocyte _flusilazole-33.3 hepatocytes na	in vitro
Flusilazole	85509-19-9	96	302723432	FLU_098	flusilazole, replicate 8		Rat	in vivo
Flusilazole	85509-19-9	96	302723431	FLU_093	flusilazole, replicate 7		Rat	in vivo
Flusilazole	85509-19-9	96	302723430	FLU_090	flusilazole, replicate 6		Rat	in vivo
Flusilazole	85509-19-9	96	302723429	FLU_087	flusilazole, replicate 5		Rat	in vivo
Flusilazole	85509-19-9	96	302723428	FLU_083	flusilazole, replicate 4		Rat	in vivo
Flusilazole	85509-19-9	96	302723427	FLU_082	flusilazole, replicate 3		Rat	in vivo
Flusilazole	85509-19-9	96	302723426	FLU_038	flusilazole, replicate 2		Rat	in vivo
Flusilazole	85509-19-9	96	302723425	FLU_037	flusilazole, replicate 1		Rat	in vivo
Flusilazole	85509-19-9	96	301722364	Flusilazole 10uM (Nseq282)	cultured cortical neurons		flusilazole 10um (nseq282) cultured cortical neurons na	in vitro
Endosulfan	115-29-7	118	200102226	Gene co-expression networks drive and predict reproductive effects in Daphnia in response to environmental disturbances	ncreasing effects of anthropogenic stressors and those of natural origin on aquatic ecosystems have intensified the need for predictive and functional models of their effects. Here, we use gene expression patterns in combination with weighted gene co-expression networks and generalized additive models to predict effects on reproduction in the aquatic microcrustacean Daphnia. We developed models t…		Daphnia	in vivo
Endosulfan	115-29-7	118	200070249	Identification of chemicals that mimic transcriptional changes associated with autism, brain aging and neurodegeneration	Environmental factors, including pesticides, have been linked to autism and neurodegeneration risk using retrospective epidemiological studies. Here, we sought to prospectively identify chemicals that share transcriptomic signatures with neurological disorders by exposing mouse cortical neuron-enriched cultures to hundreds of chemicals commonly found in the environment and on food. We find that r…		identification of chemicals that mimic transcriptional changes associated with autism, brain aging and neurodegeneration environmental factors, including pesticides, have been linked to autism and neurodegeneration risk using retrospective epidemiological studies. here, we sought to prospectively identify chemicals that share transcriptomic signatures with neurological disorders by exposing mouse…	in vitro
Endosulfan	115-29-7	118	200065140	Gene expression profiling of SHSY5Y cells exposed to Endosulfan	SHSY5Y cells grown in MEM:F12 media (1:1) were treated with Endosulfan and total RNA was isolated from cells after 24 hour exposure Three replicate were used for the experiment		gene expression profiling of shsy5y cells exposed to endosulfan shsy5y cells grown in mem:f12 media (1:1) were treated with endosulfan and total rna was isolated from cells after 24 hour exposure three replicate were used for the experiment na	in vitro
Endosulfan	115-29-7	118	200046874	Effects of Combined Persistant Organic Pollutants on Global Gene Expression in Human HepaRG Cells	The exposure to and contamination by Persistent Organic Pollutants (POPs), which include pesticides used worldwide and polyaromatic hydrocarbons, is detrimental to human health and diverse ecosystems. Although most mechanistic studies have focused on single compounds, living organisms are exposed to multiple environmental xenobiotics, simultaneously, throughout their lives. The experimental evide…		effects of combined persistant organic pollutants on global gene expression in human heparg cells the exposure to and contamination by persistent organic pollutants (pops), which include pesticides used worldwide and polyaromatic hydrocarbons, is detrimental to human health and diverse ecosystems. although most mechanistic studies have focused on single compounds, living organisms are exposed to …	in vitro
Endosulfan	115-29-7	118	200016881	Use of toxicogenomics for screening of estrogenic activity	Due to its high throughput nature, toxicogenomics can provide a broad picture of a toxic response, offering the ideal functional platform for grouping chemicals according to mechanistic similarity. In this way, toxicogenomics has found its way into predictive toxicology. However, so far, the predictive potential of toxicogenomics in an endocrine disruptive screening context has not been extensive…		use of toxicogenomics for screening of estrogenic activity due to its high throughput nature, toxicogenomics can provide a broad picture of a toxic response, offering the ideal functional platform for grouping chemicals according to mechanistic similarity. in this way, toxicogenomics has found its way into predictive toxicology. however, so far, the predictive potential of toxicogenomics in an en…	in vitro
Endosulfan	115-29-7	118	200058257	Gene expression profiling of HepG2 cells exposed to Endosulfan	HepG2 cells grown in DMEM media were treated with 15µM endosulfan and total RNA was isolated from cells after 24 hour exposure		gene expression profiling of hepg2 cells exposed to endosulfan hepg2 cells grown in dmem media were treated with 15µm endosulfan and total rna was isolated from cells after 24 hour exposure na	in vitro
Endosulfan	115-29-7	118	200046296	The effect of endosulfan on gene expression in Homarus americanus using an oligonucleotide microarray	Gene expression profiles of Homarus americanus larvae exposed to five endosulfan concentrations were compared to the control to identify genes that showed significant changes in expression as a result of exposure. There was a significant dose response effect during the endosulfan experiment and changes in gene expression were seen at high endosulfan concentrations that could caused developmental …		American lobster	in vivo
Endosulfan	115-29-7	118	200004853	Grass shrimp SAGE libraries	Adult male grass shrimp were exposed for 96 hours to LC50 concentrations of either Fipronil, Endosulfan, or Cadmium, as well as a Carrier Control exposure. RNA was extracted from whole-body homogenates using the RNABee kit. Tags were clustered to identify tags diagnostic of the different exposures. Keywords: SAGE, Grass shrimp, ecotoxicogenomics		grass shrimp sage libraries adult male grass shrimp were exposed for 96 hours to lc50 concentrations of either fipronil, endosulfan, or cadmium, as well as a carrier control exposure. rna was extracted from whole-body homogenates using the rnabee kit. tags were clustered to identify tags diagnostic of the different exposures. keywords: sage, grass shrimp, ecotoxicogenomics na	in vivo
Endosulfan	115-29-7	118	301722324	Endosulfan 10uM (Nseq271)	cultured cortical neurons		endosulfan 10um (nseq271) cultured cortical neurons na	in vitro
Endosulfan	115-29-7	118	301139519	Mixture, biological rep3	HepaRG cells treated with the mixture of TCDD and endosulfan for 30 hours		mixture, biological rep3 heparg cells treated with the mixture of tcdd and endosulfan for 30 hours na	in vitro
Endosulfan	115-29-7	118	301139518	Mixture, biological rep2	HepaRG cells treated with the mixture of TCDD and endosulfan for 30 hours		mixture, biological rep2 heparg cells treated with the mixture of tcdd and endosulfan for 30 hours na	in vitro
Endosulfan	115-29-7	118	301139517	Mixture, biological rep1	HepaRG cells treated with the mixture of TCDD and endosulfan for 30 hours		mixture, biological rep1 heparg cells treated with the mixture of tcdd and endosulfan for 30 hours na	in vitro
Endosulfan	115-29-7	118	301139516	Endo, biological rep3	HepaRG cells treated with 10uM endosulfan for 30 hours		endo, biological rep3 heparg cells treated with 10um endosulfan for 30 hours na	in vitro
Endosulfan	115-29-7	118	301139515	Endo, biological rep2	HepaRG cells treated with 10uM endosulfan for 30 hours		endo, biological rep2 heparg cells treated with 10um endosulfan for 30 hours na	in vitro
Endosulfan	115-29-7	118	301139514	Endo, biological rep1	HepaRG cells treated with 10uM endosulfan for 30 hours		endo, biological rep1 heparg cells treated with 10um endosulfan for 30 hours na	in vitro
Endosulfan	115-29-7	118	301587955	ESF3, biological rep3	SHSY5Y Cell Line		esf3, biological rep3 shsy5y cell line na	in vitro
Endosulfan	115-29-7	118	301587954	ESF2, biological rep2	SHSY5Y Cell Line		esf2, biological rep2 shsy5y cell line na	in vitro
Endosulfan	115-29-7	118	301587953	ESF1, biological rep1	SHSY5Y Cell Line		esf1, biological rep1 shsy5y cell line na	in vitro
Endosulfan	115-29-7	118	301587952	C3, biological rep3	SHSY5Y Cell Line		c3, biological rep3 shsy5y cell line na	in vitro
Endosulfan	115-29-7	118	301587951	C2, biological rep2	SHSY5Y Cell Line		c2, biological rep2 shsy5y cell line na	in vitro
Endosulfan	115-29-7	118	301587950	C1, biological rep1	SHSY5Y Cell Line		c1, biological rep1 shsy5y cell line na	in vitro
Endosulfan	115-29-7	118	300423283	3127	endos.20.1.10.1.4 (channel 1) endos.5.1.10.1.4 (channel 2)		3127 endos.20.1.10.1.4 (channel 1) endos.5.1.10.1.4 (channel 2) na	in vitro
Endosulfan	115-29-7	118	300423282	3126	Ref MCF7 (channel 1) endos.20.1.10.1.4 (channel 2)		3126 ref mcf7 (channel 1) endos.20.1.10.1.4 (channel 2) na	in vitro
Endosulfan	115-29-7	118	300423281	3125	endos.10.1.10.1.4 (channel 1) Ref MCF7 (channel 2)		3125 endos.10.1.10.1.4 (channel 1) ref mcf7 (channel 2) na	in vitro
Endosulfan	115-29-7	118	300423280	3442	C.0.1.10.1.4 (channel 1) endos.10.1.10.1.4 (channel 2)		3442 c.0.1.10.1.4 (channel 1) endos.10.1.10.1.4 (channel 2) na	in vitro
Endosulfan	115-29-7	118	300423279	3123	endos.5.1.10.1.4 (channel 1) C.0.1.10.1.4 (channel 2)		3123 endos.5.1.10.1.4 (channel 1) c.0.1.10.1.4 (channel 2) na	in vitro
Endosulfan	115-29-7	118	300423273	3117	endos.20.1.10.1.1 (channel 1) endos.5.1.10.1.1 (channel 2)		3117 endos.20.1.10.1.1 (channel 1) endos.5.1.10.1.1 (channel 2) na	in vitro
Endosulfan	115-29-7	118	300423272	3116	Ref MCF7 (channel 1) endos.20.1.10.1.1 (channel 2)		3116 ref mcf7 (channel 1) endos.20.1.10.1.1 (channel 2) na	in vitro
Endosulfan	115-29-7	118	300423271	3115	endos.10.1.10.1.1 (channel 1) Ref MCF7 (channel 2)		3115 endos.10.1.10.1.1 (channel 1) ref mcf7 (channel 2) na	in vitro
Endosulfan	115-29-7	118	300423270	3114	C.0.1.10.1.1 (channel 1) endos.10.1.10.1.1 (channel 2)		3114 c.0.1.10.1.1 (channel 1) endos.10.1.10.1.1 (channel 2) na	in vitro
Endosulfan	115-29-7	118	300423269	3113	endos.5.1.10.1.1 (channel 1) C.0.1.10.1.1 (channel 2)		3113 endos.5.1.10.1.1 (channel 1) c.0.1.10.1.1 (channel 2) na	in vitro
Endosulfan	115-29-7	118	300423163	2302	Endos.20.1.10.1.48 (channel 1) E2.100.1.10.1.48 (channel 2)		2302 endos.20.1.10.1.48 (channel 1) e2.100.1.10.1.48 (channel 2) na	in vitro
Endosulfan	115-29-7	118	300423162	2013	C.0.1.10.1.48 (channel 1) Endos.20.1.10.1.48 (channel 2)		2013 c.0.1.10.1.48 (channel 1) endos.20.1.10.1.48 (channel 2) na	in vitro
Endosulfan	115-29-7	118	300423161	2012	Endos.10.1.10.1.48 (channel 1) C.0.1.10.1.48 (channel 2)		2012 endos.10.1.10.1.48 (channel 1) c.0.1.10.1.48 (channel 2) na	in vitro
Endosulfan	115-29-7	118	300423160	2011	Ref MCF7 (channel 1) Endos.10.1.10.1.48 (channel 2)		2011 ref mcf7 (channel 1) endos.10.1.10.1.48 (channel 2) na	in vitro
Endosulfan	115-29-7	118	300423156	2007	Endos.5.1.10.1.48 (channel 1) Ref MCF7 (channel 2)		2007 endos.5.1.10.1.48 (channel 1) ref mcf7 (channel 2) na	in vitro
Endosulfan	115-29-7	118	300423155	2006	C.0.1.10.1.48 (channel 1) Endos.5.1.10.1.48 (channel 2)		2006 c.0.1.10.1.48 (channel 1) endos.5.1.10.1.48 (channel 2) na	in vitro
Endosulfan	115-29-7	118	301405265	ESF-2_Repl2	HepG2 cells treated with 15µM of endosulfan in prescence of S9-mix for 24 hours		esf-2_repl2 hepg2 cells treated with 15µm of endosulfan in prescence of s9-mix for 24 hours na	in vitro
Endosulfan	115-29-7	118	301405264	ESF-1_Repl1	HepG2 cells treated with 15µM of endosulfan in prescence of S9-mix for 24 hours		esf-1_repl1 hepg2 cells treated with 15µm of endosulfan in prescence of s9-mix for 24 hours na	in vitro
Endosulfan	115-29-7	118	301405263	control-2_Repl2	HepG2 cells (control)		control-2_repl2 hepg2 cells (control) na	in vitro
Endosulfan	115-29-7	118	301405262	control-1_Repl1	HepG2 cells (control)		control-1_repl1 hepg2 cells (control) na	in vitro
Endosulfan	115-29-7	118	301128282	0.26 µg/L 6	RNA-0.26 µg/L endosulfan exposed (channel 1) RNA- pooled reference sample (channel 2)		American lobster	in vivo
Endosulfan	115-29-7	118	301128281	0.26 µg/L 5	RNA-0.26 µg/L endosulfan exposed (channel 1) RNA- pooled reference sample (channel 2)		American lobster	in vivo
Endosulfan	115-29-7	118	301128280	0.26 µg/L 4	RNA-0.26 µg/L endosulfan exposed (channel 1) RNA- pooled reference sample (channel 2)		American lobster	in vivo
Endosulfan	115-29-7	118	301128279	0.26 µg/L 3	RNA-0.26 µg/L endosulfan exposed (channel 1) RNA- pooled reference sample (channel 2)		American lobster	in vivo
Endosulfan	115-29-7	118	301128278	0.26 µg/L 2	RNA-0.26 µg/L endosulfan exposed (channel 1) RNA- pooled reference sample (channel 2)		American lobster	in vivo
Endosulfan	115-29-7	118	301128277	0.26 µg/L 1	RNA-0.26 µg/L endosulfan exposed (channel 1) RNA- pooled reference sample (channel 2)		American lobster	in vivo
Endosulfan	115-29-7	118	301128276	0.05 µg/L 6	RNA-0.05 µg/L endosulfan exposed (channel 1) RNA- pooled reference sample (channel 2)		American lobster	in vivo
Endosulfan	115-29-7	118	301128275	0.05 µg/L 5	RNA-0.05 µg/L endosulfan exposed (channel 1) RNA- pooled reference sample (channel 2)		American lobster	in vivo
Endosulfan	115-29-7	118	301128274	0.05 µg/L 4	RNA-0.05 µg/L endosulfan exposed (channel 1) RNA- pooled reference sample (channel 2)		American lobster	in vivo
Endosulfan	115-29-7	118	301128273	0.05 µg/L 3	RNA-0.05 µg/L endosulfan exposed (channel 1) RNA- pooled reference sample (channel 2)		American lobster	in vivo
Endosulfan	115-29-7	118	301128272	0.05 µg/L 2	RNA-0.05 µg/L endosulfan exposed (channel 1) RNA- pooled reference sample (channel 2)		American lobster	in vivo
Endosulfan	115-29-7	118	301128271	0.05 µg/L 1	RNA-0.05 µg/L endosulfan exposed (channel 1) RNA- pooled reference sample (channel 2)		American lobster	in vivo
Endosulfan	115-29-7	118	301128270	0.021 µg/L 6	RNA-0.021 µg/L endosulfan exposed (channel 1) RNA- pooled reference sample (channel 2)		American lobster	in vivo
Endosulfan	115-29-7	118	301128269	0.021 µg/L 5	RNA-0.021 µg/L endosulfan exposed (channel 1) RNA- pooled reference sample (channel 2)		American lobster	in vivo
Endosulfan	115-29-7	118	301128268	0.021 µg/L 4	RNA-0.021 µg/L endosulfan exposed (channel 1) RNA- pooled reference sample (channel 2)		American lobster	in vivo
Endosulfan	115-29-7	118	301128267	0.021 µg/L 3	RNA-0.021 µg/L endosulfan exposed (channel 1) RNA- pooled reference sample (channel 2)		American lobster	in vivo
Endosulfan	115-29-7	118	301128266	0.021 µg/L 2	RNA-0.021 µg/L endosulfan exposed (channel 1) RNA- pooled reference sample (channel 2)		American lobster	in vivo
Endosulfan	115-29-7	118	301128265	0.021 µg/L 1	RNA-0.021 µg/L endosulfan exposed (channel 1) RNA- pooled reference sample (channel 2)		American lobster	in vivo
Endosulfan	115-29-7	118	301128264	0.008 µg/L 6	RNA-0.008 µg/L endosulfan exposed (channel 1) RNA- pooled reference sample (channel 2)		American lobster	in vivo
Endosulfan	115-29-7	118	301128263	0.008 µg/L 5	RNA-0.008 µg/L endosulfan exposed (channel 1) RNA- pooled reference sample (channel 2)		American lobster	in vivo
Endosulfan	115-29-7	118	301128262	0.008 µg/L 4	RNA-0.008 µg/L endosulfan exposed (channel 1) RNA- pooled reference sample (channel 2)		American lobster	in vivo
Endosulfan	115-29-7	118	301128261	0.008 µg/L 3	RNA-0.008 µg/L endosulfan exposed (channel 1) RNA- pooled reference sample (channel 2)		American lobster	in vivo
Endosulfan	115-29-7	118	301128260	0.008 µg/L 2	RNA-0.008 µg/L endosulfan exposed (channel 1) RNA- pooled reference sample (channel 2)		American lobster	in vivo
Endosulfan	115-29-7	118	301128259	0.008 µg/L 1	RNA-0.008 µg/L endosulfan exposed (channel 1) RNA- pooled reference sample (channel 2)		American lobster	in vivo
Endosulfan	115-29-7	118	301128258	0.005 µg/L 6	RNA-0.005 µg/L endosulfan exposed (channel 1) RNA- pooled reference sample (channel 2)		American lobster	in vivo
Endosulfan	115-29-7	118	301128257	0.005 µg/L 5	RNA-0.005 µg/L endosulfan exposed (channel 1) RNA- pooled reference sample (channel 2)		American lobster	in vivo
Endosulfan	115-29-7	118	301128256	0.005 µg/L 4	RNA-0.005 µg/L endosulfan exposed (channel 1) RNA- pooled reference sample (channel 2)		American lobster	in vivo
Endosulfan	115-29-7	118	301128255	0.005 µg/L 3	RNA-0.005 µg/L endosulfan exposed (channel 1) RNA- pooled reference sample (channel 2)		American lobster	in vivo
Endosulfan	115-29-7	118	301128254	0.005 µg/L 2	RNA-0.005 µg/L endosulfan exposed (channel 1) RNA- pooled reference sample (channel 2)		American lobster	in vivo
Endosulfan	115-29-7	118	301128253	0.005 µg/L 1	RNA-0.005 µg/L endosulfan exposed (channel 1) RNA- pooled reference sample (channel 2)		American lobster	in vivo
Endosulfan	115-29-7	118	301128252	Control 6	RNA-control (channel 1) RNA- pooled reference sample (channel 2)		American lobster	in vivo
Endosulfan	115-29-7	118	301128251	Control 5	RNA-control (channel 1) RNA- pooled reference sample (channel 2)		American lobster	in vivo
Endosulfan	115-29-7	118	301128250	Control 4	RNA-control (channel 1) RNA- pooled reference sample (channel 2)		American lobster	in vivo
Endosulfan	115-29-7	118	301128249	Control 3	RNA-control (channel 1) RNA- pooled reference sample (channel 2)		American lobster	in vivo
Endosulfan	115-29-7	118	301128248	Control 2	RNA-control (channel 1) RNA- pooled reference sample (channel 2)		American lobster	in vivo
Endosulfan	115-29-7	118	301128247	Control 1	RNA-control (channel 1) RNA- pooled reference sample (channel 2)		American lobster	in vivo
Fipronil	120068-37-3	134	200262419	Informing Hazard Identification and Risk Characterization of Environmental Chemicals by Combining Transcriptomic and Functional Data from Human Induced Pluripotent Stem Cell-Derived Cardiomyocytes	Cardiovascular disease remains a significant global health concern, yet the cardiotoxic effects of environmental chemicals are largely unexplored. Human induced pluripotent stem cell-derived cardiomyocytes (iPSC-Cardiomyocytes) are well-established as valuable high-throughput cardiotoxicity testing model based on the analysis of various beating parameters; however, additional adverse effects that…		informing hazard identification and risk characterization of environmental chemicals by combining transcriptomic and functional data from human induced pluripotent stem cell-derived cardiomyocytes cardiovascular disease remains a significant global health concern, yet the cardiotoxic effects of environmental chemicals are largely unexplored. human induced pluripotent stem cell-derived cardiomyocy…	in vitro
Fipronil	120068-37-3	134	200118738	The effects of the pesticide fipronil in rat N27 dopaminergic cells	Six samples of N27 cells were treated with 25 uM fipronil, and 6 samples were not treated (control). The treatment proceeded for 24 hours.		the effects of the pesticide fipronil in rat n27 dopaminergic cells six samples of n27 cells were treated with 25 um fipronil, and 6 samples were not treated (control). the treatment proceeded for 24 hours. na	in vitro
Fipronil	120068-37-3	134	200032368	Midgut gene expression after induction by 11 compounds	Midgut gene expression after induction by 11 compounds: each treatment was done in biological triplicate and using dye swap resulting in 6 microarrays per treatment. on each microarray a treated midgut RNA was compared to a DMSO treated midgut RNA. indole3carbinol, xanthotoxine, 2tridecanone, clofibrate, indole, phenobarbital, quercetine, methoprene, methoxyfenozide, deltamethrine and fipronil		armyworm	in vivo
Fipronil	120068-37-3	134	200032336	Sf9 induction with 8 compounds	Effect of 8 compounds (xanthotoxine, fipronil, clofibrate, 2tridecanone, indole3carbinol, indole, quercitine, deltamethrine) on Sf9 cell cultures genes expression. RNA from treated Sf9 cell cultures were compared to control treated (DMSO) Sf9 cell.		sf9 induction with 8 compounds effect of 8 compounds (xanthotoxine, fipronil, clofibrate, 2tridecanone, indole3carbinol, indole, quercitine, deltamethrine) on sf9 cell cultures genes expression. rna from treated sf9 cell cultures were compared to control treated (dmso) sf9 cell. na	in vitro
Fipronil	120068-37-3	134	200099608	The pesticide fipronil affects transcriptional networks related to mitochondrial dysfunction and methylation in zebrafish embryos (Danio rerio)	The phenylpyrazole fipronil is a widely used insecticide designed to inhibit γ -amino-butyric acid (GABA) receptors, the major inhibitory neurotransmitter in the central nervous system. Fipronil has been detected in some water systems in the ng/L range, and is reported to be neurotoxic. To address the risks associated with fipronil exposure, we measured morphological, physiological, and molecular…		Zebrafish	in vivo
Fipronil	120068-37-3	134	200075275	Effect of fipronil on the thyroid gland transcriptome in the rat	Fipronil is a widely-used broad-spectrum phenylpyrazole insecticide. It has been shown that fipronil increases the hepatic metabolism of thyroid hormone in the rat, which may induce compensatory mechanisms at the level of the thyroid gland itself. Here, we studied the effect of fipronil on the transcriptome of the thyroid gland in the rat. Adult (2- to 3-month-old) female Wistar rats were treated…		Rat	in vivo
Fipronil	120068-37-3	134	200070249	Identification of chemicals that mimic transcriptional changes associated with autism, brain aging and neurodegeneration	Environmental factors, including pesticides, have been linked to autism and neurodegeneration risk using retrospective epidemiological studies. Here, we sought to prospectively identify chemicals that share transcriptomic signatures with neurological disorders by exposing mouse cortical neuron-enriched cultures to hundreds of chemicals commonly found in the environment and on food. We find that r…		identification of chemicals that mimic transcriptional changes associated with autism, brain aging and neurodegeneration environmental factors, including pesticides, have been linked to autism and neurodegeneration risk using retrospective epidemiological studies. here, we sought to prospectively identify chemicals that share transcriptomic signatures with neurological disorders by exposing mouse…	in vitro
Fipronil	120068-37-3	134	200039378	Hepatic transcriptome of rats treated with vehicle or fipronil (3 mg/kg/d per os for 14 days)	Fipronil (CAS #: 120068-37-3), a widely used insecticide, has been described as a thyroid disruptor in rat inducing a marked increase in thyroxine (T4) clearance resulting in a decrease in T4 plasma concentration. These effects seem to require the bioactivation of fipronil via its biotransformation into fipronil sulfone by cytochromes P450 (CYP). Here, we hypothesized that fipronil-induced thyroi…		Rat	in vivo
Fipronil	120068-37-3	134	200048658	Melita plumulosa toxicant response: What is contaminant mode of action?	The southeastern Australian epibenthic amphipod Melita plumulosa was exposed to eight different contaminants for 48 hours.		Amphipod	in vivo
Fipronil	120068-37-3	134	200038070	Discovery and validation of gene classifiers for endocrine disrupting chemicals in Zebrafish (Danio rerio)	Background: Development and application of transcriptomics-based gene classifiers for ecotoxicological applications lag far behind those of human biomedical science. Many such classifiers discovered thus far lack vigorous statistical and experimental validations, with their stability and reliability unknown. A combination of genetic algorithm/support vector machines and genetic algorithm/K neares…		discovery and validation of gene classifiers for endocrine disrupting chemicals in zebrafish (danio rerio) background: development and application of transcriptomics-based gene classifiers for ecotoxicological applications lag far behind those of human biomedical science. many such classifiers discovered thus far lack vigorous statistical and experimental validations, with their stability and rel…	in vitro
Fipronil	120068-37-3	134	200019662	Identification of biomarkers that distinguish chemical contaminants using a gradient feature selection method	There are many toxic chemicals to contaminate the world and cause harm to human and other organisms. How to quickly discriminate these compounds and characterize their potential molecular mechanism and toxicity is essential. High through put transcriptomics profiles such as microarray have been proven useful to identify biomarkers for different classification and toxicity prediction purposes. Her…		identification of biomarkers that distinguish chemical contaminants using a gradient feature selection method there are many toxic chemicals to contaminate the world and cause harm to human and other organisms. how to quickly discriminate these compounds and characterize their potential molecular mechanism and toxicity is essential. high through put transcriptomics profiles such as microarray hav…	in vitro
Fipronil	120068-37-3	134	200004853	Grass shrimp SAGE libraries	Adult male grass shrimp were exposed for 96 hours to LC50 concentrations of either Fipronil, Endosulfan, or Cadmium, as well as a Carrier Control exposure. RNA was extracted from whole-body homogenates using the RNABee kit. Tags were clustered to identify tags diagnostic of the different exposures. Keywords: SAGE, Grass shrimp, ecotoxicogenomics		Grass shrimp	in vivo
Fipronil	120068-37-3	134	308166519	Plate7_D23	iPSC-Cardiomyocytes		plate7_d23 ipsc-cardiomyocytes na	in vitro
Fipronil	120068-37-3	134	308166504	Plate7_C23	iPSC-Cardiomyocytes		plate7_c23 ipsc-cardiomyocytes na	in vitro
Fipronil	120068-37-3	134	308166700	Plate7_K23	iPSC-Cardiomyocytes		plate7_k23 ipsc-cardiomyocytes na	in vitro
Fipronil	120068-37-3	134	308166682	Plate7_J23	iPSC-Cardiomyocytes		plate7_j23 ipsc-cardiomyocytes na	in vitro
Fipronil	120068-37-3	134	308166648	Plate7_I23	iPSC-Cardiomyocytes		plate7_i23 ipsc-cardiomyocytes na	in vitro
Fipronil	120068-37-3	134	308166609	Plate7_H23	iPSC-Cardiomyocytes		plate7_h23 ipsc-cardiomyocytes na	in vitro
Fipronil	120068-37-3	134	308166588	Plate7_G23	iPSC-Cardiomyocytes		plate7_g23 ipsc-cardiomyocytes na	in vitro
Fipronil	120068-37-3	134	308166575	Plate7_F23	iPSC-Cardiomyocytes		plate7_f23 ipsc-cardiomyocytes na	in vitro
Fipronil	120068-37-3	134	308166562	Plate7_E23	iPSC-Cardiomyocytes		plate7_e23 ipsc-cardiomyocytes na	in vitro
Fipronil	120068-37-3	134	303346231	Q. Norm. of Fip_High4	N27 rat dopaminergic neural cell line		q. norm. of fip_high4 n27 rat dopaminergic neural cell line na	in vitro
Fipronil	120068-37-3	134	303346230	Q. Norm. of Fip_High3	N27 rat dopaminergic neural cell line		q. norm. of fip_high3 n27 rat dopaminergic neural cell line na	in vitro
Fipronil	120068-37-3	134	303346229	Q. Norm. of Fip_High2	N27 rat dopaminergic neural cell line		q. norm. of fip_high2 n27 rat dopaminergic neural cell line na	in vitro
Fipronil	120068-37-3	134	303346228	Q. Norm. of Fip_High1	N27 rat dopaminergic neural cell line		q. norm. of fip_high1 n27 rat dopaminergic neural cell line na	in vitro
Fipronil	120068-37-3	134	303346227	Q. Norm. of Fip_Cntl7	N27 rat dopaminergic neural cell line		q. norm. of fip_cntl7 n27 rat dopaminergic neural cell line na	in vitro
Fipronil	120068-37-3	134	303346226	Q. Norm. of Fip_Cntl8	N27 rat dopaminergic neural cell line		q. norm. of fip_cntl8 n27 rat dopaminergic neural cell line na	in vitro
Fipronil	120068-37-3	134	303346225	Q. Norm. of Fip_Cntl6	N27 rat dopaminergic neural cell line		q. norm. of fip_cntl6 n27 rat dopaminergic neural cell line na	in vitro
Fipronil	120068-37-3	134	303346224	Q. Norm. of Fip_Cntl5	N27 rat dopaminergic neural cell line		q. norm. of fip_cntl5 n27 rat dopaminergic neural cell line na	in vitro
Fipronil	120068-37-3	134	303346223	Q. Norm. of Fip_Cntl2	N27 rat dopaminergic neural cell line		q. norm. of fip_cntl2 n27 rat dopaminergic neural cell line na	in vitro
Fipronil	120068-37-3	134	303346222	Q. Norm. of Fip_High8	N27 rat dopaminergic neural cell line		q. norm. of fip_high8 n27 rat dopaminergic neural cell line na	in vitro
Fipronil	120068-37-3	134	303346221	Q. Norm. of Fip_High7	N27 rat dopaminergic neural cell line		q. norm. of fip_high7 n27 rat dopaminergic neural cell line na	in vitro
Fipronil	120068-37-3	134	303346220	Q. Norm. of Fip_Cntl3	N27 rat dopaminergic neural cell line		q. norm. of fip_cntl3 n27 rat dopaminergic neural cell line na	in vitro
Fipronil	120068-37-3	134	302648525	Control_32	larval zebrafish 9 days old		Zebrafish	in vivo
Fipronil	120068-37-3	134	302648524	Control_31	larval zebrafish 9 days old		Zebrafish	in vivo
Fipronil	120068-37-3	134	302648523	Control_30	larval zebrafish 9 days old		Zebrafish	in vivo
Fipronil	120068-37-3	134	302648522	Control_28	larval zebrafish 9 days old		Zebrafish	in vivo
Fipronil	120068-37-3	134	302648521	Control_27	larval zebrafish 9 days old		Zebrafish	in vivo
Fipronil	120068-37-3	134	302648520	Control_26	larval zebrafish 9 days old		Zebrafish	in vivo
Fipronil	120068-37-3	134	302648519	High_22	larval zebrafish 9 days old		Zebrafish	in vivo
Fipronil	120068-37-3	134	302648518	High_21	larval zebrafish 9 days old		Zebrafish	in vivo
Fipronil	120068-37-3	134	302648517	High_20	larval zebrafish 9 days old		Zebrafish	in vivo
Fipronil	120068-37-3	134	302648516	High_19	larval zebrafish 9 days old		Zebrafish	in vivo
Fipronil	120068-37-3	134	302648515	High_18	larval zebrafish 9 days old		Zebrafish	in vivo
Fipronil	120068-37-3	134	302648514	High_17	larval zebrafish 9 days old		Zebrafish	in vivo
Fipronil	120068-37-3	134	302648513	Medium_16	larval zebrafish 9 days old		Zebrafish	in vivo
Fipronil	120068-37-3	134	302648512	Medium_15	larval zebrafish 9 days old		Zebrafish	in vivo
Fipronil	120068-37-3	134	302648511	Medium_13	larval zebrafish 9 days old		Zebrafish	in vivo
Fipronil	120068-37-3	134	302648510	Medium_12	larval zebrafish 9 days old		Zebrafish	in vivo
Fipronil	120068-37-3	134	302648509	Medium_10	larval zebrafish 9 days old		Zebrafish	in vivo
Fipronil	120068-37-3	134	302648508	Medium_9	larval zebrafish 9 days old		Zebrafish	in vivo
Fipronil	120068-37-3	134	302648507	Low_6	larval zebrafish 9 days old		Zebrafish	in vivo
Fipronil	120068-37-3	134	302648506	Low_5	larval zebrafish 9 days old		Zebrafish	in vivo
Fipronil	120068-37-3	134	302648505	Low_4	larval zebrafish 9 days old		Zebrafish	in vivo
Fipronil	120068-37-3	134	302648504	Low_3	larval zebrafish 9 days old		Zebrafish	in vivo
Fipronil	120068-37-3	134	302648503	Low_1	larval zebrafish 9 days old		Zebrafish	in vivo
Fipronil	120068-37-3	134	301948688	Thyroid_Wistar_Fipronil_rep10	Thyroid gland, Wistar, Fipronil		Rat	in vivo
Fipronil	120068-37-3	134	301948687	Thyroid_Wistar_Vehicle_rep9	Thyroid gland, Wistar, Vehicle		Rat	in vivo
Fipronil	120068-37-3	134	301948686	Thyroid_Wistar_Fipronil_rep8	Thyroid gland, Wistar, Fipronil		Rat	in vivo
Fipronil	120068-37-3	134	301948685	Thyroid_Wistar_Vehicle_rep7	Thyroid gland, Wistar, Vehicle		Rat	in vivo
Fipronil	120068-37-3	134	301948684	Thyroid_Wistar_Fipronil_rep6	Thyroid gland, Wistar, Fipronil		Rat	in vivo
Fipronil	120068-37-3	134	301948683	Thyroid_Wistar_Vehicle_rep5	Thyroid gland, Wistar, Vehicle		Rat	in vivo
Fipronil	120068-37-3	134	301948682	Thyroid_Wistar_Fipronil_rep4	Thyroid gland, Wistar, Fipronil		Rat	in vivo
Fipronil	120068-37-3	134	301948681	Thyroid_Wistar_Vehicle_rep3	Thyroid gland, Wistar, Vehicle		Rat	in vivo
Fipronil	120068-37-3	134	301948680	Thyroid_Wistar_Fipronil_rep2	Thyroid gland, Wistar, Fipronil		Rat	in vivo
Fipronil	120068-37-3	134	301948679	Thyroid_Wistar_Vehicle_rep1	Thyroid gland, Wistar, Vehicle		Rat	in vivo
Fipronil	120068-37-3	134	301948678	Thyroid_Wistar_Vehicle_rep10	Thyroid gland, Wistar, Vehicle		Rat	in vivo
Fipronil	120068-37-3	134	301948677	Thyroid_Wistar_Fipronil_rep9	Thyroid gland, Wistar, Fipronil		Rat	in vivo
Fipronil	120068-37-3	134	301948676	Thyroid_Wistar_Vehicle_rep8	Thyroid gland, Wistar, Vehicle		Rat	in vivo
Fipronil	120068-37-3	134	301948675	Thyroid_Wistar_Fipronil_rep7	Thyroid gland, Wistar, Fipronil		Rat	in vivo
Fipronil	120068-37-3	134	301948674	Thyroid_Wistar_Vehicle_rep6	Thyroid gland, Wistar, Vehicle		Rat	in vivo
Fipronil	120068-37-3	134	301948673	Thyroid_Wistar_Fipronil_rep5	Thyroid gland, Wistar, Fipronil		Rat	in vivo
Fipronil	120068-37-3	134	301948672	Thyroid_Wistar_Vehicle_rep4	Thyroid gland, Wistar, Vehicle		Rat	in vivo
Fipronil	120068-37-3	134	301948671	Thyroid_Wistar_Fipronil_rep3	Thyroid gland, Wistar, Fipronil		Rat	in vivo
Fipronil	120068-37-3	134	301948670	Thyroid_Wistar_Vehicle_rep2	Thyroid gland, Wistar, Vehicle		Rat	in vivo
Fipronil	120068-37-3	134	301948669	Thyroid_Wistar_Fipronil_rep1	Thyroid gland, Wistar, Fipronil		Rat	in vivo
Fipronil	120068-37-3	134	301722349	Fipronil 1uM (Nseq391)	cultured cortical neurons		fipronil 1um (nseq391) cultured cortical neurons na	in vitro
Fipronil	120068-37-3	134	300967034	Liver_Wistar_Vehicle_7	Liver, Wistar, Vehicle, replicate 7		Rat	in vivo
Fipronil	120068-37-3	134	300967033	Liver_Wistar_Vehicle_6	Liver, Wistar, Vehicle, replicate 6		Rat	in vivo
Fipronil	120068-37-3	134	300967032	Liver_Wistar_Vehicle_5	Liver, Wistar, Vehicle, replicate 5		Rat	in vivo
Fipronil	120068-37-3	134	300967031	Liver_Wistar_Vehicle_4	Liver, Wistar, Vehicle, replicate 4		Rat	in vivo
Fipronil	120068-37-3	134	300967030	Liver_Wistar_Vehicle_3	Liver, Wistar, Vehicle, replicate 3		Rat	in vivo
Fipronil	120068-37-3	134	300967029	Liver_Wistar_Vehicle_2	Liver, Wistar, Vehicle, replicate 2		Rat	in vivo
Fipronil	120068-37-3	134	300967028	Liver_Wistar_Vehicle_1	Liver, Wistar, Vehicle, replicate 1		Rat	in vivo
Fipronil	120068-37-3	134	300967027	Liver_Wistar_Fipronil_8	Liver, Wistar, Fipronil, replicate 8		Rat	in vivo
Fipronil	120068-37-3	134	300967026	Liver_Wistar_Fipronil_7	Liver, Wistar, Fipronil, replicate 7		Rat	in vivo
Fipronil	120068-37-3	134	300967025	Liver_Wistar_Fipronil_6	Liver, Wistar, Fipronil, replicate 6		Rat	in vivo
Fipronil	120068-37-3	134	300967024	Liver_Wistar_Fipronil_5	Liver, Wistar, Fipronil, replicate 5		Rat	in vivo
Fipronil	120068-37-3	134	300967023	Liver_Wistar_Fipronil_4	Liver, Wistar, Fipronil, replicate 4		Rat	in vivo
Fipronil	120068-37-3	134	300967022	Liver_Wistar_Fipronil_3	Liver, Wistar, Fipronil, replicate 3		Rat	in vivo
Fipronil	120068-37-3	134	300967021	Liver_Wistar_Fipronil_2	Liver, Wistar, Fipronil, replicate 2		Rat	in vivo
Fipronil	120068-37-3	134	300967020	Liver_Wistar_Fipronil_1	Liver, Wistar, Fipronil, replicate 1		Rat	in vivo
Fipronil	120068-37-3	134	301183023	M. plumulosa-50 ppt Fipronil-1	50 ppt Fipronil exposed (channel 1) time matched unexposed reference organisms (channel 2)		Amphipod	in vivo
Fipronil	120068-37-3	134	301183019	M. plumulosa-50 ppt Fipronil-4	50 ppt Fipronil exposed (channel 1) time matched unexposed reference organisms (channel 2)		Amphipod	in vivo
Fipronil	120068-37-3	134	301183014	M. plumulosa-50 ppt Fipronil- 3	50 ppt Fipronil exposed (channel 1) time matched unexposed reference organisms (channel 2)		Amphipod	in vivo
Fipronil	120068-37-3	134	301183002	M. plumulosa-50 ppt Fipronil- 2	50 ppt Fipronil exposed (channel 1) time matched unexposed reference organisms (channel 2)		Amphipod	in vivo
Fipronil	120068-37-3	134	301182995	M. plumulosa-50 ppt Fipronil- 5	50 ppt Fipronil exposed (channel 1) time matched unexposed reference organisms (channel 2)		Amphipod	in vivo
Fipronil	120068-37-3	134	300933469	FIP_96hr_maleTestis_5	testis_male_FIP_96 hr (channel 1) testis_male_water control_96 hr (channel 2)		Zebrafish	in vivo
Fipronil	120068-37-3	134	300933468	FIP_96hr_maleTestis_4	testis_male_FIP_96 hr (channel 1) testis_male_water control_96 hr (channel 2)		Zebrafish	in vivo
Fipronil	120068-37-3	134	300933467	FIP_96hr_maleTestis_3	testis_male_FIP_96 hr (channel 1) testis_male_water control_96 hr (channel 2)		Zebrafish	in vivo
Pendimethalin	40487-42-1	143	200277656	Transcriptomic analyses reveal the effects of herbicides on the mycelium of Morchella sextelata	Morchella sextelata, recognized for its medicinal properties and distinctive taste, is a highly valued edible mushroom. Despite its commercial importance, the mushroom's susceptibility to environmental factors and its reactions to herbicides commonly used in cultivation have not been extensively studied. This research aimed to explore how four prevalent herbicides—Trifluralin, Pendimethalin, S-me…		transcriptomic analyses reveal the effects of herbicides on the mycelium of morchella sextelata morchella sextelata, recognized for its medicinal properties and distinctive taste, is a highly valued edible mushroom. despite its commercial importance, the mushroom's susceptibility to environmental factors and its reactions to herbicides commonly used in cultivation have not been extensively studie…	in vitro
Pendimethalin	40487-42-1	143	200262419	Informing Hazard Identification and Risk Characterization of Environmental Chemicals by Combining Transcriptomic and Functional Data from Human Induced Pluripotent Stem Cell-Derived Cardiomyocytes	Cardiovascular disease remains a significant global health concern, yet the cardiotoxic effects of environmental chemicals are largely unexplored. Human induced pluripotent stem cell-derived cardiomyocytes (iPSC-Cardiomyocytes) are well-established as valuable high-throughput cardiotoxicity testing model based on the analysis of various beating parameters; however, additional adverse effects that…		informing hazard identification and risk characterization of environmental chemicals by combining transcriptomic and functional data from human induced pluripotent stem cell-derived cardiomyocytes cardiovascular disease remains a significant global health concern, yet the cardiotoxic effects of environmental chemicals are largely unexplored. human induced pluripotent stem cell-derived cardiomyocy…	in vitro
Pendimethalin	40487-42-1	143	200182963	Evaluating the effects of bisphenol A alternatives and pendimethalin on the transcriptome profile of human mammary epithelial cells	Three different cell lines (MCF-7, MCF-10A, MCF-12A) were exposed to varying concentrations of BPA, BPA-analogues, pendimethalin and pendimethalin formulation.		evaluating the effects of bisphenol a alternatives and pendimethalin on the transcriptome profile of human mammary epithelial cells three different cell lines (mcf-7, mcf-10a, mcf-12a) were exposed to varying concentrations of bpa, bpa-analogues, pendimethalin and pendimethalin formulation. na	in vitro
Pendimethalin	40487-42-1	143	200162422	Non-target site herbicide resistance is conferred by two distinct mechanisms in blackgrass (Alopecurus myosuroides)	Identification of the mechanisms that led to two different subtypes of multiple herbicide resistance in blackgrass using RNA-Seq data.		non-target site herbicide resistance is conferred by two distinct mechanisms in blackgrass (alopecurus myosuroides) identification of the mechanisms that led to two different subtypes of multiple herbicide resistance in blackgrass using rna-seq data. na	in vitro
Pendimethalin	40487-42-1	143	200070249	Identification of chemicals that mimic transcriptional changes associated with autism, brain aging and neurodegeneration	Environmental factors, including pesticides, have been linked to autism and neurodegeneration risk using retrospective epidemiological studies. Here, we sought to prospectively identify chemicals that share transcriptomic signatures with neurological disorders by exposing mouse cortical neuron-enriched cultures to hundreds of chemicals commonly found in the environment and on food. We find that r…		identification of chemicals that mimic transcriptional changes associated with autism, brain aging and neurodegeneration environmental factors, including pesticides, have been linked to autism and neurodegeneration risk using retrospective epidemiological studies. here, we sought to prospectively identify chemicals that share transcriptomic signatures with neurological disorders by exposing mouse…	in vitro
Pendimethalin	40487-42-1	143	308527069	B3	mycelium		b3 mycelium na	in vitro
Pendimethalin	40487-42-1	143	308527068	B2	mycelium		b2 mycelium na	in vitro
Pendimethalin	40487-42-1	143	308527067	B1	mycelium		b1 mycelium na	in vitro
Pendimethalin	40487-42-1	143	308165290	Plate2_I07	iPSC-Cardiomyocytes		plate2_i07 ipsc-cardiomyocytes na	in vitro
Pendimethalin	40487-42-1	143	308165268	Plate2_J07	iPSC-Cardiomyocytes		plate2_j07 ipsc-cardiomyocytes na	in vitro
Pendimethalin	40487-42-1	143	308165246	Plate2_K07	iPSC-Cardiomyocytes		plate2_k07 ipsc-cardiomyocytes na	in vitro
Pendimethalin	40487-42-1	143	308165190	Plate2_C07	iPSC-Cardiomyocytes		plate2_c07 ipsc-cardiomyocytes na	in vitro
Pendimethalin	40487-42-1	143	308165168	Plate2_D07	iPSC-Cardiomyocytes		plate2_d07 ipsc-cardiomyocytes na	in vitro
Pendimethalin	40487-42-1	143	308165146	Plate2_E07	iPSC-Cardiomyocytes		plate2_e07 ipsc-cardiomyocytes na	in vitro
Pendimethalin	40487-42-1	143	308165124	Plate2_F07	iPSC-Cardiomyocytes		plate2_f07 ipsc-cardiomyocytes na	in vitro
Pendimethalin	40487-42-1	143	308165102	Plate2_G07	iPSC-Cardiomyocytes		plate2_g07 ipsc-cardiomyocytes na	in vitro
Pendimethalin	40487-42-1	143	308165080	Plate2_H07	iPSC-Cardiomyocytes		plate2_h07 ipsc-cardiomyocytes na	in vitro
Pendimethalin	40487-42-1	143	305547899	MCF7_D_5	MCF7		mcf7_d_5 mcf7 na	in vitro
Pendimethalin	40487-42-1	143	305547898	MCF7_C_5	MCF7		mcf7_c_5 mcf7 na	in vitro
Pendimethalin	40487-42-1	143	305547897	MCF7_B_5	MCF7		mcf7_b_5 mcf7 na	in vitro
Pendimethalin	40487-42-1	143	305547896	MCF10A_B_1	MCF10A		mcf10a_b_1 mcf10a na	in vitro
Pendimethalin	40487-42-1	143	305547895	MCF7_A_1	MCF7		mcf7_a_1 mcf7 na	in vitro
Pendimethalin	40487-42-1	143	305547894	MCF12A_A_3	MCF12A		mcf12a_a_3 mcf12a na	in vitro
Pendimethalin	40487-42-1	143	305547893	MCF12A_H_3	MCF12A		mcf12a_h_3 mcf12a na	in vitro
Pendimethalin	40487-42-1	143	305547892	MCF12A_G_3	MCF12A		mcf12a_g_3 mcf12a na	in vitro
Pendimethalin	40487-42-1	143	305547891	MCF7_H_1	MCF7		mcf7_h_1 mcf7 na	in vitro
Pendimethalin	40487-42-1	143	305547890	MCF12A_F_3	MCF12A		mcf12a_f_3 mcf12a na	in vitro
Pendimethalin	40487-42-1	143	305547889	MCF12A_E_3	MCF12A		mcf12a_e_3 mcf12a na	in vitro
Pendimethalin	40487-42-1	143	305547888	MCF12A_D_3	MCF12A		mcf12a_d_3 mcf12a na	in vitro
Pendimethalin	40487-42-1	143	305547887	MCF12A_C_3	MCF12A		mcf12a_c_3 mcf12a na	in vitro
Pendimethalin	40487-42-1	143	305547886	MCF12A_B_3	MCF12A		mcf12a_b_3 mcf12a na	in vitro
Pendimethalin	40487-42-1	143	305547885	MCF10A_A_3	MCF10A		mcf10a_a_3 mcf10a na	in vitro
Pendimethalin	40487-42-1	143	305547884	MCF10A_H_3	MCF10A		mcf10a_h_3 mcf10a na	in vitro
Pendimethalin	40487-42-1	143	305547883	MCF10A_G_3	MCF10A		mcf10a_g_3 mcf10a na	in vitro
Pendimethalin	40487-42-1	143	305547882	MCF10A_F_3	MCF10A		mcf10a_f_3 mcf10a na	in vitro
Pendimethalin	40487-42-1	143	305547881	MCF10A_E_3	MCF10A		mcf10a_e_3 mcf10a na	in vitro
Pendimethalin	40487-42-1	143	305547880	MCF7_G_1	MCF7		mcf7_g_1 mcf7 na	in vitro
Pendimethalin	40487-42-1	143	305547879	MCF10A_D_3	MCF10A		mcf10a_d_3 mcf10a na	in vitro
Pendimethalin	40487-42-1	143	305547878	MCF10A_C_3	MCF10A		mcf10a_c_3 mcf10a na	in vitro
Pendimethalin	40487-42-1	143	305547877	MCF10A_B_3	MCF10A		mcf10a_b_3 mcf10a na	in vitro
Pendimethalin	40487-42-1	143	305547876	MCF7_A_3	MCF7		mcf7_a_3 mcf7 na	in vitro
Pendimethalin	40487-42-1	143	305547875	MCF7_H_3	MCF7		mcf7_h_3 mcf7 na	in vitro
Pendimethalin	40487-42-1	143	305547874	MCF7_G_3	MCF7		mcf7_g_3 mcf7 na	in vitro
Pendimethalin	40487-42-1	143	305547873	MCF7_F_3	MCF7		mcf7_f_3 mcf7 na	in vitro
Pendimethalin	40487-42-1	143	305547872	MCF7_E_3	MCF7		mcf7_e_3 mcf7 na	in vitro
Pendimethalin	40487-42-1	143	305547871	MCF7_D_3	MCF7		mcf7_d_3 mcf7 na	in vitro
Pendimethalin	40487-42-1	143	305547870	MCF7_C_3	MCF7		mcf7_c_3 mcf7 na	in vitro
Pendimethalin	40487-42-1	143	305547869	MCF7_F_1	MCF7		mcf7_f_1 mcf7 na	in vitro
Pendimethalin	40487-42-1	143	305547868	MCF7_B_3	MCF7		mcf7_b_3 mcf7 na	in vitro
Pendimethalin	40487-42-1	143	305547867	MCF12A_A_2	MCF12A		mcf12a_a_2 mcf12a na	in vitro
Pendimethalin	40487-42-1	143	305547866	MCF12A_H_2	MCF12A		mcf12a_h_2 mcf12a na	in vitro
Pendimethalin	40487-42-1	143	305547865	MCF12A_G_2	MCF12A		mcf12a_g_2 mcf12a na	in vitro
Pendimethalin	40487-42-1	143	305547864	MCF12A_F_2	MCF12A		mcf12a_f_2 mcf12a na	in vitro
Pendimethalin	40487-42-1	143	305547863	MCF12A_E_2	MCF12A		mcf12a_e_2 mcf12a na	in vitro
Pendimethalin	40487-42-1	143	305547862	MCF12A_D_2	MCF12A		mcf12a_d_2 mcf12a na	in vitro
Pendimethalin	40487-42-1	143	305547861	MCF12A_C_2	MCF12A		mcf12a_c_2 mcf12a na	in vitro
Pendimethalin	40487-42-1	143	305547860	MCF12A_B_2	MCF12A		mcf12a_b_2 mcf12a na	in vitro
Pendimethalin	40487-42-1	143	305547859	MCF10A_A_2	MCF10A		mcf10a_a_2 mcf10a na	in vitro
Pendimethalin	40487-42-1	143	305547858	MCF7_E_1	MCF7		mcf7_e_1 mcf7 na	in vitro
Pendimethalin	40487-42-1	143	305547857	MCF10A_H_2	MCF10A		mcf10a_h_2 mcf10a na	in vitro
Pendimethalin	40487-42-1	143	305547856	MCF10A_G_2	MCF10A		mcf10a_g_2 mcf10a na	in vitro
Pendimethalin	40487-42-1	143	305547855	MCF10A_F_2	MCF10A		mcf10a_f_2 mcf10a na	in vitro
Pendimethalin	40487-42-1	143	305547854	MCF10A_E_2	MCF10A		mcf10a_e_2 mcf10a na	in vitro
Pendimethalin	40487-42-1	143	305547853	MCF10A_D_2	MCF10A		mcf10a_d_2 mcf10a na	in vitro
Pendimethalin	40487-42-1	143	305547852	MCF10A_C_2	MCF10A		mcf10a_c_2 mcf10a na	in vitro
Pendimethalin	40487-42-1	143	305547851	MCF10A_B_2	MCF10A		mcf10a_b_2 mcf10a na	in vitro
Pendimethalin	40487-42-1	143	305547850	MCF7_A_2	MCF7		mcf7_a_2 mcf7 na	in vitro
Pendimethalin	40487-42-1	143	305547849	MCF7_H_2	MCF7		mcf7_h_2 mcf7 na	in vitro
Pendimethalin	40487-42-1	143	305547848	MCF7_G_2	MCF7		mcf7_g_2 mcf7 na	in vitro
Pendimethalin	40487-42-1	143	305547847	MCF7_D_1	MCF7		mcf7_d_1 mcf7 na	in vitro
Pendimethalin	40487-42-1	143	305547846	MCF7_F_2	MCF7		mcf7_f_2 mcf7 na	in vitro
Pendimethalin	40487-42-1	143	305547845	MCF7_E_2	MCF7		mcf7_e_2 mcf7 na	in vitro
Pendimethalin	40487-42-1	143	305547844	MCF7_D_2	MCF7		mcf7_d_2 mcf7 na	in vitro
Pendimethalin	40487-42-1	143	305547843	MCF7_C_2	MCF7		mcf7_c_2 mcf7 na	in vitro
Pendimethalin	40487-42-1	143	305547842	MCF7_B_2	MCF7		mcf7_b_2 mcf7 na	in vitro
Pendimethalin	40487-42-1	143	305547841	MCF12A_A_1	MCF12A		mcf12a_a_1 mcf12a na	in vitro
Pendimethalin	40487-42-1	143	305547840	MCF12A_H_1	MCF12A		mcf12a_h_1 mcf12a na	in vitro
Pendimethalin	40487-42-1	143	305547839	MCF12A_G_1	MCF12A		mcf12a_g_1 mcf12a na	in vitro
Pendimethalin	40487-42-1	143	305547838	MCF12A_F_1	MCF12A		mcf12a_f_1 mcf12a na	in vitro
Pendimethalin	40487-42-1	143	305547837	MCF12A_E_1	MCF12A		mcf12a_e_1 mcf12a na	in vitro
Pendimethalin	40487-42-1	143	305547836	MCF7_C_1	MCF7		mcf7_c_1 mcf7 na	in vitro
Pendimethalin	40487-42-1	143	305547835	MCF12A_D_1	MCF12A		mcf12a_d_1 mcf12a na	in vitro
Pendimethalin	40487-42-1	143	305547834	MCF12A_C_1	MCF12A		mcf12a_c_1 mcf12a na	in vitro
Pendimethalin	40487-42-1	143	305547833	MCF12A_B_1	MCF12A		mcf12a_b_1 mcf12a na	in vitro
Pendimethalin	40487-42-1	143	305547832	MCF10A_A_1	MCF10A		mcf10a_a_1 mcf10a na	in vitro
Pendimethalin	40487-42-1	143	305547831	MCF10A_H_1	MCF10A		mcf10a_h_1 mcf10a na	in vitro
Pendimethalin	40487-42-1	143	305547830	MCF12A_A_6	MCF12A		mcf12a_a_6 mcf12a na	in vitro
Pendimethalin	40487-42-1	143	305547829	MCF12A_H_6	MCF12A		mcf12a_h_6 mcf12a na	in vitro
Pendimethalin	40487-42-1	143	305547828	MCF12A_G_6	MCF12A		mcf12a_g_6 mcf12a na	in vitro
Pendimethalin	40487-42-1	143	305547827	MCF12A_F_6	MCF12A		mcf12a_f_6 mcf12a na	in vitro
Pendimethalin	40487-42-1	143	305547826	MCF12A_E_6	MCF12A		mcf12a_e_6 mcf12a na	in vitro
Pendimethalin	40487-42-1	143	305547825	MCF10A_G_1	MCF10A		mcf10a_g_1 mcf10a na	in vitro
Pendimethalin	40487-42-1	143	305547824	MCF12A_D_6	MCF12A		mcf12a_d_6 mcf12a na	in vitro
Pendimethalin	40487-42-1	143	305547823	MCF12A_C_6	MCF12A		mcf12a_c_6 mcf12a na	in vitro
Pendimethalin	40487-42-1	143	305547822	MCF12A_B_6	MCF12A		mcf12a_b_6 mcf12a na	in vitro
Pendimethalin	40487-42-1	143	305547821	MCF10A_A_6	MCF10A		mcf10a_a_6 mcf10a na	in vitro
Pendimethalin	40487-42-1	143	305547820	MCF10A_H_6	MCF10A		mcf10a_h_6 mcf10a na	in vitro
Pendimethalin	40487-42-1	143	305547819	MCF10A_G_6	MCF10A		mcf10a_g_6 mcf10a na	in vitro
Pendimethalin	40487-42-1	143	305547818	MCF10A_F_6	MCF10A		mcf10a_f_6 mcf10a na	in vitro
Pendimethalin	40487-42-1	143	305547817	MCF10A_E_6	MCF10A		mcf10a_e_6 mcf10a na	in vitro
Triadimenol	55219-65-3	144	200262419	Informing Hazard Identification and Risk Characterization of Environmental Chemicals by Combining Transcriptomic and Functional Data from Human Induced Pluripotent Stem Cell-Derived Cardiomyocytes	Cardiovascular disease remains a significant global health concern, yet the cardiotoxic effects of environmental chemicals are largely unexplored. Human induced pluripotent stem cell-derived cardiomyocytes (iPSC-Cardiomyocytes) are well-established as valuable high-throughput cardiotoxicity testing model based on the analysis of various beating parameters; however, additional adverse effects that…		informing hazard identification and risk characterization of environmental chemicals by combining transcriptomic and functional data from human induced pluripotent stem cell-derived cardiomyocytes cardiovascular disease remains a significant global health concern, yet the cardiotoxic effects of environmental chemicals are largely unexplored. human induced pluripotent stem cell-derived cardiomyocy…	in vitro
Triadimenol	55219-65-3	144	200147379	Examination of gene expression changes after exposure to 29 chemicals in rat primary hepatocytes	In this study we examined transcriptional responses to 29 ToxCast chemicals in dose-response format. The chemicals were selected because in vitro transcriptional effects could be extrapolated to in vivo effects including liver cancer and steatosis incidences using in vitro to in vivo extrapolation.		examination of gene expression changes after exposure to 29 chemicals in rat primary hepatocytes in this study we examined transcriptional responses to 29 toxcast chemicals in dose-response format. the chemicals were selected because in vitro transcriptional effects could be extrapolated to in vivo effects including liver cancer and steatosis incidences using in vitro to in vivo extrapolation. na	in vitro
Triadimenol	55219-65-3	144	200146707	Allyl isothiocyanate (AITC) trigged morphological, sensing process and transcription profiling alternation in Fusarium solani	Allyl isothiocyanate (AITC) is a natural product used as a food additive. Due to its strong volatility and broad biological activity, AITC is being considered as a bio-fumigant to control soil-borne fungal diseases in agriculture, creating an urgent need for evaluation of the antifungal activity of AITC. Here, AITC-trigged growth inhibition, sensing, and related molecular mechanisms were analyzed…		allyl isothiocyanate (aitc) trigged morphological, sensing process and transcription profiling alternation in fusarium solani allyl isothiocyanate (aitc) is a natural product used as a food additive. due to its strong volatility and broad biological activity, aitc is being considered as a bio-fumigant to control soil-borne fungal diseases in agriculture, creating an urgent need for evaluation of …	in vitro
Triadimenol	55219-65-3	144	200102082	Evaluating the relative potency and mechanism of action of azoles in the rat Whole Embryo Culture	We evaluated the effect of azoles on embryonic development in the rat whole embryo culture (WEC). Using the total morphological scoring system (TMS), we calculated the effective dose for 10% decrease in TMS. We collected transcriptomics data for rat WEC exposed to azoles at their ID10 for 4 hours. Results revealed shared expressions responses in genes involved in the retinoic acid (RA) and sterol…		evaluating the relative potency and mechanism of action of azoles in the rat whole embryo culture we evaluated the effect of azoles on embryonic development in the rat whole embryo culture (wec). using the total morphological scoring system (tms), we calculated the effective dose for 10% decrease in tms. we collected transcriptomics data for rat wec exposed to azoles at their id10 for 4 hours. re…	in vitro
Triadimenol	55219-65-3	144	200094521	Identification of transcriptome signatures and biomarkers specific for potential developmental toxicants inhibiting human neural crest cell migration	The in vitro test battery of the European research consortium ESNATS (‘novel stem cell-based test systems’) has been used to screen for potential human developmental toxicants. As part of this effort, the migration of neural crest (MINC) assay has been used to evaluate chemical effects on neural crest function. It identified some drug-like compounds in addition to known environmental toxicants. T…		identification of transcriptome signatures and biomarkers specific for potential developmental toxicants inhibiting human neural crest cell migration the in vitro test battery of the european research consortium esnats (‘novel stem cell-based test systems’) has been used to screen for potential human developmental toxicants. as part of this effort, the migration of neural crest (minc) assay has b…	in vitro
Triadimenol	55219-65-3	144	200070249	Identification of chemicals that mimic transcriptional changes associated with autism, brain aging and neurodegeneration	Environmental factors, including pesticides, have been linked to autism and neurodegeneration risk using retrospective epidemiological studies. Here, we sought to prospectively identify chemicals that share transcriptomic signatures with neurological disorders by exposing mouse cortical neuron-enriched cultures to hundreds of chemicals commonly found in the environment and on food. We find that r…		identification of chemicals that mimic transcriptional changes associated with autism, brain aging and neurodegeneration environmental factors, including pesticides, have been linked to autism and neurodegeneration risk using retrospective epidemiological studies. here, we sought to prospectively identify chemicals that share transcriptomic signatures with neurological disorders by exposing mouse…	in vitro
Triadimenol	55219-65-3	144	200016777	Discrimination of Tumorigenic Triazole Conazoles from Phenobarbital by Transcriptional Analyses of Mouse Liver	The goal of this study was to apply transcriptional analyses to hepatic tissues from mice exposed to PB, propiconazole (Pro) or triadimefon (Tri) at tumorigenic exposure levels to reveal similarities and differences in response among these treatments.The goal of this study was to apply transcriptional analyses to hepatic tissues from mice exposed to PB, propiconazole (Pro) or triadimefon (Tri) at…		Mouse	in vivo
Triadimenol	55219-65-3	144	200010412	Triazole Antifungal Toxicogenomics: rat_repro_Testis	The modes of triazole reproductive toxicity have been characterized by an observed increased in serum testosterone and reduced insemination and fertility indices. The key events involved in the disruption in testosterone homeostasis and reduced fertility remain unclear. Gene expression analysis was conducted on liver and testis from Wistar Han IGS rats fed myclobutanil (M: 500, 2000 ppm), propico…		Rat	in vivo
Triadimenol	55219-65-3	144	200010411	Triazole Antifungal Toxicogenomics: rat_repro_Liver	The modes of triazole reproductive toxicity have been characterized by an observed increased in serum testosterone and reduced insemination and fertility indices. The key events involved in the disruption in testosterone homeostasis and reduced fertility remain unclear. Gene expression analysis was conducted on liver and testis from Wistar Han IGS rats fed myclobutanil (M: 500, 2000 ppm), propico…		Rat	in vivo
Triadimenol	55219-65-3	144	200010410	Triazole Antifungal Toxicogenomics: human_primary_hepatocytes_CellzDirect	The triazole antifungals myclobutanil (MYC), propiconazole (PPZ) and triadimefon (TDF) [Propiconazole CASNR 60207-90-1; Triadimefon CASNR 43121-43-3; Myclobutanil CASNR 88671-89-0] all disrupt steroid hormone homeostasis and cause varying degrees of hepatic toxicity. To identify biological pathways consistently activated across various study designs, gene expression profiling was conducted on liv…		triazole antifungal toxicogenomics: human_primary_hepatocytes_cellzdirect the triazole antifungals myclobutanil (myc), propiconazole (ppz) and triadimefon (tdf) [propiconazole casnr 60207-90-1; triadimefon casnr 43121-43-3; myclobutanil casnr 88671-89-0] all disrupt steroid hormone homeostasis and cause varying degrees of hepatic toxicity. to identify biological pathways consistently activated ac…	in vitro
Triadimenol	55219-65-3	144	200010409	Triazole Antifungal Toxicogenomics: Iconix3_Triazoles	The modes of triazole reproductive toxicity have been characterized by an observed increased in serum testosterone and reduced insemination and fertility indices. The key events involved in the disruption in testosterone homeostasis and reduced fertility remain unclear. Gene expression analysis was conducted on liver from Sprague Dawley rats dosed with myclobutanil (300 mg/kg/day), propiconazole …		Rat	in vivo
Triadimenol	55219-65-3	144	200010408	Triazole Antifungal Toxicogenomics: GeneLogic_Triazoles	The modes of triazole reproductive toxicity have been characterized by an observed increased in serum testosterone and reduced insemination and fertility indices. The key events involved in the disruption in testosterone homeostasis and reduced fertility remain unclear. Gene expression analysis was conducted on liver from Sprague Dawley rats dosed with myclobutanil (300 mg/kg/day) or triadimefon …		Rat	in vivo
Triadimenol	55219-65-3	144	200009387	Triazole Antifungal Toxicogenomics: rat_primary_hepatocyte_CellzDirect	The triazole antifungals myclobutanil (MYC), propiconazole (PPZ) and triadimefon (TDF) all disrupt steroid hormone homeostasis and cause varying degrees of hepatic toxicity. To identify biological pathways consistently activated across various study designs, gene expression profiling was conducted on livers from rats following acute, repeated dose, or prenatal to adult exposures. To explore conse…		triazole antifungal toxicogenomics: rat_primary_hepatocyte_cellzdirect the triazole antifungals myclobutanil (myc), propiconazole (ppz) and triadimefon (tdf) all disrupt steroid hormone homeostasis and cause varying degrees of hepatic toxicity. to identify biological pathways consistently activated across various study designs, gene expression profiling was conducted on livers from rats following…	in vitro
Triadimenol	55219-65-3	144	200002412	Agricultural sterol biosynthesis inhibitor fungicides	Resistance to agricultural fungicides in the field has created a need for discovering fungicides with new modes of action. DNA microarrays, because they provide information on expression of many genes simultaneously, could help to identify the modes of action. To begin an expression pattern database for agricultural fungicides, transcriptional patterns of Saccharomyces cerevisiae strain S288C gen…		agricultural sterol biosynthesis inhibitor fungicides resistance to agricultural fungicides in the field has created a need for discovering fungicides with new modes of action. dna microarrays, because they provide information on expression of many genes simultaneously, could help to identify the modes of action. to begin an expression pattern database for agricultural fungicides, transcriptional…	in vitro
Triadimenol	55219-65-3	144	308169084	Plate15_L11	iPSC-Cardiomyocytes		plate15_l11 ipsc-cardiomyocytes na	in vitro
Triadimenol	55219-65-3	144	308169083	Plate15_L12	iPSC-Cardiomyocytes		plate15_l12 ipsc-cardiomyocytes na	in vitro
Triadimenol	55219-65-3	144	308169082	Plate15_L13	iPSC-Cardiomyocytes		plate15_l13 ipsc-cardiomyocytes na	in vitro
Triadimenol	55219-65-3	144	308169062	Plate15_M11	iPSC-Cardiomyocytes		plate15_m11 ipsc-cardiomyocytes na	in vitro
Triadimenol	55219-65-3	144	308169061	Plate15_M12	iPSC-Cardiomyocytes		plate15_m12 ipsc-cardiomyocytes na	in vitro
Triadimenol	55219-65-3	144	308169060	Plate15_M13	iPSC-Cardiomyocytes		plate15_m13 ipsc-cardiomyocytes na	in vitro
Triadimenol	55219-65-3	144	308169040	Plate15_N11	iPSC-Cardiomyocytes		plate15_n11 ipsc-cardiomyocytes na	in vitro
Triadimenol	55219-65-3	144	308169039	Plate15_N12	iPSC-Cardiomyocytes		plate15_n12 ipsc-cardiomyocytes na	in vitro
Triadimenol	55219-65-3	144	308169038	Plate15_N13	iPSC-Cardiomyocytes		plate15_n13 ipsc-cardiomyocytes na	in vitro
Triadimenol	55219-65-3	144	308166557	Plate7_F06	iPSC-Cardiomyocytes		plate7_f06 ipsc-cardiomyocytes na	in vitro
Triadimenol	55219-65-3	144	308166548	Plate7_E06	iPSC-Cardiomyocytes		plate7_e06 ipsc-cardiomyocytes na	in vitro
Triadimenol	55219-65-3	144	308166536	Plate7_D06	iPSC-Cardiomyocytes		plate7_d06 ipsc-cardiomyocytes na	in vitro
Triadimenol	55219-65-3	144	308166486	Plate7_C06	iPSC-Cardiomyocytes		plate7_c06 ipsc-cardiomyocytes na	in vitro
Triadimenol	55219-65-3	144	308166677	Plate7_K06	iPSC-Cardiomyocytes		plate7_k06 ipsc-cardiomyocytes na	in vitro
Triadimenol	55219-65-3	144	308166643	Plate7_J06	iPSC-Cardiomyocytes		plate7_j06 ipsc-cardiomyocytes na	in vitro
Triadimenol	55219-65-3	144	308166626	Plate7_H06	iPSC-Cardiomyocytes		plate7_h06 ipsc-cardiomyocytes na	in vitro
Triadimenol	55219-65-3	144	308166604	Plate7_I06	iPSC-Cardiomyocytes		plate7_i06 ipsc-cardiomyocytes na	in vitro
Triadimenol	55219-65-3	144	308166570	Plate7_G06	iPSC-Cardiomyocytes		plate7_g06 ipsc-cardiomyocytes na	in vitro
Triadimenol	55219-65-3	144	304429766	Male rat primary hepatocyte _triadimefon-0.4	Hepatocytes		male rat primary hepatocyte _triadimefon-0.4 hepatocytes na	in vitro
Triadimenol	55219-65-3	144	304429765	Male rat primary hepatocyte _triadimefon-1.2	Hepatocytes		male rat primary hepatocyte _triadimefon-1.2 hepatocytes na	in vitro
Triadimenol	55219-65-3	144	304429764	Male rat primary hepatocyte _triadimefon-3.7	Hepatocytes		male rat primary hepatocyte _triadimefon-3.7 hepatocytes na	in vitro
Triadimenol	55219-65-3	144	304429763	Male rat primary hepatocyte _triadimefon-11.1	Hepatocytes		male rat primary hepatocyte _triadimefon-11.1 hepatocytes na	in vitro
Triadimenol	55219-65-3	144	304429762	Male rat primary hepatocyte _triadimefon-33.3	Hepatocytes		male rat primary hepatocyte _triadimefon-33.3 hepatocytes na	in vitro
Triadimenol	55219-65-3	144	304429761	Male rat primary hepatocyte _triadimefon-100	Hepatocytes		male rat primary hepatocyte _triadimefon-100 hepatocytes na	in vitro
Triadimenol	55219-65-3	144	302723469	TDF_068	triadimefon, replicate 7		Rat	in vivo
Triadimenol	55219-65-3	144	302723468	TDF_067	triadimefon, replicate 6		Rat	in vivo
Triadimenol	55219-65-3	144	302723467	TDF_066	triadimefon, replicate 5		Rat	in vivo
Triadimenol	55219-65-3	144	302723466	TDF_065	triadimefon, replicate 4		Rat	in vivo
Triadimenol	55219-65-3	144	302723465	TDF_064	triadimefon, replicate 3		Rat	in vivo
Triadimenol	55219-65-3	144	302723464	TDF_034	triadimefon, replicate 2		Rat	in vivo
Triadimenol	55219-65-3	144	302723463	TDF_033	triadimefon, replicate 1		Rat	in vivo
Triadimenol	55219-65-3	144	302477456	hESC_Ctrl 0.1%BSA_0pM_48h_n5	human embryonic stem cells		hesc_ctrl 0.1%bsa_0pm_48h_n5 human embryonic stem cells na	in vitro
Triadimenol	55219-65-3	144	302477455	hESC_Ctrl 0.1%BSA_0pM_48h_n4	human embryonic stem cells		hesc_ctrl 0.1%bsa_0pm_48h_n4 human embryonic stem cells na	in vitro
Triadimenol	55219-65-3	144	302477454	hESC_Ctrl arsenic_0uM_48h_n5	human embryonic stem cells		hesc_ctrl arsenic_0um_48h_n5 human embryonic stem cells na	in vitro
Triadimenol	55219-65-3	144	302477453	hESC_Ctrl arsenic_0uM_48h_n4	human embryonic stem cells		hesc_ctrl arsenic_0um_48h_n4 human embryonic stem cells na	in vitro
Triadimenol	55219-65-3	144	302477452	hESC_Arsenic trioxide_1uM_48h_n5	human embryonic stem cells		hesc_arsenic trioxide_1um_48h_n5 human embryonic stem cells na	in vitro
Triadimenol	55219-65-3	144	302477451	hESC_Arsenic trioxide_1uM_48h_n4	human embryonic stem cells		hesc_arsenic trioxide_1um_48h_n4 human embryonic stem cells na	in vitro
Triadimenol	55219-65-3	144	302477450	hESC_Ctrl medium_0nM_48h_n5	human embryonic stem cells		hesc_ctrl medium_0nm_48h_n5 human embryonic stem cells na	in vitro
Triadimenol	55219-65-3	144	302477449	hESC_Ctrl medium_0nM_48h_n4	human embryonic stem cells		hesc_ctrl medium_0nm_48h_n4 human embryonic stem cells na	in vitro
Triadimenol	55219-65-3	144	302477448	hESC_Ctrl DMSO_0nM_48h_n5	human embryonic stem cells		hesc_ctrl dmso_0nm_48h_n5 human embryonic stem cells na	in vitro
Triadimenol	55219-65-3	144	302477447	hESC_Ctrl DMSO_0nM_48h_n4	human embryonic stem cells		hesc_ctrl dmso_0nm_48h_n4 human embryonic stem cells na	in vitro
Triadimenol	55219-65-3	144	302477446	hESC_VPA_250uM_48h_n5	human embryonic stem cells		hesc_vpa_250um_48h_n5 human embryonic stem cells na	in vitro
Triadimenol	55219-65-3	144	302477445	hESC_VPA_250uM_48h_n4	human embryonic stem cells		hesc_vpa_250um_48h_n4 human embryonic stem cells na	in vitro
Triadimenol	55219-65-3	144	302477444	hESC_TSA_10nM_48h_n5	human embryonic stem cells		hesc_tsa_10nm_48h_n5 human embryonic stem cells na	in vitro
Triadimenol	55219-65-3	144	302477443	hESC_TSA_10nM_48h_n4	human embryonic stem cells		hesc_tsa_10nm_48h_n4 human embryonic stem cells na	in vitro
Triadimenol	55219-65-3	144	302477442	hESC_PBDE99_15uM_48h_n5	human embryonic stem cells		hesc_pbde99_15um_48h_n5 human embryonic stem cells na	in vitro
Triadimenol	55219-65-3	144	302477441	hESC_PBDE99_15uM_48h_n4	human embryonic stem cells		hesc_pbde99_15um_48h_n4 human embryonic stem cells na	in vitro
Triadimenol	55219-65-3	144	302477440	hESC_Triadimefon_100uM_48h_n5	human embryonic stem cells		hesc_triadimefon_100um_48h_n5 human embryonic stem cells na	in vitro
Triadimenol	55219-65-3	144	302477439	hESC_Triadimefon_100uM_48h_n4	human embryonic stem cells		hesc_triadimefon_100um_48h_n4 human embryonic stem cells na	in vitro
Triadimenol	55219-65-3	144	302477438	hESC_Cyproconazole_10uM_48h_n5	human embryonic stem cells		hesc_cyproconazole_10um_48h_n5 human embryonic stem cells na	in vitro
Triadimenol	55219-65-3	144	302477437	hESC_Cyproconazole_10uM_48h_n4	human embryonic stem cells		hesc_cyproconazole_10um_48h_n4 human embryonic stem cells na	in vitro
Triadimenol	55219-65-3	144	302477436	hESC_Ctrl arsenic_0uM_48h_n3	human embryonic stem cells		hesc_ctrl arsenic_0um_48h_n3 human embryonic stem cells na	in vitro
Triadimenol	55219-65-3	144	302477435	hESC_Ctrl arsenic_0uM_48h_n2	human embryonic stem cells		hesc_ctrl arsenic_0um_48h_n2 human embryonic stem cells na	in vitro
Triadimenol	55219-65-3	144	302477434	hESC_Ctrl arsenic_0uM_48h_n1	human embryonic stem cells		hesc_ctrl arsenic_0um_48h_n1 human embryonic stem cells na	in vitro
Triadimenol	55219-65-3	144	302477433	hESC_Arsenic trioxide_1uM_48h_n3	human embryonic stem cells		hesc_arsenic trioxide_1um_48h_n3 human embryonic stem cells na	in vitro
Triadimenol	55219-65-3	144	302477432	hESC_Arsenic trioxide_1uM_48h_n2	human embryonic stem cells		hesc_arsenic trioxide_1um_48h_n2 human embryonic stem cells na	in vitro
Triadimenol	55219-65-3	144	302477431	hESC_Arsenic trioxide_1uM_48h_n1	human embryonic stem cells		hesc_arsenic trioxide_1um_48h_n1 human embryonic stem cells na	in vitro
Triadimenol	55219-65-3	144	302477430	hESC_Ctrl medium_0nM_48h_n3	human embryonic stem cells		hesc_ctrl medium_0nm_48h_n3 human embryonic stem cells na	in vitro
Triadimenol	55219-65-3	144	302477429	hESC_Ctrl medium_0nM_48h_n2	human embryonic stem cells		hesc_ctrl medium_0nm_48h_n2 human embryonic stem cells na	in vitro
Triadimenol	55219-65-3	144	302477428	hESC_Ctrl medium_0nM_48h_n1	human embryonic stem cells		hesc_ctrl medium_0nm_48h_n1 human embryonic stem cells na	in vitro
Triadimenol	55219-65-3	144	302477427	hESC_Ctrl DMSO_0nM_48h_n3	human embryonic stem cells		hesc_ctrl dmso_0nm_48h_n3 human embryonic stem cells na	in vitro
Triadimenol	55219-65-3	144	302477426	hESC_Ctrl DMSO_0nM_48h_n2	human embryonic stem cells		hesc_ctrl dmso_0nm_48h_n2 human embryonic stem cells na	in vitro
Triadimenol	55219-65-3	144	302477425	hESC_Ctrl DMSO_0nM_48h_n1	human embryonic stem cells		hesc_ctrl dmso_0nm_48h_n1 human embryonic stem cells na	in vitro
Triadimenol	55219-65-3	144	302477424	hESC_VPA_250uM_48h_n3	human embryonic stem cells		hesc_vpa_250um_48h_n3 human embryonic stem cells na	in vitro
Triadimenol	55219-65-3	144	302477423	hESC_VPA_250uM_48h_n2	human embryonic stem cells		hesc_vpa_250um_48h_n2 human embryonic stem cells na	in vitro
Triadimenol	55219-65-3	144	302477422	hESC_VPA_250uM_48h_n1	human embryonic stem cells		hesc_vpa_250um_48h_n1 human embryonic stem cells na	in vitro
Triadimenol	55219-65-3	144	302477421	hESC_TSA_10nM_48h_n3	human embryonic stem cells		hesc_tsa_10nm_48h_n3 human embryonic stem cells na	in vitro
Triadimenol	55219-65-3	144	302477420	hESC_TSA_10nM_48h_n2	human embryonic stem cells		hesc_tsa_10nm_48h_n2 human embryonic stem cells na	in vitro
Triadimenol	55219-65-3	144	302477419	hESC_TSA_10nM_48h_n1	human embryonic stem cells		hesc_tsa_10nm_48h_n1 human embryonic stem cells na	in vitro
Triadimenol	55219-65-3	144	302477418	hESC_PBDE99_15uM_48h_n3	human embryonic stem cells		hesc_pbde99_15um_48h_n3 human embryonic stem cells na	in vitro
Triadimenol	55219-65-3	144	302477417	hESC_PBDE99_15uM_48h_n2	human embryonic stem cells		hesc_pbde99_15um_48h_n2 human embryonic stem cells na	in vitro
Triadimenol	55219-65-3	144	302477416	hESC_PBDE99_15uM_48h_n1	human embryonic stem cells		hesc_pbde99_15um_48h_n1 human embryonic stem cells na	in vitro
Triadimenol	55219-65-3	144	302477415	hESC_Triadimefon_100uM_48h_n3	human embryonic stem cells		hesc_triadimefon_100um_48h_n3 human embryonic stem cells na	in vitro
Triadimenol	55219-65-3	144	302477414	hESC_Triadimefon_100uM_48h_n2	human embryonic stem cells		hesc_triadimefon_100um_48h_n2 human embryonic stem cells na	in vitro
Triadimenol	55219-65-3	144	302477413	hESC_Triadimefon_100uM_48h_n1	human embryonic stem cells		hesc_triadimefon_100um_48h_n1 human embryonic stem cells na	in vitro
Triadimenol	55219-65-3	144	302477412	hESC_Cyproconazole_10uM_48h_n3	human embryonic stem cells		hesc_cyproconazole_10um_48h_n3 human embryonic stem cells na	in vitro
Triadimenol	55219-65-3	144	302477411	hESC_Cyproconazole_10uM_48h_n2	human embryonic stem cells		hesc_cyproconazole_10um_48h_n2 human embryonic stem cells na	in vitro
Triadimenol	55219-65-3	144	302477410	hESC_Cyproconazole_10uM_48h_n1	human embryonic stem cells		hesc_cyproconazole_10um_48h_n1 human embryonic stem cells na	in vitro
Triadimenol	55219-65-3	144	302477409	hESC_IFNbeta_500pM_48h_n5	human embryonic stem cells		hesc_ifnbeta_500pm_48h_n5 human embryonic stem cells na	in vitro
Triadimenol	55219-65-3	144	302477408	hESC_IFNbeta_500pM_48h_n4	human embryonic stem cells		hesc_ifnbeta_500pm_48h_n4 human embryonic stem cells na	in vitro
Triadimenol	55219-65-3	144	302477407	hESC_Geldanamycin_16nM_48h_n5	human embryonic stem cells		hesc_geldanamycin_16nm_48h_n5 human embryonic stem cells na	in vitro
Triadimenol	55219-65-3	144	302477406	hESC_Geldanamycin_16nM_48h_n4	human embryonic stem cells		hesc_geldanamycin_16nm_48h_n4 human embryonic stem cells na	in vitro
Triadimenol	55219-65-3	144	302477405	hESC_Ctrl 0.1%BSA_0pM_48h_n3	human embryonic stem cells		hesc_ctrl 0.1%bsa_0pm_48h_n3 human embryonic stem cells na	in vitro
Triadimenol	55219-65-3	144	302477404	hESC_Ctrl 0.1%BSA_0pM_48h_n2	human embryonic stem cells		hesc_ctrl 0.1%bsa_0pm_48h_n2 human embryonic stem cells na	in vitro
Triadimenol	55219-65-3	144	302477403	hESC_Ctrl 0.1%BSA_0pM_48h_n1	human embryonic stem cells		hesc_ctrl 0.1%bsa_0pm_48h_n1 human embryonic stem cells na	in vitro
Triadimenol	55219-65-3	144	302477402	hESC_IFNbeta_500pM_48h_n3	human embryonic stem cells		hesc_ifnbeta_500pm_48h_n3 human embryonic stem cells na	in vitro
Butafenacil	134605-64-4	148	200249377	Exploring the Effects of Experimental Parameters and Data Modeling Approaches on In Vitro Transcriptomic Point-of-Departure Estimates	Multiple new approach methods (NAMs) are being developed to rapidly screen large numbers of chemicals to aid in hazard evaluation and risk assessments. High-throughput transcriptomics (HTTr) in human cell lines has been proposed as a first-tier screening approach for determining the types of bioactivity a chemical can cause (activation of specific targets vs. generalized cell stress) and for calc…		exploring the effects of experimental parameters and data modeling approaches on in vitro transcriptomic point-of-departure estimates multiple new approach methods (nams) are being developed to rapidly screen large numbers of chemicals to aid in hazard evaluation and risk assessments. high-throughput transcriptomics (httr) in human cell lines has been proposed as a first-tier screening approach f…	in vitro
Butafenacil	134605-64-4	148	200162855	High-Throughput Transcriptomics Platform for Screening Environmental Chemicals	New approach methodologies (NAMs) that efficiently provide information about chemical hazard without using whole animals are needed to accelerate the pace of chemical safety assessments. Technological advancements in gene expression assays have made in vitro high-throughput transcriptomics (HTTr) a feasible option for NAMs-based hazard characterization of environmental chemicals. In the present s…		high-throughput transcriptomics platform for screening environmental chemicals new approach methodologies (nams) that efficiently provide information about chemical hazard without using whole animals are needed to accelerate the pace of chemical safety assessments. technological advancements in gene expression assays have made in vitro high-throughput transcriptomics (httr) a feasible option for …	in vitro
Butafenacil	134605-64-4	148	200070249	Identification of chemicals that mimic transcriptional changes associated with autism, brain aging and neurodegeneration	Environmental factors, including pesticides, have been linked to autism and neurodegeneration risk using retrospective epidemiological studies. Here, we sought to prospectively identify chemicals that share transcriptomic signatures with neurological disorders by exposing mouse cortical neuron-enriched cultures to hundreds of chemicals commonly found in the environment and on food. We find that r…		identification of chemicals that mimic transcriptional changes associated with autism, brain aging and neurodegeneration environmental factors, including pesticides, have been linked to autism and neurodegeneration risk using retrospective epidemiological studies. here, we sought to prospectively identify chemicals that share transcriptomic signatures with neurological disorders by exposing mouse…	in vitro
Butafenacil	134605-64-4	148	307938427	TP0001651A03_4_1.000000uM_DMEM_24h_TC00283157_N14	MCF7 Cells		tp0001651a03_4_1.000000um_dmem_24h_tc00283157_n14 mcf7 cells na	in vitro
Butafenacil	134605-64-4	148	307938366	TP0001651A03_1_0.030000uM_DMEM_24h_TC00283157_K22	MCF7 Cells		tp0001651a03_1_0.030000um_dmem_24h_tc00283157_k22 mcf7 cells na	in vitro
Butafenacil	134605-64-4	148	307938332	TP0001651A03_6_10.000000uM_DMEM_24h_TC00283157_J11	MCF7 Cells		tp0001651a03_6_10.000000um_dmem_24h_tc00283157_j11 mcf7 cells na	in vitro
Butafenacil	134605-64-4	148	307938330	TP0001651A03_2_0.100000uM_DMEM_24h_TC00283157_J09	MCF7 Cells		tp0001651a03_2_0.100000um_dmem_24h_tc00283157_j09 mcf7 cells na	in vitro
Butafenacil	134605-64-4	148	307938308	TP0001651A03_5_3.000000uM_DMEM_24h_TC00283157_I11	MCF7 Cells		tp0001651a03_5_3.000000um_dmem_24h_tc00283157_i11 mcf7 cells na	in vitro
Butafenacil	134605-64-4	148	307938177	TP0001651A03_3_0.300000uM_DMEM_24h_TC00283157_C24	MCF7 Cells		tp0001651a03_3_0.300000um_dmem_24h_tc00283157_c24 mcf7 cells na	in vitro
Butafenacil	134605-64-4	148	307938143	TP0001651A03_7_30.000000uM_DMEM_24h_TC00283157_B14	MCF7 Cells		tp0001651a03_7_30.000000um_dmem_24h_tc00283157_b14 mcf7 cells na	in vitro
Butafenacil	134605-64-4	148	307938109	TP0001651A03_8_100.000000uM_DMEM_24h_TC00283157_A04	MCF7 Cells		tp0001651a03_8_100.000000um_dmem_24h_tc00283157_a04 mcf7 cells na	in vitro
Butafenacil	134605-64-4	148	307937997	TP0001651A03_6_10.000000uM_DMEM_12h_TC00283154_L08	MCF7 Cells		tp0001651a03_6_10.000000um_dmem_12h_tc00283154_l08 mcf7 cells na	in vitro
Butafenacil	134605-64-4	148	307937996	TP0001651A03_7_30.000000uM_DMEM_12h_TC00283154_L07	MCF7 Cells		tp0001651a03_7_30.000000um_dmem_12h_tc00283154_l07 mcf7 cells na	in vitro
Butafenacil	134605-64-4	148	307937963	TP0001651A03_4_1.000000uM_DMEM_12h_TC00283154_J20	MCF7 Cells		tp0001651a03_4_1.000000um_dmem_12h_tc00283154_j20 mcf7 cells na	in vitro
Butafenacil	134605-64-4	148	307937959	TP0001651A03_1_0.030000uM_DMEM_12h_TC00283154_J16	MCF7 Cells		tp0001651a03_1_0.030000um_dmem_12h_tc00283154_j16 mcf7 cells na	in vitro
Butafenacil	134605-64-4	148	307937818	TP0001651A03_2_0.100000uM_DMEM_12h_TC00283154_D19	MCF7 Cells		tp0001651a03_2_0.100000um_dmem_12h_tc00283154_d19 mcf7 cells na	in vitro
Butafenacil	134605-64-4	148	307939170	TP0001651A03_6_10.000000uM_PRF.DMEM_6h_TC00283179_M24	MCF7 Cells		tp0001651a03_6_10.000000um_prf.dmem_6h_tc00283179_m24 mcf7 cells na	in vitro
Butafenacil	134605-64-4	148	307939152	TP0001651A03_5_3.000000uM_PRF.DMEM_6h_TC00283179_M06	MCF7 Cells		tp0001651a03_5_3.000000um_prf.dmem_6h_tc00283179_m06 mcf7 cells na	in vitro
Butafenacil	134605-64-4	148	307939121	TP0001651A03_7_30.000000uM_PRF.DMEM_6h_TC00283179_K21	MCF7 Cells		tp0001651a03_7_30.000000um_prf.dmem_6h_tc00283179_k21 mcf7 cells na	in vitro
Butafenacil	134605-64-4	148	307939106	TP0001651A03_3_0.300000uM_PRF.DMEM_6h_TC00283179_K06	MCF7 Cells		tp0001651a03_3_0.300000um_prf.dmem_6h_tc00283179_k06 mcf7 cells na	in vitro
Butafenacil	134605-64-4	148	307939081	TP0001651A03_8_100.000000uM_PRF.DMEM_6h_TC00283179_J04	MCF7 Cells		tp0001651a03_8_100.000000um_prf.dmem_6h_tc00283179_j04 mcf7 cells na	in vitro
Butafenacil	134605-64-4	148	307939039	TP0001651A03_2_0.100000uM_PRF.DMEM_6h_TC00283179_H10	MCF7 Cells		tp0001651a03_2_0.100000um_prf.dmem_6h_tc00283179_h10 mcf7 cells na	in vitro
Butafenacil	134605-64-4	148	307938986	TP0001651A03_1_0.030000uM_PRF.DMEM_6h_TC00283179_F05	MCF7 Cells		tp0001651a03_1_0.030000um_prf.dmem_6h_tc00283179_f05 mcf7 cells na	in vitro
Butafenacil	134605-64-4	148	307938946	TP0001651A03_4_1.000000uM_PRF.DMEM_6h_TC00283179_D13	MCF7 Cells		tp0001651a03_4_1.000000um_prf.dmem_6h_tc00283179_d13 mcf7 cells na	in vitro
Butafenacil	134605-64-4	148	307938858	TP0001651A03_1_0.030000uM_DMEM_12h_TC00283174_P21	MCF7 Cells		tp0001651a03_1_0.030000um_dmem_12h_tc00283174_p21 mcf7 cells na	in vitro
Butafenacil	134605-64-4	148	307938793	TP0001651A03_7_30.000000uM_DMEM_12h_TC00283174_N02	MCF7 Cells		tp0001651a03_7_30.000000um_dmem_12h_tc00283174_n02 mcf7 cells na	in vitro
Butafenacil	134605-64-4	148	307938787	TP0001651A03_3_0.300000uM_DMEM_12h_TC00283174_M19	MCF7 Cells		tp0001651a03_3_0.300000um_dmem_12h_tc00283174_m19 mcf7 cells na	in vitro
Butafenacil	134605-64-4	148	307938785	TP0001651A03_5_3.000000uM_DMEM_12h_TC00283174_M17	MCF7 Cells		tp0001651a03_5_3.000000um_dmem_12h_tc00283174_m17 mcf7 cells na	in vitro
Butafenacil	134605-64-4	148	307938631	TP0001651A03_6_10.000000uM_DMEM_12h_TC00283174_G04	MCF7 Cells		tp0001651a03_6_10.000000um_dmem_12h_tc00283174_g04 mcf7 cells na	in vitro
Butafenacil	134605-64-4	148	307938589	TP0001651A03_2_0.100000uM_DMEM_12h_TC00283174_E10	MCF7 Cells		tp0001651a03_2_0.100000um_dmem_12h_tc00283174_e10 mcf7 cells na	in vitro
Butafenacil	134605-64-4	148	307938579	TP0001651A03_8_100.000000uM_DMEM_12h_TC00283174_D24	MCF7 Cells		tp0001651a03_8_100.000000um_dmem_12h_tc00283174_d24 mcf7 cells na	in vitro
Butafenacil	134605-64-4	148	307938564	TP0001651A03_4_1.000000uM_DMEM_12h_TC00283174_D09	MCF7 Cells		tp0001651a03_4_1.000000um_dmem_12h_tc00283174_d09 mcf7 cells na	in vitro
Butafenacil	134605-64-4	148	307941096	TP0001651A03_4_1.000000uM_PRF.DMEM_12h_TC00283200_O14	MCF7 Cells		tp0001651a03_4_1.000000um_prf.dmem_12h_tc00283200_o14 mcf7 cells na	in vitro
Butafenacil	134605-64-4	148	307941084	TP0001651A03_8_100.000000uM_PRF.DMEM_12h_TC00283200_O02	MCF7 Cells		tp0001651a03_8_100.000000um_prf.dmem_12h_tc00283200_o02 mcf7 cells na	in vitro
Butafenacil	134605-64-4	148	307941070	TP0001651A03_1_0.030000uM_PRF.DMEM_12h_TC00283200_N11	MCF7 Cells		tp0001651a03_1_0.030000um_prf.dmem_12h_tc00283200_n11 mcf7 cells na	in vitro
Butafenacil	134605-64-4	148	307941069	TP0001651A03_5_3.000000uM_PRF.DMEM_12h_TC00283200_N10	MCF7 Cells		tp0001651a03_5_3.000000um_prf.dmem_12h_tc00283200_n10 mcf7 cells na	in vitro
Butafenacil	134605-64-4	148	307941056	TP0001651A03_7_30.000000uM_PRF.DMEM_12h_TC00283200_M20	MCF7 Cells		tp0001651a03_7_30.000000um_prf.dmem_12h_tc00283200_m20 mcf7 cells na	in vitro
Butafenacil	134605-64-4	148	307941026	TP0001651A03_2_0.100000uM_PRF.DMEM_12h_TC00283200_L13	MCF7 Cells		tp0001651a03_2_0.100000um_prf.dmem_12h_tc00283200_l13 mcf7 cells na	in vitro
Butafenacil	134605-64-4	148	307941022	TP0001651A03_6_10.000000uM_PRF.DMEM_12h_TC00283200_L09	MCF7 Cells		tp0001651a03_6_10.000000um_prf.dmem_12h_tc00283200_l09 mcf7 cells na	in vitro
Butafenacil	134605-64-4	148	307940950	TP0001651A03_3_0.300000uM_PRF.DMEM_12h_TC00283200_I07	MCF7 Cells		tp0001651a03_3_0.300000um_prf.dmem_12h_tc00283200_i07 mcf7 cells na	in vitro
Butafenacil	134605-64-4	148	307940747	TP0001651A03_8_100.000000uM_PRF.DMEM_6h_TC00283197_P20	MCF7 Cells		tp0001651a03_8_100.000000um_prf.dmem_6h_tc00283197_p20 mcf7 cells na	in vitro
Butafenacil	134605-64-4	148	307940636	TP0001651A03_5_3.000000uM_PRF.DMEM_6h_TC00283197_K24	MCF7 Cells		tp0001651a03_5_3.000000um_prf.dmem_6h_tc00283197_k24 mcf7 cells na	in vitro
Butafenacil	134605-64-4	148	307940595	TP0001651A03_3_0.300000uM_PRF.DMEM_6h_TC00283197_J06	MCF7 Cells		tp0001651a03_3_0.300000um_prf.dmem_6h_tc00283197_j06 mcf7 cells na	in vitro
Butafenacil	134605-64-4	148	307940585	TP0001651A03_2_0.100000uM_PRF.DMEM_6h_TC00283197_I20	MCF7 Cells		tp0001651a03_2_0.100000um_prf.dmem_6h_tc00283197_i20 mcf7 cells na	in vitro
Butafenacil	134605-64-4	148	307940578	TP0001651A03_4_1.000000uM_PRF.DMEM_6h_TC00283197_I13	MCF7 Cells		tp0001651a03_4_1.000000um_prf.dmem_6h_tc00283197_i13 mcf7 cells na	in vitro
Butafenacil	134605-64-4	148	307940558	TP0001651A03_1_0.030000uM_PRF.DMEM_6h_TC00283197_H17	MCF7 Cells		tp0001651a03_1_0.030000um_prf.dmem_6h_tc00283197_h17 mcf7 cells na	in vitro
Butafenacil	134605-64-4	148	307940449	TP0001651A03_7_30.000000uM_PRF.DMEM_6h_TC00283197_D04	MCF7 Cells		tp0001651a03_7_30.000000um_prf.dmem_6h_tc00283197_d04 mcf7 cells na	in vitro
Butafenacil	134605-64-4	148	307940410	TP0001651A03_6_10.000000uM_PRF.DMEM_6h_TC00283197_B13	MCF7 Cells		tp0001651a03_6_10.000000um_prf.dmem_6h_tc00283197_b13 mcf7 cells na	in vitro
Butafenacil	134605-64-4	148	307940339	TP0001651A03_2_0.100000uM_DMEM_24h_TC00283191_O13	MCF7 Cells		tp0001651a03_2_0.100000um_dmem_24h_tc00283191_o13 mcf7 cells na	in vitro
Butafenacil	134605-64-4	148	307940314	TP0001651A03_7_30.000000uM_DMEM_24h_TC00283191_N11	MCF7 Cells		tp0001651a03_7_30.000000um_dmem_24h_tc00283191_n11 mcf7 cells na	in vitro
Butafenacil	134605-64-4	148	307940253	TP0001651A03_5_3.000000uM_DMEM_24h_TC00283191_K19	MCF7 Cells		tp0001651a03_5_3.000000um_dmem_24h_tc00283191_k19 mcf7 cells na	in vitro
Butafenacil	134605-64-4	148	307940216	TP0001651A03_6_10.000000uM_DMEM_24h_TC00283191_J05	MCF7 Cells		tp0001651a03_6_10.000000um_dmem_24h_tc00283191_j05 mcf7 cells na	in vitro
Butafenacil	134605-64-4	148	307940150	TP0001651A03_3_0.300000uM_DMEM_24h_TC00283191_G11	MCF7 Cells		tp0001651a03_3_0.300000um_dmem_24h_tc00283191_g11 mcf7 cells na	in vitro
Butafenacil	134605-64-4	148	307940142	TP0001651A03_1_0.030000uM_DMEM_24h_TC00283191_G03	MCF7 Cells		tp0001651a03_1_0.030000um_dmem_24h_tc00283191_g03 mcf7 cells na	in vitro
Butafenacil	134605-64-4	148	307940139	TP0001651A03_4_1.000000uM_DMEM_24h_TC00283191_F24	MCF7 Cells		tp0001651a03_4_1.000000um_dmem_24h_tc00283191_f24 mcf7 cells na	in vitro
Butafenacil	134605-64-4	148	307940074	TP0001651A03_8_100.000000uM_DMEM_24h_TC00283191_D07	MCF7 Cells		tp0001651a03_8_100.000000um_dmem_24h_tc00283191_d07 mcf7 cells na	in vitro
Butafenacil	134605-64-4	148	307939972	TP0001651A03_3_0.300000uM_PRF.DMEM_24h_TC00283185_O24	MCF7 Cells		tp0001651a03_3_0.300000um_prf.dmem_24h_tc00283185_o24 mcf7 cells na	in vitro
Butafenacil	134605-64-4	148	307939959	TP0001651A03_7_30.000000uM_PRF.DMEM_24h_TC00283185_O11	MCF7 Cells		tp0001651a03_7_30.000000um_prf.dmem_24h_tc00283185_o11 mcf7 cells na	in vitro
Butafenacil	134605-64-4	148	307939956	TP0001651A03_8_100.000000uM_PRF.DMEM_24h_TC00283185_O08	MCF7 Cells		tp0001651a03_8_100.000000um_prf.dmem_24h_tc00283185_o08 mcf7 cells na	in vitro
Butafenacil	134605-64-4	148	307939948	TP0001651A03_6_10.000000uM_PRF.DMEM_24h_TC00283185_N23	MCF7 Cells		tp0001651a03_6_10.000000um_prf.dmem_24h_tc00283185_n23 mcf7 cells na	in vitro
Butafenacil	134605-64-4	148	307939847	TP0001651A03_4_1.000000uM_PRF.DMEM_24h_TC00283185_J14	MCF7 Cells		tp0001651a03_4_1.000000um_prf.dmem_24h_tc00283185_j14 mcf7 cells na	in vitro
Butafenacil	134605-64-4	148	307939748	TP0001651A03_5_3.000000uM_PRF.DMEM_24h_TC00283185_F11	MCF7 Cells		tp0001651a03_5_3.000000um_prf.dmem_24h_tc00283185_f11 mcf7 cells na	in vitro
Butafenacil	134605-64-4	148	307939725	TP0001651A03_1_0.030000uM_PRF.DMEM_24h_TC00283185_E12	MCF7 Cells		tp0001651a03_1_0.030000um_prf.dmem_24h_tc00283185_e12 mcf7 cells na	in vitro
Butafenacil	134605-64-4	148	307939643	TP0001651A03_2_0.100000uM_PRF.DMEM_24h_TC00283185_B02	MCF7 Cells		tp0001651a03_2_0.100000um_prf.dmem_24h_tc00283185_b02 mcf7 cells na	in vitro
Butafenacil	134605-64-4	148	307939593	TP0001651A03_2_0.100000uM_PRF.DMEM_12h_TC00283182_O23	MCF7 Cells		tp0001651a03_2_0.100000um_prf.dmem_12h_tc00283182_o23 mcf7 cells na	in vitro
Butafenacil	134605-64-4	148	307939590	TP0001651A03_1_0.030000uM_PRF.DMEM_12h_TC00283182_O20	MCF7 Cells		tp0001651a03_1_0.030000um_prf.dmem_12h_tc00283182_o20 mcf7 cells na	in vitro
Butafenacil	134605-64-4	148	307939510	TP0001651A03_3_0.300000uM_PRF.DMEM_12h_TC00283182_L09	MCF7 Cells		tp0001651a03_3_0.300000um_prf.dmem_12h_tc00283182_l09 mcf7 cells na	in vitro
Butafenacil	134605-64-4	148	307939329	TP0001651A03_4_1.000000uM_PRF.DMEM_12h_TC00283182_D18	MCF7 Cells		tp0001651a03_4_1.000000um_prf.dmem_12h_tc00283182_d18 mcf7 cells na	in vitro
Butafenacil	134605-64-4	148	307939327	TP0001651A03_5_3.000000uM_PRF.DMEM_12h_TC00283182_D16	MCF7 Cells		tp0001651a03_5_3.000000um_prf.dmem_12h_tc00283182_d16 mcf7 cells na	in vitro
Butafenacil	134605-64-4	148	307939320	TP0001651A03_7_30.000000uM_PRF.DMEM_12h_TC00283182_D09	MCF7 Cells		tp0001651a03_7_30.000000um_prf.dmem_12h_tc00283182_d09 mcf7 cells na	in vitro
Butafenacil	134605-64-4	148	307939249	TP0001651A03_6_10.000000uM_PRF.DMEM_12h_TC00283182_A10	MCF7 Cells		tp0001651a03_6_10.000000um_prf.dmem_12h_tc00283182_a10 mcf7 cells na	in vitro
Butafenacil	134605-64-4	148	307939244	TP0001651A03_8_100.000000uM_PRF.DMEM_12h_TC00283182_A05	MCF7 Cells		tp0001651a03_8_100.000000um_prf.dmem_12h_tc00283182_a05 mcf7 cells na	in vitro
Butafenacil	134605-64-4	148	307943372	TP0001651A03_3_0.300000uM_PRF.DMEM_24h_TC00283227_O22	MCF7 Cells		tp0001651a03_3_0.300000um_prf.dmem_24h_tc00283227_o22 mcf7 cells na	in vitro
Butafenacil	134605-64-4	148	307943342	TP0001651A03_6_10.000000uM_PRF.DMEM_24h_TC00283227_N15	MCF7 Cells		tp0001651a03_6_10.000000um_prf.dmem_24h_tc00283227_n15 mcf7 cells na	in vitro
Butafenacil	134605-64-4	148	307943293	TP0001651A03_2_0.100000uM_PRF.DMEM_24h_TC00283227_L12	MCF7 Cells		tp0001651a03_2_0.100000um_prf.dmem_24h_tc00283227_l12 mcf7 cells na	in vitro
Butafenacil	134605-64-4	148	307943220	TP0001651A03_8_100.000000uM_PRF.DMEM_24h_TC00283227_I09	MCF7 Cells		tp0001651a03_8_100.000000um_prf.dmem_24h_tc00283227_i09 mcf7 cells na	in vitro
Butafenacil	134605-64-4	148	307943114	TP0001651A03_4_1.000000uM_PRF.DMEM_24h_TC00283227_D23	MCF7 Cells		tp0001651a03_4_1.000000um_prf.dmem_24h_tc00283227_d23 mcf7 cells na	in vitro
Butafenacil	134605-64-4	148	307943110	TP0001651A03_5_3.000000uM_PRF.DMEM_24h_TC00283227_D19	MCF7 Cells		tp0001651a03_5_3.000000um_prf.dmem_24h_tc00283227_d19 mcf7 cells na	in vitro
Butafenacil	134605-64-4	148	307943039	TP0001651A03_1_0.030000uM_PRF.DMEM_24h_TC00283227_A20	MCF7 Cells		tp0001651a03_1_0.030000um_prf.dmem_24h_tc00283227_a20 mcf7 cells na	in vitro
Butafenacil	134605-64-4	148	307943024	TP0001651A03_7_30.000000uM_PRF.DMEM_24h_TC00283227_A05	MCF7 Cells		tp0001651a03_7_30.000000um_prf.dmem_24h_tc00283227_a05 mcf7 cells na	in vitro
Butafenacil	134605-64-4	148	307942997	TP0001651A03_2_0.100000uM_PRF.DMEM_12h_TC00283224_P02	MCF7 Cells		tp0001651a03_2_0.100000um_prf.dmem_12h_tc00283224_p02 mcf7 cells na	in vitro
Butafenacil	134605-64-4	148	307942972	TP0001651A03_6_10.000000uM_PRF.DMEM_12h_TC00283224_N23	MCF7 Cells		tp0001651a03_6_10.000000um_prf.dmem_12h_tc00283224_n23 mcf7 cells na	in vitro
Butafenacil	134605-64-4	148	307942943	TP0001651A03_3_0.300000uM_PRF.DMEM_12h_TC00283224_M17	MCF7 Cells		tp0001651a03_3_0.300000um_prf.dmem_12h_tc00283224_m17 mcf7 cells na	in vitro
Butafenacil	134605-64-4	148	307942916	TP0001651A03_1_0.030000uM_PRF.DMEM_12h_TC00283224_L13	MCF7 Cells		tp0001651a03_1_0.030000um_prf.dmem_12h_tc00283224_l13 mcf7 cells na	in vitro
Butafenacil	134605-64-4	148	307942911	TP0001651A03_4_1.000000uM_PRF.DMEM_12h_TC00283224_L08	MCF7 Cells		tp0001651a03_4_1.000000um_prf.dmem_12h_tc00283224_l08 mcf7 cells na	in vitro
Butafenacil	134605-64-4	148	307942835	TP0001651A03_5_3.000000uM_PRF.DMEM_12h_TC00283224_I02	MCF7 Cells		tp0001651a03_5_3.000000um_prf.dmem_12h_tc00283224_i02 mcf7 cells na	in vitro
Butafenacil	134605-64-4	148	307942772	TP0001651A03_7_30.000000uM_PRF.DMEM_12h_TC00283224_F11	MCF7 Cells		tp0001651a03_7_30.000000um_prf.dmem_12h_tc00283224_f11 mcf7 cells na	in vitro
Butafenacil	134605-64-4	148	307942695	TP0001651A03_8_100.000000uM_PRF.DMEM_12h_TC00283224_C06	MCF7 Cells		tp0001651a03_8_100.000000um_prf.dmem_12h_tc00283224_c06 mcf7 cells na	in vitro
Butafenacil	134605-64-4	148	307942639	TP0001651A03_8_100.000000uM_PRF.DMEM_6h_TC00283221_P22	MCF7 Cells		tp0001651a03_8_100.000000um_prf.dmem_6h_tc00283221_p22 mcf7 cells na	in vitro
Butafenacil	134605-64-4	148	307942626	TP0001651A03_4_1.000000uM_PRF.DMEM_6h_TC00283221_P09	MCF7 Cells		tp0001651a03_4_1.000000um_prf.dmem_6h_tc00283221_p09 mcf7 cells na	in vitro
Butafenacil	134605-64-4	148	307942611	TP0001651A03_7_30.000000uM_PRF.DMEM_6h_TC00283221_O17	MCF7 Cells		tp0001651a03_7_30.000000um_prf.dmem_6h_tc00283221_o17 mcf7 cells na	in vitro
Butafenacil	134605-64-4	148	307942545	TP0001651A03_2_0.100000uM_PRF.DMEM_6h_TC00283221_L20	MCF7 Cells		tp0001651a03_2_0.100000um_prf.dmem_6h_tc00283221_l20 mcf7 cells na	in vitro
Butafenacil	134605-64-4	148	307942504	TP0001651A03_3_0.300000uM_PRF.DMEM_6h_TC00283221_K02	MCF7 Cells		tp0001651a03_3_0.300000um_prf.dmem_6h_tc00283221_k02 mcf7 cells na	in vitro
Butafenacil	134605-64-4	148	307942467	TP0001651A03_1_0.030000uM_PRF.DMEM_6h_TC00283221_I12	MCF7 Cells		tp0001651a03_1_0.030000um_prf.dmem_6h_tc00283221_i12 mcf7 cells na	in vitro
Butafenacil	134605-64-4	148	307942460	TP0001651A03_5_3.000000uM_PRF.DMEM_6h_TC00283221_I05	MCF7 Cells		tp0001651a03_5_3.000000um_prf.dmem_6h_tc00283221_i05 mcf7 cells na	in vitro
Butafenacil	134605-64-4	148	307942387	TP0001651A03_6_10.000000uM_PRF.DMEM_6h_TC00283221_F04	MCF7 Cells		tp0001651a03_6_10.000000um_prf.dmem_6h_tc00283221_f04 mcf7 cells na	in vitro
Butafenacil	134605-64-4	148	307942235	TP0001651A03_4_1.000000uM_DMEM_24h_TC00283215_O19	MCF7 Cells		tp0001651a03_4_1.000000um_dmem_24h_tc00283215_o19 mcf7 cells na	in vitro
Butafenacil	134605-64-4	148	307942119	TP0001651A03_1_0.030000uM_DMEM_24h_TC00283215_J18	MCF7 Cells		tp0001651a03_1_0.030000um_dmem_24h_tc00283215_j18 mcf7 cells na	in vitro
Butafenacil	134605-64-4	148	307942108	TP0001651A03_3_0.300000uM_DMEM_24h_TC00283215_J07	MCF7 Cells		tp0001651a03_3_0.300000um_dmem_24h_tc00283215_j07 mcf7 cells na	in vitro
Butafenacil	134605-64-4	148	307942107	TP0001651A03_7_30.000000uM_DMEM_24h_TC00283215_J06	MCF7 Cells		tp0001651a03_7_30.000000um_dmem_24h_tc00283215_j06 mcf7 cells na	in vitro
Cyproconazole	94361-06-5	174	200262419	Informing Hazard Identification and Risk Characterization of Environmental Chemicals by Combining Transcriptomic and Functional Data from Human Induced Pluripotent Stem Cell-Derived Cardiomyocytes	Cardiovascular disease remains a significant global health concern, yet the cardiotoxic effects of environmental chemicals are largely unexplored. Human induced pluripotent stem cell-derived cardiomyocytes (iPSC-Cardiomyocytes) are well-established as valuable high-throughput cardiotoxicity testing model based on the analysis of various beating parameters; however, additional adverse effects that…		informing hazard identification and risk characterization of environmental chemicals by combining transcriptomic and functional data from human induced pluripotent stem cell-derived cardiomyocytes cardiovascular disease remains a significant global health concern, yet the cardiotoxic effects of environmental chemicals are largely unexplored. human induced pluripotent stem cell-derived cardiomyocy…	in vitro
Cyproconazole	94361-06-5	174	200249377	Exploring the Effects of Experimental Parameters and Data Modeling Approaches on In Vitro Transcriptomic Point-of-Departure Estimates	Multiple new approach methods (NAMs) are being developed to rapidly screen large numbers of chemicals to aid in hazard evaluation and risk assessments. High-throughput transcriptomics (HTTr) in human cell lines has been proposed as a first-tier screening approach for determining the types of bioactivity a chemical can cause (activation of specific targets vs. generalized cell stress) and for calc…		exploring the effects of experimental parameters and data modeling approaches on in vitro transcriptomic point-of-departure estimates multiple new approach methods (nams) are being developed to rapidly screen large numbers of chemicals to aid in hazard evaluation and risk assessments. high-throughput transcriptomics (httr) in human cell lines has been proposed as a first-tier screening approach f…	in vitro
Cyproconazole	94361-06-5	174	200217527	Cyproconazole induces altered expression of adipogenic and osteoblast genes in zebrafish	To investigate gene expression changes induced by the fungicide cyproconazole that affect skeletal development in zebrafish, zebrafish embryos were treated with cyproconazole followed by mRNA sequencing.		Zebrafish	in vivo
Cyproconazole	94361-06-5	174	200162855	High-Throughput Transcriptomics Platform for Screening Environmental Chemicals	New approach methodologies (NAMs) that efficiently provide information about chemical hazard without using whole animals are needed to accelerate the pace of chemical safety assessments. Technological advancements in gene expression assays have made in vitro high-throughput transcriptomics (HTTr) a feasible option for NAMs-based hazard characterization of environmental chemicals. In the present s…		high-throughput transcriptomics platform for screening environmental chemicals new approach methodologies (nams) that efficiently provide information about chemical hazard without using whole animals are needed to accelerate the pace of chemical safety assessments. technological advancements in gene expression assays have made in vitro high-throughput transcriptomics (httr) a feasible option for …	in vitro
Cyproconazole	94361-06-5	174	200147379	Examination of gene expression changes after exposure to 29 chemicals in rat primary hepatocytes	In this study we examined transcriptional responses to 29 ToxCast chemicals in dose-response format. The chemicals were selected because in vitro transcriptional effects could be extrapolated to in vivo effects including liver cancer and steatosis incidences using in vitro to in vivo extrapolation.		examination of gene expression changes after exposure to 29 chemicals in rat primary hepatocytes in this study we examined transcriptional responses to 29 toxcast chemicals in dose-response format. the chemicals were selected because in vitro transcriptional effects could be extrapolated to in vivo effects including liver cancer and steatosis incidences using in vitro to in vivo extrapolation. na	in vitro
Cyproconazole	94361-06-5	174	200094521	Identification of transcriptome signatures and biomarkers specific for potential developmental toxicants inhibiting human neural crest cell migration	The in vitro test battery of the European research consortium ESNATS (‘novel stem cell-based test systems’) has been used to screen for potential human developmental toxicants. As part of this effort, the migration of neural crest (MINC) assay has been used to evaluate chemical effects on neural crest function. It identified some drug-like compounds in addition to known environmental toxicants. T…		identification of transcriptome signatures and biomarkers specific for potential developmental toxicants inhibiting human neural crest cell migration the in vitro test battery of the european research consortium esnats (‘novel stem cell-based test systems’) has been used to screen for potential human developmental toxicants. as part of this effort, the migration of neural crest (minc) assay has b…	in vitro
Cyproconazole	94361-06-5	174	200070249	Identification of chemicals that mimic transcriptional changes associated with autism, brain aging and neurodegeneration	Environmental factors, including pesticides, have been linked to autism and neurodegeneration risk using retrospective epidemiological studies. Here, we sought to prospectively identify chemicals that share transcriptomic signatures with neurological disorders by exposing mouse cortical neuron-enriched cultures to hundreds of chemicals commonly found in the environment and on food. We find that r…		identification of chemicals that mimic transcriptional changes associated with autism, brain aging and neurodegeneration environmental factors, including pesticides, have been linked to autism and neurodegeneration risk using retrospective epidemiological studies. here, we sought to prospectively identify chemicals that share transcriptomic signatures with neurological disorders by exposing mouse…	in vitro
Cyproconazole	94361-06-5	174	308166380	Plate6_K05	iPSC-Cardiomyocytes		plate6_k05 ipsc-cardiomyocytes na	in vitro
Cyproconazole	94361-06-5	174	308166365	Plate6_J05	iPSC-Cardiomyocytes		plate6_j05 ipsc-cardiomyocytes na	in vitro
Cyproconazole	94361-06-5	174	308166350	Plate6_I05	iPSC-Cardiomyocytes		plate6_i05 ipsc-cardiomyocytes na	in vitro
Cyproconazole	94361-06-5	174	308166336	Plate6_H05	iPSC-Cardiomyocytes		plate6_h05 ipsc-cardiomyocytes na	in vitro
Cyproconazole	94361-06-5	174	308166314	Plate6_G05	iPSC-Cardiomyocytes		plate6_g05 ipsc-cardiomyocytes na	in vitro
Cyproconazole	94361-06-5	174	308166273	Plate6_E05	iPSC-Cardiomyocytes		plate6_e05 ipsc-cardiomyocytes na	in vitro
Cyproconazole	94361-06-5	174	308166251	Plate6_F05	iPSC-Cardiomyocytes		plate6_f05 ipsc-cardiomyocytes na	in vitro
Cyproconazole	94361-06-5	174	308166209	Plate6_C05	iPSC-Cardiomyocytes		plate6_c05 ipsc-cardiomyocytes na	in vitro
Cyproconazole	94361-06-5	174	308166187	Plate6_D05	iPSC-Cardiomyocytes		plate6_d05 ipsc-cardiomyocytes na	in vitro
Cyproconazole	94361-06-5	174	307938434	TP0001651A06_7_30.000000uM_DMEM_24h_TC00283157_N21	MCF7 Cells		tp0001651a06_7_30.000000um_dmem_24h_tc00283157_n21 mcf7 cells na	in vitro
Cyproconazole	94361-06-5	174	307938420	TP0001651A06_1_0.030000uM_DMEM_24h_TC00283157_N07	MCF7 Cells		tp0001651a06_1_0.030000um_dmem_24h_tc00283157_n07 mcf7 cells na	in vitro
Cyproconazole	94361-06-5	174	307938414	TP0001651A06_5_3.000000uM_DMEM_24h_TC00283157_M24	MCF7 Cells		tp0001651a06_5_3.000000um_dmem_24h_tc00283157_m24 mcf7 cells na	in vitro
Cyproconazole	94361-06-5	174	307938352	TP0001651A06_2_0.100000uM_DMEM_24h_TC00283157_K08	MCF7 Cells		tp0001651a06_2_0.100000um_dmem_24h_tc00283157_k08 mcf7 cells na	in vitro
Cyproconazole	94361-06-5	174	307938339	TP0001651A06_4_1.000000uM_DMEM_24h_TC00283157_J18	MCF7 Cells		tp0001651a06_4_1.000000um_dmem_24h_tc00283157_j18 mcf7 cells na	in vitro
Cyproconazole	94361-06-5	174	307938296	TP0001651A06_8_100.000000uM_DMEM_24h_TC00283157_H23	MCF7 Cells		tp0001651a06_8_100.000000um_dmem_24h_tc00283157_h23 mcf7 cells na	in vitro
Cyproconazole	94361-06-5	174	307938174	TP0001651A06_6_10.000000uM_DMEM_24h_TC00283157_C21	MCF7 Cells		tp0001651a06_6_10.000000um_dmem_24h_tc00283157_c21 mcf7 cells na	in vitro
Cyproconazole	94361-06-5	174	307938119	TP0001651A06_3_0.300000uM_DMEM_24h_TC00283157_A14	MCF7 Cells		tp0001651a06_3_0.300000um_dmem_24h_tc00283157_a14 mcf7 cells na	in vitro
Cyproconazole	94361-06-5	174	307938034	TP0001651A06_2_0.100000uM_DMEM_12h_TC00283154_M22	MCF7 Cells		tp0001651a06_2_0.100000um_dmem_12h_tc00283154_m22 mcf7 cells na	in vitro
Cyproconazole	94361-06-5	174	307938027	TP0001651A06_1_0.030000uM_DMEM_12h_TC00283154_M15	MCF7 Cells		tp0001651a06_1_0.030000um_dmem_12h_tc00283154_m15 mcf7 cells na	in vitro
Cyproconazole	94361-06-5	174	307937995	TP0001651A06_8_100.000000uM_DMEM_12h_TC00283154_L06	MCF7 Cells		tp0001651a06_8_100.000000um_dmem_12h_tc00283154_l06 mcf7 cells na	in vitro
Cyproconazole	94361-06-5	174	307937990	TP0001651A06_5_3.000000uM_DMEM_12h_TC00283154_K24	MCF7 Cells		tp0001651a06_5_3.000000um_dmem_12h_tc00283154_k24 mcf7 cells na	in vitro
Cyproconazole	94361-06-5	174	307937905	TP0001651A06_7_30.000000uM_DMEM_12h_TC00283154_H10	MCF7 Cells		tp0001651a06_7_30.000000um_dmem_12h_tc00283154_h10 mcf7 cells na	in vitro
Cyproconazole	94361-06-5	174	307939124	TP0001651A06_5_3.000000uM_PRF.DMEM_6h_TC00283179_K24	MCF7 Cells		tp0001651a06_5_3.000000um_prf.dmem_6h_tc00283179_k24 mcf7 cells na	in vitro
Cyproconazole	94361-06-5	174	307939112	TP0001651A06_7_30.000000uM_PRF.DMEM_6h_TC00283179_K12	MCF7 Cells		tp0001651a06_7_30.000000um_prf.dmem_6h_tc00283179_k12 mcf7 cells na	in vitro
Cyproconazole	94361-06-5	174	307939041	TP0001651A06_2_0.100000uM_PRF.DMEM_6h_TC00283179_H12	MCF7 Cells		tp0001651a06_2_0.100000um_prf.dmem_6h_tc00283179_h12 mcf7 cells na	in vitro
Cyproconazole	94361-06-5	174	307939002	TP0001651A06_6_10.000000uM_PRF.DMEM_6h_TC00283179_F21	MCF7 Cells		tp0001651a06_6_10.000000um_prf.dmem_6h_tc00283179_f21 mcf7 cells na	in vitro
Cyproconazole	94361-06-5	174	307938990	TP0001651A06_8_100.000000uM_PRF.DMEM_6h_TC00283179_F09	MCF7 Cells		tp0001651a06_8_100.000000um_prf.dmem_6h_tc00283179_f09 mcf7 cells na	in vitro
Cyproconazole	94361-06-5	174	307938942	TP0001651A06_4_1.000000uM_PRF.DMEM_6h_TC00283179_D09	MCF7 Cells		tp0001651a06_4_1.000000um_prf.dmem_6h_tc00283179_d09 mcf7 cells na	in vitro
Cyproconazole	94361-06-5	174	307938879	TP0001651A06_3_0.300000uM_PRF.DMEM_6h_TC00283179_A18	MCF7 Cells		tp0001651a06_3_0.300000um_prf.dmem_6h_tc00283179_a18 mcf7 cells na	in vitro
Cyproconazole	94361-06-5	174	307938874	TP0001651A06_1_0.030000uM_PRF.DMEM_6h_TC00283179_A13	MCF7 Cells		tp0001651a06_1_0.030000um_prf.dmem_6h_tc00283179_a13 mcf7 cells na	in vitro
Cyproconazole	94361-06-5	174	307938853	TP0001651A06_8_100.000000uM_DMEM_12h_TC00283174_P16	MCF7 Cells		tp0001651a06_8_100.000000um_dmem_12h_tc00283174_p16 mcf7 cells na	in vitro
Cyproconazole	94361-06-5	174	307938852	TP0001651A06_7_30.000000uM_DMEM_12h_TC00283174_P15	MCF7 Cells		tp0001651a06_7_30.000000um_dmem_12h_tc00283174_p15 mcf7 cells na	in vitro
Cyproconazole	94361-06-5	174	307938762	TP0001651A06_6_10.000000uM_DMEM_12h_TC00283174_L17	MCF7 Cells		tp0001651a06_6_10.000000um_dmem_12h_tc00283174_l17 mcf7 cells na	in vitro
Cyproconazole	94361-06-5	174	307938696	TP0001651A06_5_3.000000uM_DMEM_12h_TC00283174_I21	MCF7 Cells		tp0001651a06_5_3.000000um_dmem_12h_tc00283174_i21 mcf7 cells na	in vitro
Cyproconazole	94361-06-5	174	307938678	TP0001651A06_4_1.000000uM_DMEM_12h_TC00283174_I03	MCF7 Cells		tp0001651a06_4_1.000000um_dmem_12h_tc00283174_i03 mcf7 cells na	in vitro
Cyproconazole	94361-06-5	174	307938545	TP0001651A06_2_0.100000uM_DMEM_12h_TC00283174_C14	MCF7 Cells		tp0001651a06_2_0.100000um_dmem_12h_tc00283174_c14 mcf7 cells na	in vitro
Cyproconazole	94361-06-5	174	307938536	TP0001651A06_3_0.300000uM_DMEM_12h_TC00283174_C05	MCF7 Cells		tp0001651a06_3_0.300000um_dmem_12h_tc00283174_c05 mcf7 cells na	in vitro
Cyproconazole	94361-06-5	174	307938521	TP0001651A06_1_0.030000uM_DMEM_12h_TC00283174_B14	MCF7 Cells		tp0001651a06_1_0.030000um_dmem_12h_tc00283174_b14 mcf7 cells na	in vitro
Cyproconazole	94361-06-5	174	307941184	TP0001651A06_5_3.000000uM_PRF.DMEM_24h_TC00283203_C07	MCF7 Cells		tp0001651a06_5_3.000000um_prf.dmem_24h_tc00283203_c07 mcf7 cells na	in vitro
Cyproconazole	94361-06-5	174	307941089	TP0001651A06_8_100.000000uM_PRF.DMEM_12h_TC00283200_O07	MCF7 Cells		tp0001651a06_8_100.000000um_prf.dmem_12h_tc00283200_o07 mcf7 cells na	in vitro
Cyproconazole	94361-06-5	174	307941083	TP0001651A06_5_3.000000uM_PRF.DMEM_12h_TC00283200_N24	MCF7 Cells		tp0001651a06_5_3.000000um_prf.dmem_12h_tc00283200_n24 mcf7 cells na	in vitro
Cyproconazole	94361-06-5	174	307941024	TP0001651A06_3_0.300000uM_PRF.DMEM_12h_TC00283200_L11	MCF7 Cells		tp0001651a06_3_0.300000um_prf.dmem_12h_tc00283200_l11 mcf7 cells na	in vitro
Cyproconazole	94361-06-5	174	307940940	TP0001651A06_2_0.100000uM_PRF.DMEM_12h_TC00283200_H21	MCF7 Cells		tp0001651a06_2_0.100000um_prf.dmem_12h_tc00283200_h21 mcf7 cells na	in vitro
Cyproconazole	94361-06-5	174	307940885	TP0001651A06_6_10.000000uM_PRF.DMEM_12h_TC00283200_F14	MCF7 Cells		tp0001651a06_6_10.000000um_prf.dmem_12h_tc00283200_f14 mcf7 cells na	in vitro
Cyproconazole	94361-06-5	174	307940843	TP0001651A06_7_30.000000uM_PRF.DMEM_12h_TC00283200_D20	MCF7 Cells		tp0001651a06_7_30.000000um_prf.dmem_12h_tc00283200_d20 mcf7 cells na	in vitro
Cyproconazole	94361-06-5	174	307940839	TP0001651A06_4_1.000000uM_PRF.DMEM_12h_TC00283200_D16	MCF7 Cells		tp0001651a06_4_1.000000um_prf.dmem_12h_tc00283200_d16 mcf7 cells na	in vitro
Cyproconazole	94361-06-5	174	307940796	TP0001651A06_1_0.030000uM_PRF.DMEM_12h_TC00283200_B21	MCF7 Cells		tp0001651a06_1_0.030000um_prf.dmem_12h_tc00283200_b21 mcf7 cells na	in vitro
Cyproconazole	94361-06-5	174	307940657	TP0001651A06_5_3.000000uM_PRF.DMEM_6h_TC00283197_L22	MCF7 Cells		tp0001651a06_5_3.000000um_prf.dmem_6h_tc00283197_l22 mcf7 cells na	in vitro
Cyproconazole	94361-06-5	174	307940607	TP0001651A06_7_30.000000uM_PRF.DMEM_6h_TC00283197_J18	MCF7 Cells		tp0001651a06_7_30.000000um_prf.dmem_6h_tc00283197_j18 mcf7 cells na	in vitro
Cyproconazole	94361-06-5	174	307940591	TP0001651A06_1_0.030000uM_PRF.DMEM_6h_TC00283197_J02	MCF7 Cells		tp0001651a06_1_0.030000um_prf.dmem_6h_tc00283197_j02 mcf7 cells na	in vitro
Cyproconazole	94361-06-5	174	307940573	TP0001651A06_6_10.000000uM_PRF.DMEM_6h_TC00283197_I08	MCF7 Cells		tp0001651a06_6_10.000000um_prf.dmem_6h_tc00283197_i08 mcf7 cells na	in vitro
Cyproconazole	94361-06-5	174	307940552	TP0001651A06_8_100.000000uM_PRF.DMEM_6h_TC00283197_H11	MCF7 Cells		tp0001651a06_8_100.000000um_prf.dmem_6h_tc00283197_h11 mcf7 cells na	in vitro
Cyproconazole	94361-06-5	174	307940469	TP0001651A06_4_1.000000uM_PRF.DMEM_6h_TC00283197_D24	MCF7 Cells		tp0001651a06_4_1.000000um_prf.dmem_6h_tc00283197_d24 mcf7 cells na	in vitro
Cyproconazole	94361-06-5	174	307940404	TP0001651A06_2_0.100000uM_PRF.DMEM_6h_TC00283197_B07	MCF7 Cells		tp0001651a06_2_0.100000um_prf.dmem_6h_tc00283197_b07 mcf7 cells na	in vitro
Cyproconazole	94361-06-5	174	307940397	TP0001651A06_3_0.300000uM_PRF.DMEM_6h_TC00283197_A24	MCF7 Cells		tp0001651a06_3_0.300000um_prf.dmem_6h_tc00283197_a24 mcf7 cells na	in vitro
Cyproconazole	94361-06-5	174	307940356	TP0001651A06_6_10.000000uM_DMEM_24h_TC00283191_P07	MCF7 Cells		tp0001651a06_6_10.000000um_dmem_24h_tc00283191_p07 mcf7 cells na	in vitro
Cyproconazole	94361-06-5	174	307940272	TP0001651A06_1_0.030000uM_DMEM_24h_TC00283191_L15	MCF7 Cells		tp0001651a06_1_0.030000um_dmem_24h_tc00283191_l15 mcf7 cells na	in vitro
Cyproconazole	94361-06-5	174	307940261	TP0001651A06_5_3.000000uM_DMEM_24h_TC00283191_L04	MCF7 Cells		tp0001651a06_5_3.000000um_dmem_24h_tc00283191_l04 mcf7 cells na	in vitro
Cyproconazole	94361-06-5	174	307940239	TP0001651A06_4_1.000000uM_DMEM_24h_TC00283191_K05	MCF7 Cells		tp0001651a06_4_1.000000um_dmem_24h_tc00283191_k05 mcf7 cells na	in vitro
Cyproconazole	94361-06-5	174	307940196	TP0001651A06_3_0.300000uM_DMEM_24h_TC00283191_I09	MCF7 Cells		tp0001651a06_3_0.300000um_dmem_24h_tc00283191_i09 mcf7 cells na	in vitro
Cyproconazole	94361-06-5	174	307940123	TP0001651A06_7_30.000000uM_DMEM_24h_TC00283191_F08	MCF7 Cells		tp0001651a06_7_30.000000um_dmem_24h_tc00283191_f08 mcf7 cells na	in vitro
Cyproconazole	94361-06-5	174	307940107	TP0001651A06_8_100.000000uM_DMEM_24h_TC00283191_E16	MCF7 Cells		tp0001651a06_8_100.000000um_dmem_24h_tc00283191_e16 mcf7 cells na	in vitro
Cyproconazole	94361-06-5	174	307939998	TP0001651A06_2_0.100000uM_DMEM_24h_TC00283191_A03	MCF7 Cells		tp0001651a06_2_0.100000um_dmem_24h_tc00283191_a03 mcf7 cells na	in vitro
Cyproconazole	94361-06-5	174	307939920	TP0001651A06_6_10.000000uM_PRF.DMEM_24h_TC00283185_M18	MCF7 Cells		tp0001651a06_6_10.000000um_prf.dmem_24h_tc00283185_m18 mcf7 cells na	in vitro
Cyproconazole	94361-06-5	174	307939857	TP0001651A06_5_3.000000uM_PRF.DMEM_24h_TC00283185_J24	MCF7 Cells		tp0001651a06_5_3.000000um_prf.dmem_24h_tc00283185_j24 mcf7 cells na	in vitro
Cyproconazole	94361-06-5	174	307939732	TP0001651A06_2_0.100000uM_PRF.DMEM_24h_TC00283185_E19	MCF7 Cells		tp0001651a06_2_0.100000um_prf.dmem_24h_tc00283185_e19 mcf7 cells na	in vitro
Cyproconazole	94361-06-5	174	307939707	TP0001651A06_1_0.030000uM_PRF.DMEM_24h_TC00283185_D18	MCF7 Cells		tp0001651a06_1_0.030000um_prf.dmem_24h_tc00283185_d18 mcf7 cells na	in vitro
Cyproconazole	94361-06-5	174	307939691	TP0001651A06_8_100.000000uM_PRF.DMEM_24h_TC00283185_D02	MCF7 Cells		tp0001651a06_8_100.000000um_prf.dmem_24h_tc00283185_d02 mcf7 cells na	in vitro
Cyproconazole	94361-06-5	174	307939676	TP0001651A06_7_30.000000uM_PRF.DMEM_24h_TC00283185_C11	MCF7 Cells		tp0001651a06_7_30.000000um_prf.dmem_24h_tc00283185_c11 mcf7 cells na	in vitro
Cyproconazole	94361-06-5	174	307939648	TP0001651A06_4_1.000000uM_PRF.DMEM_24h_TC00283185_B07	MCF7 Cells		tp0001651a06_4_1.000000um_prf.dmem_24h_tc00283185_b07 mcf7 cells na	in vitro
Cyproconazole	94361-06-5	174	307939635	TP0001651A06_3_0.300000uM_PRF.DMEM_24h_TC00283185_A18	MCF7 Cells		tp0001651a06_3_0.300000um_prf.dmem_24h_tc00283185_a18 mcf7 cells na	in vitro
Cyproconazole	94361-06-5	174	307939573	TP0001651A06_1_0.030000uM_PRF.DMEM_12h_TC00283182_O03	MCF7 Cells		tp0001651a06_1_0.030000um_prf.dmem_12h_tc00283182_o03 mcf7 cells na	in vitro
Cyproconazole	94361-06-5	174	307939553	TP0001651A06_2_0.100000uM_PRF.DMEM_12h_TC00283182_N06	MCF7 Cells		tp0001651a06_2_0.100000um_prf.dmem_12h_tc00283182_n06 mcf7 cells na	in vitro
Cyproconazole	94361-06-5	174	307939507	TP0001651A06_4_1.000000uM_PRF.DMEM_12h_TC00283182_L06	MCF7 Cells		tp0001651a06_4_1.000000um_prf.dmem_12h_tc00283182_l06 mcf7 cells na	in vitro
Cyproconazole	94361-06-5	174	307939472	TP0001651A06_6_10.000000uM_PRF.DMEM_12h_TC00283182_J17	MCF7 Cells		tp0001651a06_6_10.000000um_prf.dmem_12h_tc00283182_j17 mcf7 cells na	in vitro
Cyproconazole	94361-06-5	174	307939407	TP0001651A06_8_100.000000uM_PRF.DMEM_12h_TC00283182_G24	MCF7 Cells		tp0001651a06_8_100.000000um_prf.dmem_12h_tc00283182_g24 mcf7 cells na	in vitro
Cyproconazole	94361-06-5	174	307939346	TP0001651A06_3_0.300000uM_PRF.DMEM_12h_TC00283182_E11	MCF7 Cells		tp0001651a06_3_0.300000um_prf.dmem_12h_tc00283182_e11 mcf7 cells na	in vitro
Cyproconazole	94361-06-5	174	307939266	TP0001651A06_5_3.000000uM_PRF.DMEM_12h_TC00283182_B03	MCF7 Cells		tp0001651a06_5_3.000000um_prf.dmem_12h_tc00283182_b03 mcf7 cells na	in vitro
Cyproconazole	94361-06-5	174	307939255	TP0001651A06_7_30.000000uM_PRF.DMEM_12h_TC00283182_A16	MCF7 Cells		tp0001651a06_7_30.000000um_prf.dmem_12h_tc00283182_a16 mcf7 cells na	in vitro
Cyproconazole	94361-06-5	174	307943389	TP0001651A06_5_3.000000uM_PRF.DMEM_24h_TC00283227_P16	MCF7 Cells		tp0001651a06_5_3.000000um_prf.dmem_24h_tc00283227_p16 mcf7 cells na	in vitro
Cyproconazole	94361-06-5	174	307943353	TP0001651A06_8_100.000000uM_PRF.DMEM_24h_TC00283227_O03	MCF7 Cells		tp0001651a06_8_100.000000um_prf.dmem_24h_tc00283227_o03 mcf7 cells na	in vitro
Cyproconazole	94361-06-5	174	307943337	TP0001651A06_6_10.000000uM_PRF.DMEM_24h_TC00283227_N10	MCF7 Cells		tp0001651a06_6_10.000000um_prf.dmem_24h_tc00283227_n10 mcf7 cells na	in vitro
Cyproconazole	94361-06-5	174	307943321	TP0001651A06_4_1.000000uM_PRF.DMEM_24h_TC00283227_M17	MCF7 Cells		tp0001651a06_4_1.000000um_prf.dmem_24h_tc00283227_m17 mcf7 cells na	in vitro
Cyproconazole	94361-06-5	174	307943269	TP0001651A06_2_0.100000uM_PRF.DMEM_24h_TC00283227_K11	MCF7 Cells		tp0001651a06_2_0.100000um_prf.dmem_24h_tc00283227_k11 mcf7 cells na	in vitro
Cyproconazole	94361-06-5	174	307943250	TP0001651A06_7_30.000000uM_PRF.DMEM_24h_TC00283227_J15	MCF7 Cells		tp0001651a06_7_30.000000um_prf.dmem_24h_tc00283227_j15 mcf7 cells na	in vitro
Cyproconazole	94361-06-5	174	307943248	TP0001651A06_3_0.300000uM_PRF.DMEM_24h_TC00283227_J13	MCF7 Cells		tp0001651a06_3_0.300000um_prf.dmem_24h_tc00283227_j13 mcf7 cells na	in vitro
Cyproconazole	94361-06-5	174	307943065	TP0001651A06_1_0.030000uM_PRF.DMEM_24h_TC00283227_B22	MCF7 Cells		tp0001651a06_1_0.030000um_prf.dmem_24h_tc00283227_b22 mcf7 cells na	in vitro
Cyproconazole	94361-06-5	174	307942887	TP0001651A06_7_30.000000uM_PRF.DMEM_12h_TC00283224_K07	MCF7 Cells		tp0001651a06_7_30.000000um_prf.dmem_12h_tc00283224_k07 mcf7 cells na	in vitro
Cyproconazole	94361-06-5	174	307942849	TP0001651A06_4_1.000000uM_PRF.DMEM_12h_TC00283224_I16	MCF7 Cells		tp0001651a06_4_1.000000um_prf.dmem_12h_tc00283224_i16 mcf7 cells na	in vitro
Cyproconazole	94361-06-5	174	307942832	TP0001651A06_5_3.000000uM_PRF.DMEM_12h_TC00283224_H23	MCF7 Cells		tp0001651a06_5_3.000000um_prf.dmem_12h_tc00283224_h23 mcf7 cells na	in vitro
Cyproconazole	94361-06-5	174	307942753	TP0001651A06_3_0.300000uM_PRF.DMEM_12h_TC00283224_E16	MCF7 Cells		tp0001651a06_3_0.300000um_prf.dmem_12h_tc00283224_e16 mcf7 cells na	in vitro
Cyproconazole	94361-06-5	174	307942742	TP0001651A06_6_10.000000uM_PRF.DMEM_12h_TC00283224_E05	MCF7 Cells		tp0001651a06_6_10.000000um_prf.dmem_12h_tc00283224_e05 mcf7 cells na	in vitro
Cyproconazole	94361-06-5	174	307942725	TP0001651A06_8_100.000000uM_PRF.DMEM_12h_TC00283224_D12	MCF7 Cells		tp0001651a06_8_100.000000um_prf.dmem_12h_tc00283224_d12 mcf7 cells na	in vitro
Cyfluthrin	68359-37-5	227	200262419	Informing Hazard Identification and Risk Characterization of Environmental Chemicals by Combining Transcriptomic and Functional Data from Human Induced Pluripotent Stem Cell-Derived Cardiomyocytes	Cardiovascular disease remains a significant global health concern, yet the cardiotoxic effects of environmental chemicals are largely unexplored. Human induced pluripotent stem cell-derived cardiomyocytes (iPSC-Cardiomyocytes) are well-established as valuable high-throughput cardiotoxicity testing model based on the analysis of various beating parameters; however, additional adverse effects that…		informing hazard identification and risk characterization of environmental chemicals by combining transcriptomic and functional data from human induced pluripotent stem cell-derived cardiomyocytes cardiovascular disease remains a significant global health concern, yet the cardiotoxic effects of environmental chemicals are largely unexplored. human induced pluripotent stem cell-derived cardiomyocy…	in vitro
Cyfluthrin	68359-37-5	227	200070249	Identification of chemicals that mimic transcriptional changes associated with autism, brain aging and neurodegeneration	Environmental factors, including pesticides, have been linked to autism and neurodegeneration risk using retrospective epidemiological studies. Here, we sought to prospectively identify chemicals that share transcriptomic signatures with neurological disorders by exposing mouse cortical neuron-enriched cultures to hundreds of chemicals commonly found in the environment and on food. We find that r…		identification of chemicals that mimic transcriptional changes associated with autism, brain aging and neurodegeneration environmental factors, including pesticides, have been linked to autism and neurodegeneration risk using retrospective epidemiological studies. here, we sought to prospectively identify chemicals that share transcriptomic signatures with neurological disorders by exposing mouse…	in vitro
Cyfluthrin	68359-37-5	227	200064213	Ecotoxicogenomics: interlaboratory comparability of microarray data	This SuperSeries is composed of the SubSeries listed below.		Amphipod	in vivo
Cyfluthrin	68359-37-5	227	200064212	Ecotoxicogenomics: interlaboratory comparability of microarray data [LabF_WB]	Additional toxicity testing and regulation are needed as the number of compounds chronically released into aquatic coastal environments increases. Decision makers require comprehensive and efficient screening tools to detect adverse biological effects and to identify their cause. Transcriptomic analysis can complement traditional ecotoxicology data by providing mechanistic insight, identifying su…		Amphipod	in vivo
Cyfluthrin	68359-37-5	227	200064211	Ecotoxicogenomics: interlaboratory comparability of microarray data [LabF_Ex]	Additional toxicity testing and regulation are needed as the number of compounds chronically released into aquatic coastal environments increases. Decision makers require comprehensive and efficient screening tools to detect adverse biological effects and to identify their cause. Transcriptomic analysis can complement traditional ecotoxicology data by providing mechanistic insight, identifying su…		Amphipod	in vivo
Cyfluthrin	68359-37-5	227	200064210	Ecotoxicogenomics: interlaboratory comparability of microarray data [LabE_WB]	Additional toxicity testing and regulation are needed as the number of compounds chronically released into aquatic coastal environments increases. Decision makers require comprehensive and efficient screening tools to detect adverse biological effects and to identify their cause. Transcriptomic analysis can complement traditional ecotoxicology data by providing mechanistic insight, identifying su…		Amphipod	in vivo
Cyfluthrin	68359-37-5	227	200064209	Ecotoxicogenomics: interlaboratory comparability of microarray data [LabE_Ex]	Additional toxicity testing and regulation are needed as the number of compounds chronically released into aquatic coastal environments increases. Decision makers require comprehensive and efficient screening tools to detect adverse biological effects and to identify their cause. Transcriptomic analysis can complement traditional ecotoxicology data by providing mechanistic insight, identifying su…		Amphipod	in vivo
Cyfluthrin	68359-37-5	227	200064208	Ecotoxicogenomics: interlaboratory comparability of microarray data [LabD_WB]	Additional toxicity testing and regulation are needed as the number of compounds chronically released into aquatic coastal environments increases. Decision makers require comprehensive and efficient screening tools to detect adverse biological effects and to identify their cause. Transcriptomic analysis can complement traditional ecotoxicology data by providing mechanistic insight, identifying su…		Amphipod	in vivo
Cyfluthrin	68359-37-5	227	200064207	Ecotoxicogenomics: interlaboratory comparability of microarray data [LabD_Ex]	Additional toxicity testing and regulation are needed as the number of compounds chronically released into aquatic coastal environments increases. Decision makers require comprehensive and efficient screening tools to detect adverse biological effects and to identify their cause. Transcriptomic analysis can complement traditional ecotoxicology data by providing mechanistic insight, identifying su…		Amphipod	in vivo
Cyfluthrin	68359-37-5	227	200064206	Ecotoxicogenomics: interlaboratory comparability of microarray data [LabC_Ex]	Additional toxicity testing and regulation are needed as the number of compounds chronically released into aquatic coastal environments increases. Decision makers require comprehensive and efficient screening tools to detect adverse biological effects and to identify their cause. Transcriptomic analysis can complement traditional ecotoxicology data by providing mechanistic insight, identifying su…		Amphipod	in vivo
Cyfluthrin	68359-37-5	227	200064205	Ecotoxicogenomics: interlaboratory comparability of microarray data [LabB_WB]	Additional toxicity testing and regulation are needed as the number of compounds chronically released into aquatic coastal environments increases. Decision makers require comprehensive and efficient screening tools to detect adverse biological effects and to identify their cause. Transcriptomic analysis can complement traditional ecotoxicology data by providing mechanistic insight, identifying su…		Amphipod	in vivo
Cyfluthrin	68359-37-5	227	200064204	Ecotoxicogenomics: interlaboratory comparability of microarray data [LabB_Ex]	Additional toxicity testing and regulation are needed as the number of compounds chronically released into aquatic coastal environments increases. Decision makers require comprehensive and efficient screening tools to detect adverse biological effects and to identify their cause. Transcriptomic analysis can complement traditional ecotoxicology data by providing mechanistic insight, identifying su…		Amphipod	in vivo
Cyfluthrin	68359-37-5	227	200064203	Ecotoxicogenomics: interlaboratory comparability of microarray data [LabA_WB]	Additional toxicity testing and regulation are needed as the number of compounds chronically released into aquatic coastal environments increases. Decision makers require comprehensive and efficient screening tools to detect adverse biological effects and to identify their cause. Transcriptomic analysis can complement traditional ecotoxicology data by providing mechanistic insight, identifying su…		Amphipod	in vivo
Cyfluthrin	68359-37-5	227	200064202	Ecotoxicogenomics: interlaboratory comparability of microarray data [LabA_Ex]	Additional toxicity testing and regulation are needed as the number of compounds chronically released into aquatic coastal environments increases. Decision makers require comprehensive and efficient screening tools to detect adverse biological effects and to identify their cause. Transcriptomic analysis can complement traditional ecotoxicology data by providing mechanistic insight, identifying su…		Amphipod	in vivo
Cyfluthrin	68359-37-5	227	200048943	Gene expression profiles of Hyalella azteca populations with different pyrethroid sensitivities	The goal of the study was to investigate gene expression differences in Hyalella azteca exposed to pyrethroid insecticides and compare a laboratory strain to a wild population believed to be resistant to the pesticides. H. azteca reared in the laboratory at the University of CA, Berkeley (UCB) were exposed to cyfluthrin, a commerical pyrethroid insecticide for 96-h. A wild population collected fr…		Amphipod	in vivo
Cyfluthrin	68359-37-5	227	200005023	The Insecticides Cyfluthrin & Chlorpyrifos Alter Expression of Genes with Diverse Functions in Primary Human Astrocytes	Given the widespread use of insecticides in the environment, it is important to perform studies evaluating their potential effects on humans. Organophosphate insecticides, such as chlorpyrifos, are being phased out; however, the use of pyrethroids in household pest control is increasing. While chlorpyrifos is relatively well studied, much less is known about the potential neurotoxicity of cyfluth…		the insecticides cyfluthrin & chlorpyrifos alter expression of genes with diverse functions in primary human astrocytes given the widespread use of insecticides in the environment, it is important to perform studies evaluating their potential effects on humans. organophosphate insecticides, such as chlorpyrifos, are being phased out; however, the use of pyrethroids in household pest control is in…	in vitro
Cyfluthrin	68359-37-5	227	2215	Insecticides chlorpyrifos and cyfluthrin effect on primary fetal astrocytes	Analysis of primary fetal astrocytes following exposure to the insecticide chlorpyrifos, an organophosphate, or cyfluthrin, a pyrethroid. Results provide insight into the neurotoxicity of cyfluthrin compared to chlorpyrifos and the mechanisms underlying the neurotoxicity of both insecticides.		insecticides chlorpyrifos and cyfluthrin effect on primary fetal astrocytes analysis of primary fetal astrocytes following exposure to the insecticide chlorpyrifos, an organophosphate, or cyfluthrin, a pyrethroid. results provide insight into the neurotoxicity of cyfluthrin compared to chlorpyrifos and the mechanisms underlying the neurotoxicity of both insecticides. na	in vitro
Cyfluthrin	68359-37-5	227	308165034	Plate1_N17	iPSC-Cardiomyocytes		plate1_n17 ipsc-cardiomyocytes na	in vitro
Cyfluthrin	68359-37-5	227	308165033	Plate1_N18	iPSC-Cardiomyocytes		plate1_n18 ipsc-cardiomyocytes na	in vitro
Cyfluthrin	68359-37-5	227	308165032	Plate1_N19	iPSC-Cardiomyocytes		plate1_n19 ipsc-cardiomyocytes na	in vitro
Cyfluthrin	68359-37-5	227	308164994	Plate1_L17	iPSC-Cardiomyocytes		plate1_l17 ipsc-cardiomyocytes na	in vitro
Cyfluthrin	68359-37-5	227	308164993	Plate1_L18	iPSC-Cardiomyocytes		plate1_l18 ipsc-cardiomyocytes na	in vitro
Cyfluthrin	68359-37-5	227	308164992	Plate1_L19	iPSC-Cardiomyocytes		plate1_l19 ipsc-cardiomyocytes na	in vitro
Cyfluthrin	68359-37-5	227	308164972	Plate1_M17	iPSC-Cardiomyocytes		plate1_m17 ipsc-cardiomyocytes na	in vitro
Cyfluthrin	68359-37-5	227	308164971	Plate1_M18	iPSC-Cardiomyocytes		plate1_m18 ipsc-cardiomyocytes na	in vitro
Cyfluthrin	68359-37-5	227	308164970	Plate1_M19	iPSC-Cardiomyocytes		plate1_m19 ipsc-cardiomyocytes na	in vitro
Cyfluthrin	68359-37-5	227	301722284	Cyfluthrin 10uM (Nseq513)	cultured cortical neurons		cyfluthrin 10um (nseq513) cultured cortical neurons na	in vitro
Cyfluthrin	68359-37-5	227	301566356	WB_10d_control_labB_rep6	whole body, 10d, LabB, control		Amphipod	in vivo
Cyfluthrin	68359-37-5	227	301566355	WB_10d_control_labB_rep5	whole body, 10d, LabB, control		Amphipod	in vivo
Cyfluthrin	68359-37-5	227	301566354	WB_10d_control_labB_rep4	whole body, 10d, LabB, control		Amphipod	in vivo
Cyfluthrin	68359-37-5	227	301566353	WB_10d_control_labB_rep3	whole body, 10d, LabB, control		Amphipod	in vivo
Cyfluthrin	68359-37-5	227	301566352	WB_10d_control_labB_rep2	whole body, 10d, LabB, control		Amphipod	in vivo
Cyfluthrin	68359-37-5	227	301566351	WB_10d_control_labB_rep1	whole body, 10d, LabB, control		Amphipod	in vivo
Cyfluthrin	68359-37-5	227	301566350	Ex_10d_cyfluthrin_labB_rep8	RNA extract, 10d, LabB, cyfluthrin		Amphipod	in vivo
Cyfluthrin	68359-37-5	227	301566349	Ex_10d_cyfluthrin_labB_rep7	RNA extract, 10d, LabB, cyfluthrin		Amphipod	in vivo
Cyfluthrin	68359-37-5	227	301566348	Ex_10d_cyfluthrin_labB_rep6	RNA extract, 10d, LabB, cyfluthrin		Amphipod	in vivo
Cyfluthrin	68359-37-5	227	301566347	Ex_10d_cyfluthrin_labB_rep5	RNA extract, 10d, LabB, cyfluthrin		Amphipod	in vivo
Cyfluthrin	68359-37-5	227	301566346	Ex_10d_cyfluthrin_labB_rep4	RNA extract, 10d, LabB, cyfluthrin		Amphipod	in vivo
Cyfluthrin	68359-37-5	227	301566345	Ex_10d_cyfluthrin_labB_rep3	RNA extract, 10d, LabB, cyfluthrin		Amphipod	in vivo
Cyfluthrin	68359-37-5	227	301566344	Ex_10d_cyfluthrin_labB_rep2	RNA extract, 10d, LabB, cyfluthrin		Amphipod	in vivo
Cyfluthrin	68359-37-5	227	301566343	Ex_10d_cyfluthrin_labB_rep1	RNA extract, 10d, LabB, cyfluthrin		Amphipod	in vivo
Cyfluthrin	68359-37-5	227	301566342	Ex_10d_control_labB_rep8	RNA extract, 10d, LabB, control		Amphipod	in vivo
Cyfluthrin	68359-37-5	227	301566341	Ex_10d_control_labB_rep7	RNA extract, 10d, LabB, control		Amphipod	in vivo
Cyfluthrin	68359-37-5	227	301566340	Ex_10d_control_labB_rep6	RNA extract, 10d, LabB, control		Amphipod	in vivo
Cyfluthrin	68359-37-5	227	301566339	Ex_10d_control_labB_rep5	RNA extract, 10d, LabB, control		Amphipod	in vivo
Cyfluthrin	68359-37-5	227	301566338	Ex_10d_control_labB_rep4	RNA extract, 10d, LabB, control		Amphipod	in vivo
Cyfluthrin	68359-37-5	227	301566337	Ex_10d_control_labB_rep3	RNA extract, 10d, LabB, control		Amphipod	in vivo
Cyfluthrin	68359-37-5	227	301566336	Ex_10d_control_labB_rep2	RNA extract, 10d, LabB, control		Amphipod	in vivo
Cyfluthrin	68359-37-5	227	301566335	Ex_10d_control_labB_rep1	RNA extract, 10d, LabB, control		Amphipod	in vivo
Cyfluthrin	68359-37-5	227	301566334	WB_10d_cyfluthrin_labA_rep8	whole body, 10d, LabA, cyfluthrin		Amphipod	in vivo
Cyfluthrin	68359-37-5	227	301566333	WB_10d_cyfluthrin_labA_rep7	whole body, 10d, LabA, cyfluthrin		Amphipod	in vivo
Cyfluthrin	68359-37-5	227	301566332	WB_10d_cyfluthrin_labA_rep6	whole body, 10d, LabA, cyfluthrin		Amphipod	in vivo
Cyfluthrin	68359-37-5	227	301566331	WB_10d_cyfluthrin_labA_rep5	whole body, 10d, LabA, cyfluthrin		Amphipod	in vivo
Cyfluthrin	68359-37-5	227	301566330	WB_10d_cyfluthrin_labA_rep4	whole body, 10d, LabA, cyfluthrin		Amphipod	in vivo
Cyfluthrin	68359-37-5	227	301566329	WB_10d_cyfluthrin_labA_rep3	whole body, 10d, LabA, cyfluthrin		Amphipod	in vivo
Cyfluthrin	68359-37-5	227	301566328	WB_10d_cyfluthrin_labA_rep2	whole body, 10d, LabA, cyfluthrin		Amphipod	in vivo
Cyfluthrin	68359-37-5	227	301566327	WB_10d_cyfluthrin_labA_rep1	whole body, 10d, LabA, cyfluthrin		Amphipod	in vivo
Cyfluthrin	68359-37-5	227	301566326	WB_10d_control_labA_rep8	whole body, 10d, LabA, control		Amphipod	in vivo
Cyfluthrin	68359-37-5	227	301566325	WB_10d_control_labA_rep7	whole body, 10d, LabA, control		Amphipod	in vivo
Cyfluthrin	68359-37-5	227	301566324	WB_10d_control_labA_rep6	whole body, 10d, LabA, control		Amphipod	in vivo
Cyfluthrin	68359-37-5	227	301566323	WB_10d_control_labA_rep5	whole body, 10d, LabA, control		Amphipod	in vivo
Cyfluthrin	68359-37-5	227	301566322	WB_10d_control_labA_rep4	whole body, 10d, LabA, control		Amphipod	in vivo
Cyfluthrin	68359-37-5	227	301566321	WB_10d_control_labA_rep3	whole body, 10d, LabA, control		Amphipod	in vivo
Cyfluthrin	68359-37-5	227	301566320	WB_10d_control_labA_rep2	whole body, 10d, LabA, control		Amphipod	in vivo
Cyfluthrin	68359-37-5	227	301566319	WB_10d_control_labA_rep1	whole body, 10d, LabA, control		Amphipod	in vivo
Cyfluthrin	68359-37-5	227	301566318	Ex_10d_cyfluthrin_labA_rep8	RNA extract, 10d, LabA, cyfluthrin		Amphipod	in vivo
Cyfluthrin	68359-37-5	227	301566317	Ex_10d_cyfluthrin_labA_rep7	RNA extract, 10d, LabA, cyfluthrin		Amphipod	in vivo
Cyfluthrin	68359-37-5	227	301566316	Ex_10d_cyfluthrin_labA_rep6	RNA extract, 10d, LabA, cyfluthrin		Amphipod	in vivo
Cyfluthrin	68359-37-5	227	301566315	Ex_10d_cyfluthrin_labA_rep5	RNA extract, 10d, LabA, cyfluthrin		Amphipod	in vivo
Cyfluthrin	68359-37-5	227	301566314	Ex_10d_cyfluthrin_labA_rep4	RNA extract, 10d, LabA, cyfluthrin		Amphipod	in vivo
Cyfluthrin	68359-37-5	227	301566313	Ex_10d_cyfluthrin_labA_rep3	RNA extract, 10d, LabA, cyfluthrin		Amphipod	in vivo
Cyfluthrin	68359-37-5	227	301566312	Ex_10d_cyfluthrin_labA_rep2	RNA extract, 10d, LabA, cyfluthrin		Amphipod	in vivo
Cyfluthrin	68359-37-5	227	301566311	Ex_10d_cyfluthrin_labA_rep1	RNA extract, 10d, LabA, cyfluthrin		Amphipod	in vivo
Cyfluthrin	68359-37-5	227	301566310	Ex_10d_control_labA_rep8	RNA extract, 10d, LabA, control		Amphipod	in vivo
Cyfluthrin	68359-37-5	227	301566309	Ex_10d_control_labA_rep7	RNA extract, 10d, LabA, control		Amphipod	in vivo
Cyfluthrin	68359-37-5	227	301566308	Ex_10d_control_labA_rep6	RNA extract, 10d, LabA, control		Amphipod	in vivo
Cyfluthrin	68359-37-5	227	301566307	Ex_10d_control_labA_rep5	RNA extract, 10d, LabA, control		Amphipod	in vivo
Cyfluthrin	68359-37-5	227	301566306	Ex_10d_control_labA_rep4	RNA extract, 10d, LabA, control		Amphipod	in vivo
Cyfluthrin	68359-37-5	227	301566305	Ex_10d_control_labA_rep3	RNA extract, 10d, LabA, control		Amphipod	in vivo
Cyfluthrin	68359-37-5	227	301566304	Ex_10d_control_labA_rep2	RNA extract, 10d, LabA, control		Amphipod	in vivo
Cyfluthrin	68359-37-5	227	301566303	Ex_10d_control_labA_rep1	RNA extract, 10d, LabA, control		Amphipod	in vivo
Cyfluthrin	68359-37-5	227	301566869	Ex_10d_cyfluthrin_labE_rep9	RNA extract, 10d, LabE, cyfluthrin		Amphipod	in vivo
Cyfluthrin	68359-37-5	227	301566868	Ex_10d_cyfluthrin_labE_rep8	RNA extract, 10d, LabE, cyfluthrin		Amphipod	in vivo
Cyfluthrin	68359-37-5	227	301566867	Ex_10d_cyfluthrin_labE_rep7	RNA extract, 10d, LabE, cyfluthrin		Amphipod	in vivo
Cyfluthrin	68359-37-5	227	301566866	Ex_10d_cyfluthrin_labE_rep6	RNA extract, 10d, LabE, cyfluthrin		Amphipod	in vivo
Cyfluthrin	68359-37-5	227	301566865	Ex_10d_cyfluthrin_labE_rep5	RNA extract, 10d, LabE, cyfluthrin		Amphipod	in vivo
Cyfluthrin	68359-37-5	227	301566864	Ex_10d_cyfluthrin_labE_rep4	RNA extract, 10d, LabE, cyfluthrin		Amphipod	in vivo
Cyfluthrin	68359-37-5	227	301566863	Ex_10d_cyfluthrin_labE_rep3	RNA extract, 10d, LabE, cyfluthrin		Amphipod	in vivo
Cyfluthrin	68359-37-5	227	301566862	Ex_10d_cyfluthrin_labE_rep2	RNA extract, 10d, LabE, cyfluthrin		Amphipod	in vivo
Cyfluthrin	68359-37-5	227	301566861	Ex_10d_cyfluthrin_labE_rep1	RNA extract, 10d, LabE, cyfluthrin		Amphipod	in vivo
Cyfluthrin	68359-37-5	227	301566860	Ex_10d_control_labE_rep9	RNA extract, 10d, LabE, control		Amphipod	in vivo
Cyfluthrin	68359-37-5	227	301566859	Ex_10d_control_labE_rep8	RNA extract, 10d, LabE, control		Amphipod	in vivo
Cyfluthrin	68359-37-5	227	301566858	Ex_10d_control_labE_rep7	RNA extract, 10d, LabE, control		Amphipod	in vivo
Cyfluthrin	68359-37-5	227	301566857	Ex_10d_control_labE_rep6	RNA extract, 10d, LabE, control		Amphipod	in vivo
Cyfluthrin	68359-37-5	227	301566856	Ex_10d_control_labE_rep5	RNA extract, 10d, LabE, control		Amphipod	in vivo
Cyfluthrin	68359-37-5	227	301566855	Ex_10d_control_labE_rep4	RNA extract, 10d, LabE, control		Amphipod	in vivo
Cyfluthrin	68359-37-5	227	301566854	Ex_10d_control_labE_rep3	RNA extract, 10d, LabE, control		Amphipod	in vivo
Cyfluthrin	68359-37-5	227	301566853	Ex_10d_control_labE_rep2	RNA extract, 10d, LabE, control		Amphipod	in vivo
Cyfluthrin	68359-37-5	227	301566852	Ex_10d_control_labE_rep1	RNA extract, 10d, LabE, control		Amphipod	in vivo
Piperonyl butoxide	51-03-6	249	200262419	Informing Hazard Identification and Risk Characterization of Environmental Chemicals by Combining Transcriptomic and Functional Data from Human Induced Pluripotent Stem Cell-Derived Cardiomyocytes	Cardiovascular disease remains a significant global health concern, yet the cardiotoxic effects of environmental chemicals are largely unexplored. Human induced pluripotent stem cell-derived cardiomyocytes (iPSC-Cardiomyocytes) are well-established as valuable high-throughput cardiotoxicity testing model based on the analysis of various beating parameters; however, additional adverse effects that…		informing hazard identification and risk characterization of environmental chemicals by combining transcriptomic and functional data from human induced pluripotent stem cell-derived cardiomyocytes cardiovascular disease remains a significant global health concern, yet the cardiotoxic effects of environmental chemicals are largely unexplored. human induced pluripotent stem cell-derived cardiomyocy…	in vitro
Piperonyl butoxide	51-03-6	249	200163130	Expression Profiles of HepG2 cells treated with 7 compounds	The transcriptomics-based in vitro assay for predicting chemical genotoxicity in vivo published by Magkoufopoulou et al (2012) was validated by the independent study performed in HepG2 cells for which the gene expression data are described here. The data were reanalyzed for the OpenRiskNet project (Horizon2020 EINFRA-22-2016 Programme; Grant Agreement 731075).		expression profiles of hepg2 cells treated with 7 compounds the transcriptomics-based in vitro assay for predicting chemical genotoxicity in vivo published by magkoufopoulou et al (2012) was validated by the independent study performed in hepg2 cells for which the gene expression data are described here. the data were reanalyzed for the openrisknet project (horizon2020 einfra-22-2016 programme; g…	in vitro
Piperonyl butoxide	51-03-6	249	200068128	Chronic subacute (incl. one subchronic study) exposure of Wistar rats to (non-)carcinogenic compound	The carcinogenic potential of chemicals is currently evaluated with rodent life-time bioassays, which are time consuming, and expensive with respect to cost, number of animals and amount of compound required. For insight into early mechanisms of non-genotoxoc carcinogenesis and for identification of potential early biomarkers of non-genotoxic carcinogenesis, groups of rats were treated with a ran…		Rat	in vivo
Piperonyl butoxide	51-03-6	249	200098293	The effect of insecticide synergist treatment on genome-wide gene expression in a polyphagous pest	Synergists can counteract metabolic insecticide resistance by inhibiting detoxification enzymes or transporters. In this study we used Illumina RNA-sequencing to investigate genome-wide transcriptional responses in an acaricide resistant strain (JP-R) of the spider mite Tetranychus urticae upon exposure to synergists such as S,S,S-tributyl phosphorotrithioate (DEF), diethyl maleate (DEM), piperon…		spider mite	in vivo
Piperonyl butoxide	51-03-6	249	200068364	Transcriptional profiling of mouse liver after short-term in vivo exposure (up to 56 days) of C57BL-mice to carcinogenic and non-carcinogenic chemicals	To further our investigations for early biomarkers of non-genotoxic carcinogenesis, groups of mice were treated with a range of known or suspected non-genotoxic carcinogens for a period of 28 or 56d and liver tissue harvested for expression profiling. Control groups were treated with appropriate vehicles.		Mouse	in vivo
Piperonyl butoxide	51-03-6	249	200068110	Trancriptional profiling of rat liver after short-term (up tp 14 days) administration of carcinogenic and non-carcinogenic chemicals	The carcinogenic potential of chemicals is currently evaluated with rodent life-time bioassays, which are time consuming, and expensive with respect to cost, number of animals and amount of compound required. Since the results of these 2-year bioassays are not known until quite late during development of new chemical entities, and since the short-term test battery to test for genotoxicity, a char…		Rat	in vivo
Piperonyl butoxide	51-03-6	249	200070249	Identification of chemicals that mimic transcriptional changes associated with autism, brain aging and neurodegeneration	Environmental factors, including pesticides, have been linked to autism and neurodegeneration risk using retrospective epidemiological studies. Here, we sought to prospectively identify chemicals that share transcriptomic signatures with neurological disorders by exposing mouse cortical neuron-enriched cultures to hundreds of chemicals commonly found in the environment and on food. We find that r…		identification of chemicals that mimic transcriptional changes associated with autism, brain aging and neurodegeneration environmental factors, including pesticides, have been linked to autism and neurodegeneration risk using retrospective epidemiological studies. here, we sought to prospectively identify chemicals that share transcriptomic signatures with neurological disorders by exposing mouse…	in vitro
Piperonyl butoxide	51-03-6	249	200071413	Expression data from the liver of rat treated by Piperonyl butoxide and Dammar resin	Several studies have successfully detected hepatocarcinogenicity in rats based on gene expression data. Here, we constructed a model for detecting non-genotoxic (NGTX) hepatocarcinogens and predicted their MOAs in rats. Piperonyl butoxide (PBO) and Dammar resin (DAM) are NGTX hepatocarcinogens. Gene expression data in the liver treated by PBO and DAM was used for validation of constructed model.		Rat	in vivo
Piperonyl butoxide	51-03-6	249	200050069	Comparison of transcriptional profiling between insecticide-resistant (SP) and -susceptible (SMK) strains of Aedes aegypti	Aedes aegypti SP strain vs. SMK strain. Aedes aegypti is the major vector of yellow fever and dengue/dengue hemorrhagic fever. Starting with a population collected from Singapore, we established a pyrethroid-resistant A. aegypti strain (SP) and investigated three major possible mechanisms of insecticide resistance. After 10 generations of adult selection, an A. aegypti strain developed 1650-fold …		comparison of transcriptional profiling between insecticide-resistant (sp) and -susceptible (smk) strains of aedes aegypti aedes aegypti sp strain vs. smk strain. aedes aegypti is the major vector of yellow fever and dengue/dengue hemorrhagic fever. starting with a population collected from singapore, we established a pyrethroid-resistant a. aegypti strain (sp) and investigated three major possib…	in vitro
Piperonyl butoxide	51-03-6	249	200044783	Expression data from CD-1 mouse liver samples obtained from in-vivo treatment with genotoxic carcinogens, non-genotoxic carcinogens or non-hepatocarcinogens.	Assessing the carcinogenic potential of drug candidates is a costly procedure which requires the life-long treatment of rodents at different dose levels. A promising approach, which may to a certain degree reduce the need for animal studies in the future is toxicogenomics. The idea is to employ microarray platforms for the genome-wide expression profiling of compounds, which may facilitate the di…		Mouse	in vivo
Piperonyl butoxide	51-03-6	249	200040117	Analyses of transcriptomic responses generated by hepatocarcinogens in a battery of liver-based in vitro models	For assessing the cancer-causing potential for humans of a chemical compound, the conventional approach is the use of the 2-year rodent carcinogenicity bioassay, thus alternatives such as in vitro toxicogenomics are highly desired. In the present study, the transcriptomics responses following exposure to genotoxic (GTX) and non-genotoxic (NGTX) hepatocarcinogens and non-carcinogens (NC) in five l…		analyses of transcriptomic responses generated by hepatocarcinogens in a battery of liver-based in vitro models for assessing the cancer-causing potential for humans of a chemical compound, the conventional approach is the use of the 2-year rodent carcinogenicity bioassay, thus alternatives such as in vitro toxicogenomics are highly desired. in the present study, the transcriptomics responses fol…	in vitro
Piperonyl butoxide	51-03-6	249	200036524	Comparison of hepatocarcinogen-induced gene expression profiles in conventional primary rat hepatocytes with in vivo rat liver	At present, substantial efforts are focused on the development of in vitro assays coupled with ”omics” technologies for the identification of carcinogenic substances as an alternative to the classical 2-year rodent carcinogenicity bioassay. A prerequisite for the eventual regulatory acceptance of such assays, however, is the in vivo relevance of the observed in vitro findings.		comparison of hepatocarcinogen-induced gene expression profiles in conventional primary rat hepatocytes with in vivo rat liver at present, substantial efforts are focused on the development of in vitro assays coupled with ”omics” technologies for the identification of carcinogenic substances as an alternative to the classical 2-year rodent carcinogenicity bioassay. a prerequisite for the eventual…	in vitro
Piperonyl butoxide	51-03-6	249	200019662	Identification of biomarkers that distinguish chemical contaminants using a gradient feature selection method	There are many toxic chemicals to contaminate the world and cause harm to human and other organisms. How to quickly discriminate these compounds and characterize their potential molecular mechanism and toxicity is essential. High through put transcriptomics profiles such as microarray have been proven useful to identify biomarkers for different classification and toxicity prediction purposes. Her…		identification of biomarkers that distinguish chemical contaminants using a gradient feature selection method there are many toxic chemicals to contaminate the world and cause harm to human and other organisms. how to quickly discriminate these compounds and characterize their potential molecular mechanism and toxicity is essential. high through put transcriptomics profiles such as microarray hav…	in vitro
Piperonyl butoxide	51-03-6	249	200006144	Piperonyl butoxide induces the expression of P450 and GST genes in Drosophila melanogaster	Piperonyl butoxide (PBO) is an insecticide synergist known to inhibit the activity of cytochrome P450 enzymes. PBO is currently used in many insecticide formulations, and has also been suggested as a pre-treatment in some pesticide applications. Little is known about how insects respond to PBO exposure at the gene transcription level. We have characterised the transcriptional response of the Dros…		Drosophilia	in vivo
Piperonyl butoxide	51-03-6	249	308165829	Plate4_I07	iPSC-Cardiomyocytes		plate4_i07 ipsc-cardiomyocytes na	in vitro
Piperonyl butoxide	51-03-6	249	308165808	Plate4_J07	iPSC-Cardiomyocytes		plate4_j07 ipsc-cardiomyocytes na	in vitro
Piperonyl butoxide	51-03-6	249	308165787	Plate4_K07	iPSC-Cardiomyocytes		plate4_k07 ipsc-cardiomyocytes na	in vitro
Piperonyl butoxide	51-03-6	249	308165758	Plate4_F07	iPSC-Cardiomyocytes		plate4_f07 ipsc-cardiomyocytes na	in vitro
Piperonyl butoxide	51-03-6	249	308165737	Plate4_G07	iPSC-Cardiomyocytes		plate4_g07 ipsc-cardiomyocytes na	in vitro
Piperonyl butoxide	51-03-6	249	308165716	Plate4_H07	iPSC-Cardiomyocytes		plate4_h07 ipsc-cardiomyocytes na	in vitro
Piperonyl butoxide	51-03-6	249	308165700	Plate4_C07	iPSC-Cardiomyocytes		plate4_c07 ipsc-cardiomyocytes na	in vitro
Piperonyl butoxide	51-03-6	249	308165679	Plate4_D07	iPSC-Cardiomyocytes		plate4_d07 ipsc-cardiomyocytes na	in vitro
Piperonyl butoxide	51-03-6	249	308165658	Plate4_E07	iPSC-Cardiomyocytes		plate4_e07 ipsc-cardiomyocytes na	in vitro
Piperonyl butoxide	51-03-6	249	304972409	HepG2 exposed to piperonyl butoxide for 48 h, biological replicate 3	hepatocellular carcinoma cell line		hepg2 exposed to piperonyl butoxide for 48 h, biological replicate 3 hepatocellular carcinoma cell line na	in vitro
Piperonyl butoxide	51-03-6	249	304972408	HepG2 exposed to piperonyl butoxide for 48 h, biological replicate 2	hepatocellular carcinoma cell line		hepg2 exposed to piperonyl butoxide for 48 h, biological replicate 2 hepatocellular carcinoma cell line na	in vitro
Piperonyl butoxide	51-03-6	249	304972407	HepG2 exposed to piperonyl butoxide for 48 h, biological replicate 1	hepatocellular carcinoma cell line		hepg2 exposed to piperonyl butoxide for 48 h, biological replicate 1 hepatocellular carcinoma cell line na	in vitro
Piperonyl butoxide	51-03-6	249	304972406	HepG2 exposed to piperonyl butoxide for 24 h, biological replicate 3	hepatocellular carcinoma cell line		hepg2 exposed to piperonyl butoxide for 24 h, biological replicate 3 hepatocellular carcinoma cell line na	in vitro
Piperonyl butoxide	51-03-6	249	304972405	HepG2 exposed to piperonyl butoxide for 24 h, biological replicate 2	hepatocellular carcinoma cell line		hepg2 exposed to piperonyl butoxide for 24 h, biological replicate 2 hepatocellular carcinoma cell line na	in vitro
Piperonyl butoxide	51-03-6	249	304972404	HepG2 exposed to piperonyl butoxide for 24 h, biological replicate 1	hepatocellular carcinoma cell line		hepg2 exposed to piperonyl butoxide for 24 h, biological replicate 1 hepatocellular carcinoma cell line na	in vitro
Piperonyl butoxide	51-03-6	249	301664348	Liver_PBO_M_600ppm_28d_rep3	liver, Piperonyl-butoxide, 600 mg/kg/day, 28 days		Rat	in vivo
Piperonyl butoxide	51-03-6	249	301664347	Liver_PBO_M_600ppm_28d_rep2	liver, Piperonyl-butoxide, 600 mg/kg/day, 28 days		Rat	in vivo
Piperonyl butoxide	51-03-6	249	301664346	Liver_PBO_M_600ppm_28d_rep1	liver, Piperonyl-butoxide, 600 mg/kg/day, 28 days		Rat	in vivo
Piperonyl butoxide	51-03-6	249	301664345	Liver_PBO_M_600ppm_14d_rep3	liver, Piperonyl-butoxide, 600 mg/kg/day, 14 days		Rat	in vivo
Piperonyl butoxide	51-03-6	249	301664344	Liver_PBO_M_600ppm_14d_rep2	liver, Piperonyl-butoxide, 600 mg/kg/day, 14 days		Rat	in vivo
Piperonyl butoxide	51-03-6	249	301664343	Liver_PBO_M_600ppm_14d_rep1	liver, Piperonyl-butoxide, 600 mg/kg/day, 14 days		Rat	in vivo
Piperonyl butoxide	51-03-6	249	301669332	H2O_56d_5	liver, Water, 0 % (w/v), 56 days		Mouse	in vivo
Piperonyl butoxide	51-03-6	249	301669331	H2O_56d_4	liver, Water, 0 % (w/v), 56 days		Mouse	in vivo
Piperonyl butoxide	51-03-6	249	301669330	H2O_56d_3	liver, Water, 0 % (w/v), 56 days		Mouse	in vivo
Piperonyl butoxide	51-03-6	249	301669329	H2O_56d_2	liver, Water, 0 % (w/v), 56 days		Mouse	in vivo
Piperonyl butoxide	51-03-6	249	301669328	H2O_56d_1	liver, Water, 0 % (w/v), 56 days		Mouse	in vivo
Piperonyl butoxide	51-03-6	249	301669327	H2O_28d_5	liver, Water, 0 % (w/v), 28 days		Mouse	in vivo
Piperonyl butoxide	51-03-6	249	301669326	H2O_28d_4	liver, Water, 0 % (w/v), 28 days		Mouse	in vivo
Piperonyl butoxide	51-03-6	249	301669325	H2O_28d_3	liver, Water, 0 % (w/v), 28 days		Mouse	in vivo
Piperonyl butoxide	51-03-6	249	301669324	H2O_28d_2	liver, Water, 0 % (w/v), 28 days		Mouse	in vivo
Piperonyl butoxide	51-03-6	249	301669323	H2O_28d_1	liver, Water, 0 % (w/v), 28 days		Mouse	in vivo
Piperonyl butoxide	51-03-6	249	301669322	CO_28d_5	liver, Corn oil, 0 mg/kg, 28 days		Mouse	in vivo
Piperonyl butoxide	51-03-6	249	301669321	CO_28d_4	liver, Corn oil, 0 mg/kg, 28 days		Mouse	in vivo
Piperonyl butoxide	51-03-6	249	301669320	CO_28d_3	liver, Corn oil, 0 mg/kg, 28 days		Mouse	in vivo
Piperonyl butoxide	51-03-6	249	301669319	CO_28d_2	liver, Corn oil, 0 mg/kg, 28 days		Mouse	in vivo
Piperonyl butoxide	51-03-6	249	301669318	CO_28d_1	liver, Corn oil, 0 mg/kg, 28 days		Mouse	in vivo
Piperonyl butoxide	51-03-6	249	301669317	CMC_Co5_28d_4	liver, Carboxymethylcellulose, 0 mg/kg, 28 days		cmc_co5_28d_4 liver, carboxymethylcellulose, 0 mg/kg, 28 days na	in vitro
Piperonyl butoxide	51-03-6	249	301669316	CMC_Co5_28d_3	liver, Carboxymethylcellulose, 0 mg/kg, 28 days		cmc_co5_28d_3 liver, carboxymethylcellulose, 0 mg/kg, 28 days na	in vitro
Piperonyl butoxide	51-03-6	249	301669315	CMC_Co5_28d_2	liver, Carboxymethylcellulose, 0 mg/kg, 28 days		cmc_co5_28d_2 liver, carboxymethylcellulose, 0 mg/kg, 28 days na	in vitro
Piperonyl butoxide	51-03-6	249	301669314	CMC_Co5_28d_1	liver, Carboxymethylcellulose, 0 mg/kg, 28 days		cmc_co5_28d_1 liver, carboxymethylcellulose, 0 mg/kg, 28 days na	in vitro
Piperonyl butoxide	51-03-6	249	301669313	CMC_Co4_28d_5	liver, Carboxymethylcellulose, 0 mg/kg, 28 days		cmc_co4_28d_5 liver, carboxymethylcellulose, 0 mg/kg, 28 days na	in vitro
Piperonyl butoxide	51-03-6	249	301669312	CMC_Co4_28d_4	liver, Carboxymethylcellulose, 0 mg/kg, 28 days		cmc_co4_28d_4 liver, carboxymethylcellulose, 0 mg/kg, 28 days na	in vitro
Piperonyl butoxide	51-03-6	249	301669311	CMC_Co4_28d_3	liver, Carboxymethylcellulose, 0 mg/kg, 28 days		cmc_co4_28d_3 liver, carboxymethylcellulose, 0 mg/kg, 28 days na	in vitro
Piperonyl butoxide	51-03-6	249	301669310	CMC_Co4_28d_2	liver, Carboxymethylcellulose, 0 mg/kg, 28 days		cmc_co4_28d_2 liver, carboxymethylcellulose, 0 mg/kg, 28 days na	in vitro
Piperonyl butoxide	51-03-6	249	301669309	CMC_Co4_28d_1	liver, Carboxymethylcellulose, 0 mg/kg, 28 days		cmc_co4_28d_1 liver, carboxymethylcellulose, 0 mg/kg, 28 days na	in vitro
Piperonyl butoxide	51-03-6	249	301669308	CMC_Co3_28d_4	liver, Carboxymethylcellulose, 0 mg/kg, 28 days		cmc_co3_28d_4 liver, carboxymethylcellulose, 0 mg/kg, 28 days na	in vitro
Piperonyl butoxide	51-03-6	249	301669307	CMC_Co3_28d_3	liver, Carboxymethylcellulose, 0 mg/kg, 28 days		cmc_co3_28d_3 liver, carboxymethylcellulose, 0 mg/kg, 28 days na	in vitro
Piperonyl butoxide	51-03-6	249	301669306	CMC_Co3_28d_2	liver, Carboxymethylcellulose, 0 mg/kg, 28 days		cmc_co3_28d_2 liver, carboxymethylcellulose, 0 mg/kg, 28 days na	in vitro
Piperonyl butoxide	51-03-6	249	301669305	CMC_Co3_28d_1	liver, Carboxymethylcellulose, 0 mg/kg, 28 days		cmc_co3_28d_1 liver, carboxymethylcellulose, 0 mg/kg, 28 days na	in vitro
Piperonyl butoxide	51-03-6	249	301669304	CMC_Co2_28d_5	liver, Carboxymethylcellulose, 0 mg/kg, 28 days		cmc_co2_28d_5 liver, carboxymethylcellulose, 0 mg/kg, 28 days na	in vitro
Piperonyl butoxide	51-03-6	249	301669303	CMC_Co2_28d_4	liver, Carboxymethylcellulose, 0 mg/kg, 28 days		cmc_co2_28d_4 liver, carboxymethylcellulose, 0 mg/kg, 28 days na	in vitro
Piperonyl butoxide	51-03-6	249	301669302	CMC_Co2_28d_3	liver, Carboxymethylcellulose, 0 mg/kg, 28 days		cmc_co2_28d_3 liver, carboxymethylcellulose, 0 mg/kg, 28 days na	in vitro
Piperonyl butoxide	51-03-6	249	301669301	CMC_Co2_28d_2	liver, Carboxymethylcellulose, 0 mg/kg, 28 days		cmc_co2_28d_2 liver, carboxymethylcellulose, 0 mg/kg, 28 days na	in vitro
Piperonyl butoxide	51-03-6	249	301669300	CMC_Co2_28d_1	liver, Carboxymethylcellulose, 0 mg/kg, 28 days		cmc_co2_28d_1 liver, carboxymethylcellulose, 0 mg/kg, 28 days na	in vitro
Piperonyl butoxide	51-03-6	249	301669299	CMC_Co1_28d_4	liver, Carboxymethylcellulose, 0 mg/kg, 28 days		cmc_co1_28d_4 liver, carboxymethylcellulose, 0 mg/kg, 28 days na	in vitro
Piperonyl butoxide	51-03-6	249	301669298	CMC_Co1_28d_3	liver, Carboxymethylcellulose, 0 mg/kg, 28 days		cmc_co1_28d_3 liver, carboxymethylcellulose, 0 mg/kg, 28 days na	in vitro
Piperonyl butoxide	51-03-6	249	301669297	CMC_Co1_28d_2	liver, Carboxymethylcellulose, 0 mg/kg, 28 days		cmc_co1_28d_2 liver, carboxymethylcellulose, 0 mg/kg, 28 days na	in vitro
Piperonyl butoxide	51-03-6	249	301669296	CMC_Co1_28d_1	liver, Carboxymethylcellulose, 0 mg/kg, 28 days		cmc_co1_28d_1 liver, carboxymethylcellulose, 0 mg/kg, 28 days na	in vitro
Piperonyl butoxide	51-03-6	249	301669285	PBO_28d_4	liver, Piperonyl-butoxide, 600 mg/kg, 28 days		Mouse	in vivo
Piperonyl butoxide	51-03-6	249	301669284	PBO_28d_3	liver, Piperonyl-butoxide, 600 mg/kg, 28 days		Mouse	in vivo
Piperonyl butoxide	51-03-6	249	301669283	PBO_28d_2	liver, Piperonyl-butoxide, 600 mg/kg, 28 days		Mouse	in vivo
Piperonyl butoxide	51-03-6	249	301669282	PBO_28d_1	liver, Piperonyl-butoxide, 600 mg/kg, 28 days		Mouse	in vivo
Emamectin benzoate	155569-91-8	263	200226546	Transcriptomic analysis the mechanism of detoxification metabolism induced by different insecticide in Spodoptera frugiperda	In order to clarify the molecular mechanism of metabolic detoxification in Spodoptera frugiperda, the enzyme activity assay and transcriptome sequencing analysis were used to screen and identify the relevant genes related to metabolic detoxification after induced by insecticides at LC50 dose.		armyworm	in vivo
Emamectin benzoate	155569-91-8	263	200189968	MicroRNAs Mediate Insecticide Tolerance in Spodoptera frugiperda	Spodoptera frugiperda is the world’s major agricultural pests, and has the distinctive features of high fecundity, strong migratory capacity and high resistance to most insecticides. At present, the control of S. frugiperda in China relies mainly on the spraying of chemical insecticides. MicroRNAs (miRNAs) are a class of small, single-stranded, non-coding RNAs, and play crucial regulatory roles i…		armyworm	in vivo
Emamectin benzoate	155569-91-8	263	200135014	Transcriptomic profiling of effects of emamectin benzoate on the pine wood nematode Bursaphelenchus xylophilus	to profile the adverse effects of an emamectin benzoate trunk-injection agent on pine wood nematode Bursaphelenchus xylophilus by analysing differential transcripts from the nematode whole genome through next-generation high-throughput sequencing.		pinewood nematode	in vivo
Emamectin benzoate	155569-91-8	263	200122141	Avermectin treatment for Lepeophtheirus salmonis: Impacts on host (Salmo salar) and parasite immunophysiology	This study investigates the transcriptomic responses of salmon lice (L. salmonis) infecting salmon treated with emamectin benzoate (either 1x or 3x), ivermectin, or commercial feed controls		salmon louse	in vivo
Emamectin benzoate	155569-91-8	263	200094692	Effects of the vertically transmitted microsporidian Facilispora margolisi and the parasiticide emamectin benzoate on salmon lice (Lepeophtheirus salmonis)	This study investigates transcriptomic responses of Pacific salmon lice, Lepeophtheirus salmonis, to infection with the microsporidian Facilispora margolisi and/or exposure to emamectin benzoate (EMB), an antiparasitic agent commonly used in salmon aquaculture.		effects of the vertically transmitted microsporidian facilispora margolisi and the parasiticide emamectin benzoate on salmon lice (lepeophtheirus salmonis) this study investigates transcriptomic responses of pacific salmon lice, lepeophtheirus salmonis, to infection with the microsporidian facilispora margolisi and/or exposure to emamectin benzoate (emb), an antiparasitic agent commonly used in s…	in vitro
Emamectin benzoate	155569-91-8	263	200083859	Whole organism transcriptomic analysis provides mechanistic insight into the acute toxicity of emamectin benzoate in Daphnia magna	This experiment was conducted to study the short-term (12h) transcriptional responses in Daphnia magna after exposure to the anti-sea lice chemical emamectin benzoate (EMB). The microarray results were further vefiried using qPCR. The gene exression responses were linked to adverse effects after 48h exposure, in order to supply knowledge for environmental hazard assessment of this chemical in non…		whole organism transcriptomic analysis provides mechanistic insight into the acute toxicity of emamectin benzoate in daphnia magna this experiment was conducted to study the short-term (12h) transcriptional responses in daphnia magna after exposure to the anti-sea lice chemical emamectin benzoate (emb). the microarray results were further vefiried using qpcr. the gene exression responses were lin…	in vivo
Emamectin benzoate	155569-91-8	263	200073734	Sex-Biased Gene Expression and Sequence Conservation in Pacific and Atlantic Salmon Lice (Lepeophtheirus salmonis)	This study investigates sex-biased gene expression between populations of Atlantic and Pacific salmon lice, Lepeophtheirus salmonis. Two Atlantic L. salmonis populations were previously used for an array study (GSE56024) while a third dataset using Pacific L. salmonis was novel. Using all three populations, a consensus-based, meta-analysis approach was used to identify sex-biased and sex-specific…		salmon louse	in vivo
Emamectin benzoate	155569-91-8	263	200070249	Identification of chemicals that mimic transcriptional changes associated with autism, brain aging and neurodegeneration	Environmental factors, including pesticides, have been linked to autism and neurodegeneration risk using retrospective epidemiological studies. Here, we sought to prospectively identify chemicals that share transcriptomic signatures with neurological disorders by exposing mouse cortical neuron-enriched cultures to hundreds of chemicals commonly found in the environment and on food. We find that r…		identification of chemicals that mimic transcriptional changes associated with autism, brain aging and neurodegeneration environmental factors, including pesticides, have been linked to autism and neurodegeneration risk using retrospective epidemiological studies. here, we sought to prospectively identify chemicals that share transcriptomic signatures with neurological disorders by exposing mouse…	in vitro
Emamectin benzoate	155569-91-8	263	200056024	Transcriptomic responses to emamectin benzoate in Pacific and Atlantic Canada salmon lice Lepeophtheirus salmonis with differing levels of drug resistance	This study investigates the baseline or inducible differences in between populations of Atlantic salmon lice Lepeophtheirus salmonis with differing levels of resistance to the parasiticidal drug emamectin benzoate (EMB), as well as the induced effects of EMB exposure to Pacific salmon lice. F1 generation lice were exposed in bioassays to a dilution series of emamectin benzoate.		salmon louse	in vivo
Emamectin benzoate	155569-91-8	263	307078609	emamectin benzoate treatment-3 [j3]	whole body		armyworm	in vivo
Emamectin benzoate	155569-91-8	263	307078608	emamectin benzoate treatment-2 [j2]	whole body		armyworm	in vivo
Emamectin benzoate	155569-91-8	263	307078607	emamectin benzoate treatment-1 [j1]	whole body		armyworm	in vivo
Emamectin benzoate	155569-91-8	263	305710670	y3	3rd-instar S. frugiperda		armyworm	in vivo
Emamectin benzoate	155569-91-8	263	305710669	y2	3rd-instar S. frugiperda		armyworm	in vivo
Emamectin benzoate	155569-91-8	263	305710668	y1	3rd-instar S. frugiperda		armyworm	in vivo
Emamectin benzoate	155569-91-8	263	305710667	x3	3rd-instar S. frugiperda		armyworm	in vivo
Emamectin benzoate	155569-91-8	263	305710666	x2	3rd-instar S. frugiperda		armyworm	in vivo
Emamectin benzoate	155569-91-8	263	305710665	x1	3rd-instar S. frugiperda		armyworm	in vivo
Emamectin benzoate	155569-91-8	263	305710664	s3	3rd-instar S. frugiperda		armyworm	in vivo
Emamectin benzoate	155569-91-8	263	305710663	s2	3rd-instar S. frugiperda		armyworm	in vivo
Emamectin benzoate	155569-91-8	263	305710662	s1	3rd-instar S. frugiperda		armyworm	in vivo
Emamectin benzoate	155569-91-8	263	305710661	j3	3rd-instar S. frugiperda		armyworm	in vivo
Emamectin benzoate	155569-91-8	263	305710660	j2	3rd-instar S. frugiperda		armyworm	in vivo
Emamectin benzoate	155569-91-8	263	305710659	j1	3rd-instar S. frugiperda		armyworm	in vivo
Emamectin benzoate	155569-91-8	263	305710658	ck3	3rd-instar S. frugiperda		armyworm	in vivo
Emamectin benzoate	155569-91-8	263	305710657	ck2	3rd-instar S. frugiperda		armyworm	in vivo
Emamectin benzoate	155569-91-8	263	305710656	ck1	3rd-instar S. frugiperda		armyworm	in vivo
Emamectin benzoate	155569-91-8	263	303456028	Male_Ivermectin (10173.4_Block4.txt)	Pools of 6 pre-adult I males (channel 1) all condition pool (channel 2)		salmon louse	in vivo
Emamectin benzoate	155569-91-8	263	303456027	Male_Ivermectin (10173.3_Block3.txt)	Pools of 6 pre-adult I males (channel 1) all condition pool (channel 2)		salmon louse	in vivo
Emamectin benzoate	155569-91-8	263	303456026	Male_1xEMB (10173.2_Block2.txt)	Pools of 6 pre-adult I males (channel 1) all condition pool (channel 2)		salmon louse	in vivo
Emamectin benzoate	155569-91-8	263	303456025	Male_Control (10173.1_Block1.txt)	Pools of 6 pre-adult I males (channel 1) all condition pool (channel 2)		salmon louse	in vivo
Emamectin benzoate	155569-91-8	263	303456024	Female_3xEMB (10172.4_Block4.txt)	Pools of 6 pre-adult I females (channel 1) all condition pool (channel 2)		salmon louse	in vivo
Emamectin benzoate	155569-91-8	263	303456023	Male_3xEMB (10172.3_Block3.txt)	Pools of 6 pre-adult I males (channel 1) all condition pool (channel 2)		salmon louse	in vivo
Emamectin benzoate	155569-91-8	263	303456022	Female_1xEMB (10172.2_Block2.txt)	Pools of 6 pre-adult I females (channel 1) all condition pool (channel 2)		salmon louse	in vivo
Emamectin benzoate	155569-91-8	263	303456021	Female_Ivermectin (10172.1_Block1.txt)	Pools of 6 pre-adult I females (channel 1) all condition pool (channel 2)		salmon louse	in vivo
Emamectin benzoate	155569-91-8	263	303456020	Female_Ivermectin (10150.4_Block4.txt)	Pools of 6 pre-adult I females (channel 1) all condition pool (channel 2)		salmon louse	in vivo
Emamectin benzoate	155569-91-8	263	303456019	Male_Control (10150.3_Block3.txt)	Pools of 6 pre-adult I males (channel 1) all condition pool (channel 2)		salmon louse	in vivo
Emamectin benzoate	155569-91-8	263	303456018	Female_1xEMB (10150.2_Block2.txt)	Pools of 6 pre-adult I females (channel 1) all condition pool (channel 2)		salmon louse	in vivo
Emamectin benzoate	155569-91-8	263	303456017	Male_3xEMB (10150.1_Block1.txt)	Pools of 6 pre-adult I males (channel 1) all condition pool (channel 2)		salmon louse	in vivo
Emamectin benzoate	155569-91-8	263	303456016	Female_Ivermectin (10139.4_Block4.txt)	Pools of 6 pre-adult I females (channel 1) all condition pool (channel 2)		salmon louse	in vivo
Emamectin benzoate	155569-91-8	263	303456015	Male_3xEMB (10139.3_Block3.txt)	Pools of 6 pre-adult I males (channel 1) all condition pool (channel 2)		salmon louse	in vivo
Emamectin benzoate	155569-91-8	263	303456014	Female_Control (10139.2_Block2.txt)	Pools of 6 pre-adult I females (channel 1) all condition pool (channel 2)		salmon louse	in vivo
Emamectin benzoate	155569-91-8	263	303456013	Male_Ivermectin (10139.1_Block1.txt)	Pools of 6 pre-adult I males (channel 1) all condition pool (channel 2)		salmon louse	in vivo
Emamectin benzoate	155569-91-8	263	303456012	Female_1xEMB (10137.4_Block4.txt)	Pools of 6 pre-adult I females (channel 1) all condition pool (channel 2)		salmon louse	in vivo
Emamectin benzoate	155569-91-8	263	303456011	Male_3xEMB (10137.3_Block3.txt)	Pools of 6 pre-adult I males (channel 1) all condition pool (channel 2)		salmon louse	in vivo
Emamectin benzoate	155569-91-8	263	303456010	Male_1xEMB (10137.2_Block2.txt)	Pools of 6 pre-adult I males (channel 1) all condition pool (channel 2)		salmon louse	in vivo
Emamectin benzoate	155569-91-8	263	303456009	Female_Ivermectin (10137.1_Block1.txt)	Pools of 6 pre-adult I females (channel 1) all condition pool (channel 2)		salmon louse	in vivo
Emamectin benzoate	155569-91-8	263	303456008	Male_1xEMB (10129.4_Block4.txt)	Pools of 6 pre-adult I males (channel 1) all condition pool (channel 2)		salmon louse	in vivo
Emamectin benzoate	155569-91-8	263	303456007	Female_Ivermectin (10129.3_Block3.txt)	Pools of 6 pre-adult I females (channel 1) all condition pool (channel 2)		salmon louse	in vivo
Emamectin benzoate	155569-91-8	263	303456006	Female_3xEMB (10129.2_Block2.txt)	Pools of 6 pre-adult I females (channel 1) all condition pool (channel 2)		salmon louse	in vivo
Emamectin benzoate	155569-91-8	263	303456005	Male_Ivermectin (10129.1_Block1.txt)	Pools of 6 pre-adult I males (channel 1) all condition pool (channel 2)		salmon louse	in vivo
Emamectin benzoate	155569-91-8	263	303456004	Female_3xEMB (10115.4_Block4.txt)	Pools of 6 pre-adult I females (channel 1) all condition pool (channel 2)		salmon louse	in vivo
Emamectin benzoate	155569-91-8	263	303456003	Female_Control (10115.3_Block3.txt)	Pools of 6 pre-adult I females (channel 1) all condition pool (channel 2)		salmon louse	in vivo
Emamectin benzoate	155569-91-8	263	303456002	Male_3xEMB (10115.2_Block2.txt)	Pools of 6 pre-adult I males (channel 1) all condition pool (channel 2)		salmon louse	in vivo
Emamectin benzoate	155569-91-8	263	303456001	Male_3xEMB (10115.1_Block1.txt)	Pools of 6 pre-adult I males (channel 1) all condition pool (channel 2)		salmon louse	in vivo
Emamectin benzoate	155569-91-8	263	303456000	Male_Control (10114.4_Block4.txt)	Pools of 6 pre-adult I males (channel 1) all condition pool (channel 2)		salmon louse	in vivo
Emamectin benzoate	155569-91-8	263	303455999	Female_Control (10114.3_Block3.txt)	Pools of 6 pre-adult I females (channel 1) all condition pool (channel 2)		salmon louse	in vivo
Emamectin benzoate	155569-91-8	263	303455998	Female_Ivermectin (10114.2_Block2.txt)	Pools of 6 pre-adult I females (channel 1) all condition pool (channel 2)		salmon louse	in vivo
Emamectin benzoate	155569-91-8	263	303455997	Male_1xEMB (10114.1_Block1.txt)	Pools of 6 pre-adult I males (channel 1) all condition pool (channel 2)		salmon louse	in vivo
Emamectin benzoate	155569-91-8	263	303455996	Male_1xEMB (10112.4_Block4.txt)	Pools of 6 pre-adult I males (channel 1) all condition pool (channel 2)		salmon louse	in vivo
Emamectin benzoate	155569-91-8	263	303455995	Male_Ivermectin (10112.3_Block3.txt)	Pools of 6 pre-adult I males (channel 1) all condition pool (channel 2)		salmon louse	in vivo
Emamectin benzoate	155569-91-8	263	303455994	Female_3xEMB (10112.2_Block2.txt)	Pools of 6 pre-adult I females (channel 1) all condition pool (channel 2)		salmon louse	in vivo
Emamectin benzoate	155569-91-8	263	303455993	Female_3xEMB (10112.1_Block1.txt)	Pools of 6 pre-adult I females (channel 1) all condition pool (channel 2)		salmon louse	in vivo
Emamectin benzoate	155569-91-8	263	303455992	Female_1xEMB (10109.4_Block4.txt)	Pools of 6 pre-adult I females (channel 1) all condition pool (channel 2)		salmon louse	in vivo
Emamectin benzoate	155569-91-8	263	303455991	Female_Control (10109.3_Block3.txt)	Pools of 6 pre-adult I females (channel 1) all condition pool (channel 2)		salmon louse	in vivo
Emamectin benzoate	155569-91-8	263	303455990	Male_Control (10109.2_Block2.txt)	Pools of 6 pre-adult I males (channel 1) all condition pool (channel 2)		salmon louse	in vivo
Emamectin benzoate	155569-91-8	263	303455989	Female_Control (10109.1_Block1.txt)	Pools of 6 pre-adult I females (channel 1) all condition pool (channel 2)		salmon louse	in vivo
Emamectin benzoate	155569-91-8	263	303455988	Female_1xEMB (10108.4_Block4.txt)	Pools of 6 pre-adult I females (channel 1) all condition pool (channel 2)		salmon louse	in vivo
Emamectin benzoate	155569-91-8	263	303455987	Female_Control (10108.3_Block3.txt)	Pools of 6 pre-adult I females (channel 1) all condition pool (channel 2)		salmon louse	in vivo
Emamectin benzoate	155569-91-8	263	303455986	Female_3xEMB (10108.2_Block2.txt)	Pools of 6 pre-adult I females (channel 1) all condition pool (channel 2)		salmon louse	in vivo
Emamectin benzoate	155569-91-8	263	303455985	Male_Control (10108.1_Block1.txt)	Pools of 6 pre-adult I males (channel 1) all condition pool (channel 2)		salmon louse	in vivo
Emamectin benzoate	155569-91-8	263	303455984	Male_1xEMB (10107.4_Block4.txt)	Pools of 6 pre-adult I males (channel 1) all condition pool (channel 2)		salmon louse	in vivo
Emamectin benzoate	155569-91-8	263	303455983	Female_1xEMB (10107.3_Block3.txt)	Pools of 6 pre-adult I females (channel 1) all condition pool (channel 2)		salmon louse	in vivo
Emamectin benzoate	155569-91-8	263	303455982	Male_Ivermectin (10107.2_Block2.txt)	Pools of 6 pre-adult I males (channel 1) all condition pool (channel 2)		salmon louse	in vivo
Emamectin benzoate	155569-91-8	263	303455981	Male_3xEMB (10107.1_Block1.txt)	Pools of 6 pre-adult I males (channel 1) all condition pool (channel 2)		salmon louse	in vivo
Emamectin benzoate	155569-91-8	263	302480996	MS+/EMB+_rep7	Copepodid larvae_MS+/EMB+ (channel 1) all condition pool_reference (channel 2)		salmon louse	in vivo
Emamectin benzoate	155569-91-8	263	302480995	MS+/EMB+_rep6	Copepodid larvae_MS+/EMB+ (channel 1) all condition pool_reference (channel 2)		salmon louse	in vivo
Emamectin benzoate	155569-91-8	263	302480994	MS+/EMB-_rep7	Copepodid larvae_MS+/EMB- (channel 1) all condition pool_reference (channel 2)		salmon louse	in vivo
Emamectin benzoate	155569-91-8	263	302480993	MS-/EMB+_rep7	Copepodid larvae_MS-/EMB+ (channel 1) all condition pool_reference (channel 2)		salmon louse	in vivo
Emamectin benzoate	155569-91-8	263	302480992	MS-/EMB-_rep7	Copepodid larvae_MS-/EMB- (channel 1) all condition pool_reference (channel 2)		salmon louse	in vivo
Emamectin benzoate	155569-91-8	263	302480991	MS-/EMB+_rep6	Copepodid larvae_MS-/EMB+ (channel 1) all condition pool_reference (channel 2)		salmon louse	in vivo
Emamectin benzoate	155569-91-8	263	302480990	MS+/EMB+_rep5	Copepodid larvae_MS+/EMB+ (channel 1) all condition pool_reference (channel 2)		salmon louse	in vivo
Emamectin benzoate	155569-91-8	263	302480989	MS+/EMB+_rep4	Copepodid larvae_MS+/EMB+ (channel 1) all condition pool_reference (channel 2)		salmon louse	in vivo
Emamectin benzoate	155569-91-8	263	302480988	MS-/EMB-_rep6	Copepodid larvae_MS-/EMB- (channel 1) all condition pool_reference (channel 2)		salmon louse	in vivo
Emamectin benzoate	155569-91-8	263	302480987	MS-/EMB-_rep5	Copepodid larvae_MS-/EMB- (channel 1) all condition pool_reference (channel 2)		salmon louse	in vivo
Emamectin benzoate	155569-91-8	263	302480986	MS+/EMB-_rep6	Copepodid larvae_MS+/EMB- (channel 1) all condition pool_reference (channel 2)		salmon louse	in vivo
Emamectin benzoate	155569-91-8	263	302480985	MS-/EMB+_rep5	Copepodid larvae_MS-/EMB+ (channel 1) all condition pool_reference (channel 2)		salmon louse	in vivo
Emamectin benzoate	155569-91-8	263	302480984	MS+/EMB+_rep3	Copepodid larvae_MS+/EMB+ (channel 1) all condition pool_reference (channel 2)		salmon louse	in vivo
Emamectin benzoate	155569-91-8	263	302480983	MS+/EMB-_rep5	Copepodid larvae_MS+/EMB- (channel 1) all condition pool_reference (channel 2)		salmon louse	in vivo
Emamectin benzoate	155569-91-8	263	302480982	MS+/EMB-_rep4	Copepodid larvae_MS+/EMB- (channel 1) all condition pool_reference (channel 2)		salmon louse	in vivo
Emamectin benzoate	155569-91-8	263	302480981	MS+/EMB-_rep3	Copepodid larvae_MS+/EMB- (channel 1) all condition pool_reference (channel 2)		salmon louse	in vivo
Emamectin benzoate	155569-91-8	263	302480980	MS-/EMB+_rep4	Copepodid larvae_MS-/EMB+ (channel 1) all condition pool_reference (channel 2)		salmon louse	in vivo
Emamectin benzoate	155569-91-8	263	302480979	MS-/EMB-_rep4	Copepodid larvae_MS-/EMB- (channel 1) all condition pool_reference (channel 2)		salmon louse	in vivo
Emamectin benzoate	155569-91-8	263	302480978	MS+/EMB+_rep2	Copepodid larvae_MS+/EMB+ (channel 1) all condition pool_reference (channel 2)		salmon louse	in vivo
Emamectin benzoate	155569-91-8	263	302480977	MS-/EMB-_rep3	Copepodid larvae_MS-/EMB- (channel 1) all condition pool_reference (channel 2)		salmon louse	in vivo
Emamectin benzoate	155569-91-8	263	302480976	MS-/EMB-_rep2	Copepodid larvae_MS-/EMB- (channel 1) all condition pool_reference (channel 2)		salmon louse	in vivo
Emamectin benzoate	155569-91-8	263	302480975	MS-/EMB+_rep3	Copepodid larvae_MS-/EMB+ (channel 1) all condition pool_reference (channel 2)		salmon louse	in vivo
Emamectin benzoate	155569-91-8	263	302480974	MS+/EMB+_rep1	Copepodid larvae_MS+/EMB+ (channel 1) all condition pool_reference (channel 2)		salmon louse	in vivo
Emamectin benzoate	155569-91-8	263	302480973	MS-/EMB+_rep2	Copepodid larvae_MS-/EMB+ (channel 1) all condition pool_reference (channel 2)		salmon louse	in vivo
Emamectin benzoate	155569-91-8	263	302480972	MS+/EMB-_rep2	Copepodid larvae_MS+/EMB- (channel 1) all condition pool_reference (channel 2)		salmon louse	in vivo
Esfenvalerate	66230-04-4	409	200262419	Informing Hazard Identification and Risk Characterization of Environmental Chemicals by Combining Transcriptomic and Functional Data from Human Induced Pluripotent Stem Cell-Derived Cardiomyocytes	Cardiovascular disease remains a significant global health concern, yet the cardiotoxic effects of environmental chemicals are largely unexplored. Human induced pluripotent stem cell-derived cardiomyocytes (iPSC-Cardiomyocytes) are well-established as valuable high-throughput cardiotoxicity testing model based on the analysis of various beating parameters; however, additional adverse effects that…		informing hazard identification and risk characterization of environmental chemicals by combining transcriptomic and functional data from human induced pluripotent stem cell-derived cardiomyocytes cardiovascular disease remains a significant global health concern, yet the cardiotoxic effects of environmental chemicals are largely unexplored. human induced pluripotent stem cell-derived cardiomyocy…	in vitro
Esfenvalerate	66230-04-4	409	200113286	Multigene biomarkers of pyrethroid exposure: preliminary experiments	This SuperSeries is composed of the SubSeries listed below.		fathead minno	in vivo
Esfenvalerate	66230-04-4	409	200113285	Multigene biomarkers of pyrethroid exposure: preliminary experiments: 60k microarrays	We describe initial development of RNA profiling-based assays for detecting pyrethroid pesticides in water. We conducted 48-hour flow-through exposures of Pimephales promelas larvae to lab water and eight nominal concentrations of each of four pyrethroid insecticides: bifenthrin, cypermethrin, esfenvalerate, and (trans) permethrin. Concentration-response curves suggest steep dose responses, and L…		fathead minno	in vivo
Esfenvalerate	66230-04-4	409	200113284	Multigene biomarkers of pyrethroid exposure: preliminary experiments: 15k microarrays	We describe initial development of RNA profiling-based assays for detecting pyrethroid pesticides in water. We conducted 48-hour flow-through exposures of Pimephales promelas adults and larvae to lab water and eight nominal concentrations of each of four pyrethroid insecticides: bifenthrin, cypermethrin, esfenvalerate, and (trans) permethrin. Concentration-response curves suggest steep dose respo…		fathead minno	in vivo
Esfenvalerate	66230-04-4	409	200070807	Fish Connectivity Mapping: Linking Chemical Stressors by Their MOA-Driven Transcriptomic Profiles	Modeled on human connectivity mapping (Cmap), this study was undertaken to investigate the potential applications of Cmap approach in ecotoxicology. Over 3500 zebrafish (Danio rerio) and fathead minnow (Pimephales promelas) transcriptomic profiles, each associated with one of several dozen chemical treatment conditions, were compiled into three distinct collections of rank-ordered gene lists (ROG…		fathead minno	in vivo
Esfenvalerate	66230-04-4	409	200084475	Initial development of a multigene 'omics-based exposure biomarker for pyrethroid pesticides	This work describes the initial development of an omics based assay using 48Hr Pimephales promelas (FHM) larvae for identifying aquatic exposures to four pyrethroids (permethrin, cypermethrin, esfenvalerate and bifenthrin). Gene expression classifiers were developed using the random forest algorithm for each exposure and evaluated first by cross-validation using hold out organisms from the same e…		fathead minno	in vivo
Esfenvalerate	66230-04-4	409	200070249	Identification of chemicals that mimic transcriptional changes associated with autism, brain aging and neurodegeneration	Environmental factors, including pesticides, have been linked to autism and neurodegeneration risk using retrospective epidemiological studies. Here, we sought to prospectively identify chemicals that share transcriptomic signatures with neurological disorders by exposing mouse cortical neuron-enriched cultures to hundreds of chemicals commonly found in the environment and on food. We find that r…		identification of chemicals that mimic transcriptional changes associated with autism, brain aging and neurodegeneration environmental factors, including pesticides, have been linked to autism and neurodegeneration risk using retrospective epidemiological studies. here, we sought to prospectively identify chemicals that share transcriptomic signatures with neurological disorders by exposing mouse…	in vitro
Esfenvalerate	66230-04-4	409	100010818	[UCDavis]-[Delta smelt]-[18240]-[V:1.2]	ONLY CLONES OF INTEREST HAVE BEEN SEQUENCED AND IDENTIFIED. Protocol: Delta smelt microarray with 18,240 features; comprised of 8448 cDNA fragments printed in dulpicate (16,896) and 1344 control spots. Specific details: We constructed a delta smelt microarray using 8448 PCR amplified fragments from a normalized cDNA library. A cDNA library was created by ligating expressed sequence tags (ESTs) in…		[ucdavis]-[delta smelt]-[18240]-[v:1.2] only clones of interest have been sequenced and identified. protocol: delta smelt microarray with 18,240 features; comprised of 8448 cdna fragments printed in dulpicate (16,896) and 1344 control spots. specific details: we constructed a delta smelt microarray using 8448 pcr amplified fragments from a normalized cdna library. a cdna library was created by li…	in vitro
Esfenvalerate	66230-04-4	409	308165020	Plate1_K13	iPSC-Cardiomyocytes		plate1_k13 ipsc-cardiomyocytes na	in vitro
Esfenvalerate	66230-04-4	409	308164945	Plate1_I13	iPSC-Cardiomyocytes		plate1_i13 ipsc-cardiomyocytes na	in vitro
Esfenvalerate	66230-04-4	409	308164923	Plate1_J13	iPSC-Cardiomyocytes		plate1_j13 ipsc-cardiomyocytes na	in vitro
Esfenvalerate	66230-04-4	409	308164903	Plate1_E13	iPSC-Cardiomyocytes		plate1_e13 ipsc-cardiomyocytes na	in vitro
Esfenvalerate	66230-04-4	409	308164881	Plate1_F13	iPSC-Cardiomyocytes		plate1_f13 ipsc-cardiomyocytes na	in vitro
Esfenvalerate	66230-04-4	409	308164859	Plate1_G13	iPSC-Cardiomyocytes		plate1_g13 ipsc-cardiomyocytes na	in vitro
Esfenvalerate	66230-04-4	409	308164837	Plate1_H13	iPSC-Cardiomyocytes		plate1_h13 ipsc-cardiomyocytes na	in vitro
Esfenvalerate	66230-04-4	409	308164802	Plate1_C13	iPSC-Cardiomyocytes		plate1_c13 ipsc-cardiomyocytes na	in vitro
Esfenvalerate	66230-04-4	409	308164780	Plate1_D13	iPSC-Cardiomyocytes		plate1_d13 ipsc-cardiomyocytes na	in vitro
Esfenvalerate	66230-04-4	409	303102758	whole_larva_esfenvalerate_1ug/L_rep3 [232_1_3]	whole larva, esfenvalerate, 1 ug/L, replicate 3		fathead minno	in vivo
Esfenvalerate	66230-04-4	409	303102757	whole_larva_esfenvalerate_1ug/L_rep2 [230_1_4]	whole larva, esfenvalerate, 1 ug/L, replicate 2		fathead minno	in vivo
Esfenvalerate	66230-04-4	409	303102756	whole_larva_esfenvalerate_1ug/L_rep1 [231_2_2]	whole larva, esfenvalerate, 1 ug/L, replicate 1		fathead minno	in vivo
Esfenvalerate	66230-04-4	409	303102755	whole_larva_esfenvalerate_0.5ug/L_rep9 [226_2_3]	whole larva, esfenvalerate, 0.5 ug/L, replicate 9		fathead minno	in vivo
Esfenvalerate	66230-04-4	409	303102754	whole_larva_esfenvalerate_0.5ug/L_rep8 [225_1_3]	whole larva, esfenvalerate, 0.5 ug/L, replicate 8		fathead minno	in vivo
Esfenvalerate	66230-04-4	409	303102753	whole_larva_esfenvalerate_0.5ug/L_rep7 [224_2_2]	whole larva, esfenvalerate, 0.5 ug/L, replicate 7		fathead minno	in vivo
Esfenvalerate	66230-04-4	409	303102752	whole_larva_esfenvalerate_0.5ug/L_rep6 [227_1_2]	whole larva, esfenvalerate, 0.5 ug/L, replicate 6		fathead minno	in vivo
Esfenvalerate	66230-04-4	409	303102751	whole_larva_esfenvalerate_0.5ug/L_rep5 [223_1_2]	whole larva, esfenvalerate, 0.5 ug/L, replicate 5		fathead minno	in vivo
Esfenvalerate	66230-04-4	409	303102750	whole_larva_esfenvalerate_0.5ug/L_rep4 [220_2_3]	whole larva, esfenvalerate, 0.5 ug/L, replicate 4		fathead minno	in vivo
Esfenvalerate	66230-04-4	409	303102749	whole_larva_esfenvalerate_0.5ug/L_rep3 [221_1_3]	whole larva, esfenvalerate, 0.5 ug/L, replicate 3		fathead minno	in vivo
Esfenvalerate	66230-04-4	409	303102748	whole_larva_esfenvalerate_0.5ug/L_rep2 [234_1_4]	whole larva, esfenvalerate, 0.5 ug/L, replicate 2		fathead minno	in vivo
Esfenvalerate	66230-04-4	409	303102747	whole_larva_esfenvalerate_0.5ug/L_rep1 [233_2_3]	whole larva, esfenvalerate, 0.5 ug/L, replicate 1		fathead minno	in vivo
Esfenvalerate	66230-04-4	409	303102746	whole_larva_esfenvalerate_0ug/L_rep10 [229_2_4]	whole larva, esfenvalerate, 0 ug/L, replicate 10		fathead minno	in vivo
Esfenvalerate	66230-04-4	409	303102745	whole_larva_esfenvalerate_0ug/L_rep9 [232_2_4]	whole larva, esfenvalerate, 0 ug/L, replicate 9		fathead minno	in vivo
Esfenvalerate	66230-04-4	409	303102744	whole_larva_esfenvalerate_0ug/L_rep8 [231_1_3]	whole larva, esfenvalerate, 0 ug/L, replicate 8		fathead minno	in vivo
Esfenvalerate	66230-04-4	409	303102743	whole_larva_esfenvalerate_0ug/L_rep7 [227_1_4]	whole larva, esfenvalerate, 0 ug/L, replicate 7		fathead minno	in vivo
Esfenvalerate	66230-04-4	409	303102742	whole_larva_esfenvalerate_0ug/L_rep6 [230_1_2]	whole larva, esfenvalerate, 0 ug/L, replicate 6		fathead minno	in vivo
Esfenvalerate	66230-04-4	409	303102741	whole_larva_esfenvalerate_0ug/L_rep5 [226_1_1]	whole larva, esfenvalerate, 0 ug/L, replicate 5		fathead minno	in vivo
Esfenvalerate	66230-04-4	409	303102740	whole_larva_esfenvalerate_0ug/L_rep4 [229_2_1]	whole larva, esfenvalerate, 0 ug/L, replicate 4		fathead minno	in vivo
Esfenvalerate	66230-04-4	409	303102739	whole_larva_esfenvalerate_0ug/L_rep3 [223_2_2]	whole larva, esfenvalerate, 0 ug/L, replicate 3		fathead minno	in vivo
Esfenvalerate	66230-04-4	409	303102738	whole_larva_esfenvalerate_0ug/L_rep2 [224_1_3]	whole larva, esfenvalerate, 0 ug/L, replicate 2		fathead minno	in vivo
Esfenvalerate	66230-04-4	409	303102737	whole_larva_esfenvalerate_0ug/L_rep1 [222_1_3]	whole larva, esfenvalerate, 0 ug/L, replicate 1		fathead minno	in vivo
Esfenvalerate	66230-04-4	409	301819656	esfenvalerate_1ugL_larvae_48hr_253657410232_1_3_16.txt	esfenvalerate_1ugL_larvae_48hr_253657410232_1_3_16.txt		fathead minno	in vivo
Esfenvalerate	66230-04-4	409	301819655	esfenvalerate_1ugL_larvae_48hr_253657410231_2_2_16.txt	esfenvalerate_1ugL_larvae_48hr_253657410231_2_2_16.txt		fathead minno	in vivo
Esfenvalerate	66230-04-4	409	301819654	esfenvalerate_1ugL_larvae_48hr_253657410230_1_4_16.txt	esfenvalerate_1ugL_larvae_48hr_253657410230_1_4_16.txt		fathead minno	in vivo
Esfenvalerate	66230-04-4	409	301819653	esfenvalerate_0.5ugL_larvae_48hr_253657410234_1_4_16.txt	esfenvalerate_0.5ugL_larvae_48hr_253657410234_1_4_16.txt		fathead minno	in vivo
Esfenvalerate	66230-04-4	409	301819652	esfenvalerate_0.5ugL_larvae_48hr_253657410233_2_3_16.txt	esfenvalerate_0.5ugL_larvae_48hr_253657410233_2_3_16.txt		fathead minno	in vivo
Esfenvalerate	66230-04-4	409	301819651	esfenvalerate_0.5ugL_larvae_48hr_253657410227_1_2_16.txt	esfenvalerate_0.5ugL_larvae_48hr_253657410227_1_2_16.txt		fathead minno	in vivo
Esfenvalerate	66230-04-4	409	301819650	esfenvalerate_0.5ugL_larvae_48hr_253657410226_2_3_16.txt	esfenvalerate_0.5ugL_larvae_48hr_253657410226_2_3_16.txt		fathead minno	in vivo
Esfenvalerate	66230-04-4	409	301819649	esfenvalerate_0.5ugL_larvae_48hr_253657410225_1_3_16.txt	esfenvalerate_0.5ugL_larvae_48hr_253657410225_1_3_16.txt		fathead minno	in vivo
Esfenvalerate	66230-04-4	409	301819648	esfenvalerate_0.5ugL_larvae_48hr_253657410224_2_2_16.txt	esfenvalerate_0.5ugL_larvae_48hr_253657410224_2_2_16.txt		fathead minno	in vivo
Esfenvalerate	66230-04-4	409	301819647	esfenvalerate_0.5ugL_larvae_48hr_253657410223_1_2_16.txt	esfenvalerate_0.5ugL_larvae_48hr_253657410223_1_2_16.txt		fathead minno	in vivo
Esfenvalerate	66230-04-4	409	301819646	esfenvalerate_0.5ugL_larvae_48hr_253657410221_1_3_16.txt	esfenvalerate_0.5ugL_larvae_48hr_253657410221_1_3_16.txt		fathead minno	in vivo
Esfenvalerate	66230-04-4	409	301819645	esfenvalerate_0.5ugL_larvae_48hr_253657410220_2_3_16.txt	esfenvalerate_0.5ugL_larvae_48hr_253657410220_2_3_16.txt		fathead minno	in vivo
Esfenvalerate	66230-04-4	409	301819560	esfenvalerate_0.15ugL_larvae_48hr_253657410219_2_3_23.txt	esfenvalerate_0.15ugL_larvae_48hr_253657410219_2_3_23.txt		fathead minno	in vivo
Esfenvalerate	66230-04-4	409	301819559	esfenvalerate_0.15ugL_larvae_48hr_253657410218_2_2_23.txt	esfenvalerate_0.15ugL_larvae_48hr_253657410218_2_2_23.txt		fathead minno	in vivo
Esfenvalerate	66230-04-4	409	301819558	esfenvalerate_0.15ugL_larvae_48hr_253657410218_1_2_23.txt	esfenvalerate_0.15ugL_larvae_48hr_253657410218_1_2_23.txt		fathead minno	in vivo
Esfenvalerate	66230-04-4	409	301819557	esfenvalerate_0.15ugL_larvae_48hr_253657410217_2_2_23.txt	esfenvalerate_0.15ugL_larvae_48hr_253657410217_2_2_23.txt		fathead minno	in vivo
Esfenvalerate	66230-04-4	409	301819556	esfenvalerate_0.15ugL_larvae_48hr_253657410216_1_4_23.txt	esfenvalerate_0.15ugL_larvae_48hr_253657410216_1_4_23.txt		fathead minno	in vivo
Esfenvalerate	66230-04-4	409	301819555	esfenvalerate_0.15ugL_larvae_48hr_253657410215_1_4_23.txt	esfenvalerate_0.15ugL_larvae_48hr_253657410215_1_4_23.txt		fathead minno	in vivo
Esfenvalerate	66230-04-4	409	301819554	esfenvalerate_0.15ugL_larvae_48hr_253657410215_1_1_23.txt	esfenvalerate_0.15ugL_larvae_48hr_253657410215_1_1_23.txt		fathead minno	in vivo
Esfenvalerate	66230-04-4	409	301819553	esfenvalerate_0.15ugL_larvae_48hr_253657410214_2_4_23.txt	esfenvalerate_0.15ugL_larvae_48hr_253657410214_2_4_23.txt		fathead minno	in vivo
Esfenvalerate	66230-04-4	409	301819552	esfenvalerate_0.15ugL_larvae_48hr_253657410214_2_1_23.txt	esfenvalerate_0.15ugL_larvae_48hr_253657410214_2_1_23.txt		fathead minno	in vivo
Esfenvalerate	66230-04-4	409	301819551	esfenvalerate_0.15ugL_larvae_48hr_253657410213_2_2_23.txt	esfenvalerate_0.15ugL_larvae_48hr_253657410213_2_2_23.txt		fathead minno	in vivo
Esfenvalerate	66230-04-4	409	301819550	esfenvalerate_0.15ugL_larvae_48hr_253657410212_1_3_23.txt	esfenvalerate_0.15ugL_larvae_48hr_253657410212_1_3_23.txt		fathead minno	in vivo
Esfenvalerate	66230-04-4	409	301819496	esfenvalerate_0.15ugL_larvae_48hr_253657410211_2_1_22.txt	esfenvalerate_0.15ugL_larvae_48hr_253657410211_2_1_22.txt		fathead minno	in vivo
Esfenvalerate	66230-04-4	409	301819495	esfenvalerate_0.15ugL_larvae_48hr_253657410210_2_2_22.txt	esfenvalerate_0.15ugL_larvae_48hr_253657410210_2_2_22.txt		fathead minno	in vivo
Esfenvalerate	66230-04-4	409	301819494	esfenvalerate_0.15ugL_larvae_48hr_253657410209_2_4_22.txt	esfenvalerate_0.15ugL_larvae_48hr_253657410209_2_4_22.txt		fathead minno	in vivo
Esfenvalerate	66230-04-4	409	301819493	esfenvalerate_0.15ugL_larvae_48hr_253657410209_1_3_22.txt	esfenvalerate_0.15ugL_larvae_48hr_253657410209_1_3_22.txt		fathead minno	in vivo
Esfenvalerate	66230-04-4	409	301819492	esfenvalerate_0.15ugL_larvae_48hr_253657410208_2_3_22.txt	esfenvalerate_0.15ugL_larvae_48hr_253657410208_2_3_22.txt		fathead minno	in vivo
Esfenvalerate	66230-04-4	409	301819491	esfenvalerate_0.15ugL_larvae_48hr_253657410208_1_1_22.txt	esfenvalerate_0.15ugL_larvae_48hr_253657410208_1_1_22.txt		fathead minno	in vivo
Esfenvalerate	66230-04-4	409	301819490	esfenvalerate_0.15ugL_larvae_48hr_253657410207_2_4_22.txt	esfenvalerate_0.15ugL_larvae_48hr_253657410207_2_4_22.txt		fathead minno	in vivo
Esfenvalerate	66230-04-4	409	301819489	esfenvalerate_0.15ugL_larvae_48hr_253657410206_2_2_22.txt	esfenvalerate_0.15ugL_larvae_48hr_253657410206_2_2_22.txt		fathead minno	in vivo
Esfenvalerate	66230-04-4	409	301819488	esfenvalerate_0.15ugL_larvae_48hr_253657410205_1_2_22.txt	esfenvalerate_0.15ugL_larvae_48hr_253657410205_1_2_22.txt		fathead minno	in vivo
Esfenvalerate	66230-04-4	409	301819487	esfenvalerate_0.15ugL_larvae_48hr_253657410204_1_4_22.txt	esfenvalerate_0.15ugL_larvae_48hr_253657410204_1_4_22.txt		fathead minno	in vivo
Esfenvalerate	66230-04-4	409	301819436	esfenvalerate_0.15ugL_larvae_48hr_253657410203_2_3_21.txt	esfenvalerate_0.15ugL_larvae_48hr_253657410203_2_3_21.txt		fathead minno	in vivo
Esfenvalerate	66230-04-4	409	301819435	esfenvalerate_0.15ugL_larvae_48hr_253657410203_2_1_21.txt	esfenvalerate_0.15ugL_larvae_48hr_253657410203_2_1_21.txt		fathead minno	in vivo
Esfenvalerate	66230-04-4	409	301819434	esfenvalerate_0.15ugL_larvae_48hr_253657410201_2_1_21.txt	esfenvalerate_0.15ugL_larvae_48hr_253657410201_2_1_21.txt		fathead minno	in vivo
Esfenvalerate	66230-04-4	409	301819433	esfenvalerate_0.15ugL_larvae_48hr_253657410200_1_4_21.txt	esfenvalerate_0.15ugL_larvae_48hr_253657410200_1_4_21.txt		fathead minno	in vivo
Esfenvalerate	66230-04-4	409	301819432	esfenvalerate_0.15ugL_larvae_48hr_253657410200_1_2_21.txt	esfenvalerate_0.15ugL_larvae_48hr_253657410200_1_2_21.txt		fathead minno	in vivo
Esfenvalerate	66230-04-4	409	301819431	esfenvalerate_0.15ugL_larvae_48hr_253657410196_2_4_21.txt	esfenvalerate_0.15ugL_larvae_48hr_253657410196_2_4_21.txt		fathead minno	in vivo
Esfenvalerate	66230-04-4	409	301819430	esfenvalerate_0.15ugL_larvae_48hr_253657410196_1_3_21.txt	esfenvalerate_0.15ugL_larvae_48hr_253657410196_1_3_21.txt		fathead minno	in vivo
Esfenvalerate	66230-04-4	409	301819429	esfenvalerate_0.15ugL_larvae_48hr_253657410195_2_2_21.txt	esfenvalerate_0.15ugL_larvae_48hr_253657410195_2_2_21.txt		fathead minno	in vivo
Esfenvalerate	66230-04-4	409	302237182	run7_control_0ug/L_rep9	run7, control, 0 ug/L, replicate9		fathead minno	in vivo
Esfenvalerate	66230-04-4	409	302237181	run4_bifenthrin_0.3ug/L_rep10	run4, bifenthrin, 0.3 ug/L, replicate10		fathead minno	in vivo
Esfenvalerate	66230-04-4	409	302237180	run7_permethrin_1.56ug/L_rep10	run7, permethrin, 1.56 ug/L, replicate10		fathead minno	in vivo
Esfenvalerate	66230-04-4	409	302237179	run5_cypermethrin_0.5ug/L_rep9	run5, cypermethrin, 0.5 ug/L, replicate9		fathead minno	in vivo
Esfenvalerate	66230-04-4	409	302237178	run6_esfenvalerate_0.5ug/L_rep8	run6, esfenvalerate, 0.5 ug/L, replicate8		fathead minno	in vivo
Esfenvalerate	66230-04-4	409	302237177	run7_permethrin_3.13ug/L_rep10	run7, permethrin, 3.13 ug/L, replicate10		fathead minno	in vivo
Esfenvalerate	66230-04-4	409	302237176	run4_bifenthrin_0.15ug/L_rep9	run4, bifenthrin, 0.15 ug/L, replicate9		fathead minno	in vivo
Esfenvalerate	66230-04-4	409	302237175	run5_cypermethrin_1ug/L_rep8	run5, cypermethrin, 1 ug/L, replicate8		fathead minno	in vivo
Esfenvalerate	66230-04-4	409	302237174	run7_permethrin_3.13ug/L_rep11	run7, permethrin, 3.13 ug/L, replicate11		fathead minno	in vivo
Esfenvalerate	66230-04-4	409	302237173	run6_esfenvalerate_0.5ug/L_rep9	run6, esfenvalerate, 0.5 ug/L, replicate9		fathead minno	in vivo
Esfenvalerate	66230-04-4	409	302237172	run5_cypermethrin_1ug/L_rep9	run5, cypermethrin, 1 ug/L, replicate9		fathead minno	in vivo
Esfenvalerate	66230-04-4	409	302237171	run4_bifenthrin_0.15ug/L_rep11	run4, bifenthrin, 0.15 ug/L, replicate11		fathead minno	in vivo
Esfenvalerate	66230-04-4	409	302237170	run7_permethrin_1.56ug/L_rep11	run7, permethrin, 1.56 ug/L, replicate11		fathead minno	in vivo
Esfenvalerate	66230-04-4	409	302237169	run5_cypermethrin_0.5ug/L_rep10	run5, cypermethrin, 0.5 ug/L, replicate10		fathead minno	in vivo
Esfenvalerate	66230-04-4	409	302237168	run7_control_0ug/L_rep10	run7, control, 0 ug/L, replicate10		fathead minno	in vivo
Esfenvalerate	66230-04-4	409	302237167	run4_bifenthrin_0.15ug/L_rep10	run4, bifenthrin, 0.15 ug/L, replicate10		fathead minno	in vivo
Esfenvalerate	66230-04-4	409	302237166	run6_control_0ug/L_rep9	run6, control, 0 ug/L, replicate9		fathead minno	in vivo
Esfenvalerate	66230-04-4	409	302237165	run5_control_0ug/L_rep7	run5, control, 0 ug/L, replicate7		fathead minno	in vivo
Esfenvalerate	66230-04-4	409	302237164	run7_permethrin_1.56ug/L_rep9	run7, permethrin, 1.56 ug/L, replicate9		fathead minno	in vivo

## Sheet: in vivo
chemical_name	casrn	hit_count	gds_id	title	summary	study_type	organism
Chlorpyrifos oxon	5598-15-2	4	200058103	Repeated gestational exposure of mice to chlorpyrifos oxon is associated with paraoxonase 1 (PON1)-modulated effects in maternal and fetal tissues	Chlorpyrifos oxon (CPO), the toxic metabolite of the organophosphorus (OP) insecticide chlorpyrifos, causes developmental neurotoxicity in humans and rodents. CPO is hydrolyzed by paraoxonase-1 (PON1), with protection determined by PON1 levels and the human Q192R polymorphism. To examine how the Q192R polymorphism influences fetal toxicity associated with gestational CPO exposure, we measured bio…	in vivo	Mouse
Chlorpyrifos oxon	5598-15-2	4	200025250	Cerebellum from mice exposed to chronic low-level chlorpyrifos oxon	Chlorpyrifos (CPF) is an organophosphorus (OP) insecticide that is still widely used despite statutory restrictions on home use. CPF is converted to chlorpyrifos oxon (CPO) by oxidative desulfuration in liver. Paraoxonase (PON1) polymorphisms affects the catalytic efficiency of the hydrolysis of OPs, including CPO. We used both wt (PON1+/+) and PON1 knockout (PON1-/-) mice and PON1-/- mice carryi…	in vivo	Mouse
Endrin	72-20-8	15	200089780	Classifying chemical endocrine activity using transcriptome profiling in zebrafish	We employed whole-genome microarray expression profiling in 48 hpf zebrafish as a tool to classify the activity of 25 endocrine disrupting chemicals	in vivo	Zebrafish
Endrin	72-20-8	15	302388614	Endrin_rep_3_batch_3_arraySlide_13	Whole embryo_48 hpf_Endrin	in vivo	Zebrafish
Endrin	72-20-8	15	302388613	Endrin_rep_1_batch_3_arraySlide_12	Whole embryo_48 hpf_Endrin	in vivo	Zebrafish
Endrin	72-20-8	15	302388612	Endrin_rep_4_batch_3_arraySlide_8	Whole embryo_48 hpf_Endrin	in vivo	Zebrafish
Endrin	72-20-8	15	302388611	Endrin_rep_2_batch_3_arraySlide_6	Whole embryo_48 hpf_Endrin	in vivo	Zebrafish
Tefluthrin	79538-32-2	19	200225543	Metabolic Disruption in Zebrafish Larvae Due to Exposure to the Pesticides Tefluthrin or Acetochlor	This study investigates the pesticides' (Tefluthrin or Acetochlor) effects on gene expression	in vivo	Zebrafish
Tefluthrin	79538-32-2	19	307050051	ZF_72_hpf_2.3_µM_Tefluthrin_III	Whole Larva (pooled)	in vivo	Zebrafish
Tefluthrin	79538-32-2	19	307050050	ZF_72_hpf_2.3_µM_Tefluthrin_II	Whole Larva (pooled)	in vivo	Zebrafish
Tefluthrin	79538-32-2	19	307050049	ZF_72_hpf_2.3_µM_Tefluthrin_I	Whole Larva (pooled)	in vivo	Zebrafish
Tefluthrin	79538-32-2	19	307050048	ZF_72_hpf_60_nM_Tefluthrin_III	Whole Larva (pooled)	in vivo	Zebrafish
Tefluthrin	79538-32-2	19	307050047	ZF_72_hpf_60_nM_Tefluthrin_II	Whole Larva (pooled)	in vivo	Zebrafish
Tefluthrin	79538-32-2	19	307050046	ZF_72_hpf_60_nM_Tefluthrin_I	Whole Larva (pooled)	in vivo	Zebrafish
Fenpropathrin	39515-41-8	21	200076584	Identification of differentially expressed microRNAs between the fenpropathrin resistant and susceptible strains in Tetranychus cinnabarinus	Purpose: The present study provides the firstly large-scale characterization of miRNAs in Tetranychus cinnabarinus and the comparison between fenpropathrin resistant and susceptible strains gives a clue on study how miRNA involving in fenpropathrin resistance Methods: Using Illumina sequencing to identify the differentially expressed miRNAs between the fenpropathrin resistant and susceptible stra…	in vivo	carmine spider mite
Fenpropathrin	39515-41-8	21	200075529	Next Generation Sequencing Facilitates Quantitative Analysis of Tetranychus urticae and Its Sibling Species Tetranychus cinnabarinus Transcriptomes	Purpose: Next-generation sequencing (NGS) has revolutionized systems-based analysis of differentially expressed genes (DEG) between the treated samples of mites.The goal of the study is to elucidate the invasion mechanism that results in the continuous expansion of Tetranychus urticae that has occurred in China. Methods:Transcriptome profiling by RNA sequencing is becoming an attractive method as…	in vivo	carmine spider mite
Fenpropathrin	39515-41-8	21	200070824	Microarray of four CSM strains	The phenomenon of pesticide resistance is an important example of human induced evolution, and the factors governing the origin and spread of resistance-associated genes are of academic and practical importance. To identify such genes, RNA sequencing (RNA-seq) and a custom made microarray were utilized to compare transcription levels in four different Tetranychus cinnabarinus strains.	in vivo	carmine spider mite
Fenpropathrin	39515-41-8	21	301820093	Cyflumetofen resistant strain-2	Cyflumetofen treatment	in vivo	carmine spider mite
Fenpropathrin	39515-41-8	21	301820092	Cyflumetofen resistant strain-1	Cyflumetofen treatment	in vivo	carmine spider mite
Fenpropathrin	39515-41-8	21	301820091	Fenpropathrin resistant strain-2	Fenpropathrin treatment	in vivo	carmine spider mite
Fenpropathrin	39515-41-8	21	301820090	Fenpropathrin resistant strain-1	Fenpropathrin treatment	in vivo	carmine spider mite
Fenpropathrin	39515-41-8	21	301820089	Abamectin resistant strain-2	Abamectin treatment	in vivo	carmine spider mite
Fenpropathrin	39515-41-8	21	301820088	Abamectin resistant strain-1	Abamectin treatment	in vivo	carmine spider mite
Fenpropathrin	39515-41-8	21	301820086	Susceptible strain-2	original	in vivo	carmine spider mite
Fenpropathrin	39515-41-8	21	301820084	Susceptible strain-1	original	in vivo	carmine spider mite
Fenarimol	60168-88-9	28	302723485	FEN_40	fenarimol, replicate 8	in vivo	Rat
Fenarimol	60168-88-9	28	302723484	FEN_39	fenarimol, replicate 7	in vivo	Rat
Fenarimol	60168-88-9	28	302723483	FEN_38	fenarimol, replicate 6	in vivo	Rat
Fenarimol	60168-88-9	28	302723482	FEN_37	fenarimol, replicate 5	in vivo	Rat
Fenarimol	60168-88-9	28	302723481	FEN_36	fenarimol, replicate 4	in vivo	Rat
Fenarimol	60168-88-9	28	302723480	FEN_35	fenarimol, replicate 3	in vivo	Rat
Fenarimol	60168-88-9	28	302723479	FEN_34	fenarimol, replicate 2	in vivo	Rat
Fenarimol	60168-88-9	28	302723478	FEN_33	fenarimol, replicate 1	in vivo	Rat
Difenoconazole	119446-68-3	38	302723440	DFZ_061	difenoconazole, replicate 8	in vivo	Rat
Difenoconazole	119446-68-3	38	302723439	DFZ_060	difenoconazole, replicate 7	in vivo	Rat
Difenoconazole	119446-68-3	38	302723438	DFZ_059	difenoconazole, replicate 6	in vivo	Rat
Difenoconazole	119446-68-3	38	302723437	DFZ_058	difenoconazole, replicate 5	in vivo	Rat
Difenoconazole	119446-68-3	38	302723436	DFZ_048	difenoconazole, replicate 4	in vivo	Rat
Difenoconazole	119446-68-3	38	302723435	DFZ_032	difenoconazole, replicate 3	in vivo	Rat
Difenoconazole	119446-68-3	38	302723434	DFZ_031	difenoconazole, replicate 2	in vivo	Rat
Difenoconazole	119446-68-3	38	302723433	DFZ_030	difenoconazole, replicate 1	in vivo	Rat
Nitrofen	1836-75-5	38	307701719	Nitrofen_CDH_AF-EV_6	amniotic fluid-derived EV	in vivo	Rat
Nitrofen	1836-75-5	38	307701718	Nitrofen_CDH_AF-EV_5	amniotic fluid-derived EV	in vivo	Rat
Nitrofen	1836-75-5	38	307701717	Nitrofen_CDH_AF-EV_4	amniotic fluid-derived EV	in vivo	Rat
Nitrofen	1836-75-5	38	307701716	Nitrofen_CDH_AF-EV_3	amniotic fluid-derived EV	in vivo	Rat
Nitrofen	1836-75-5	38	307701715	Nitrofen_CDH_AF-EV_2	amniotic fluid-derived EV	in vivo	Rat
Nitrofen	1836-75-5	38	307701714	Nitrofen_CDH_AF-EV_1	amniotic fluid-derived EV	in vivo	Rat
Nitrofen	1836-75-5	38	307701713	Nitrofen_No-CDH_AF-EV_6	amniotic fluid-derived EV	in vivo	Rat
Nitrofen	1836-75-5	38	307701712	Nitrofen_No-CDH_AF-EV_5	amniotic fluid-derived EV	in vivo	Rat
Nitrofen	1836-75-5	38	307701711	Nitrofen_No-CDH_AF-EV_4	amniotic fluid-derived EV	in vivo	Rat
Nitrofen	1836-75-5	38	307701710	Nitrofen_No-CDH_AF-EV_3	amniotic fluid-derived EV	in vivo	Rat
Nitrofen	1836-75-5	38	307701709	Nitrofen_No-CDH_AF-EV_2	amniotic fluid-derived EV	in vivo	Rat
Nitrofen	1836-75-5	38	307701708	Nitrofen_No-CDH_AF-EV_1	amniotic fluid-derived EV	in vivo	Rat
Nitrofen	1836-75-5	38	307701707	Ctrl_AF-EV_3	amniotic fluid-derived EV	in vivo	Rat
Nitrofen	1836-75-5	38	307701706	Ctrl_AF-EV_2	amniotic fluid-derived EV	in vivo	Rat
Nitrofen	1836-75-5	38	307701705	Ctrl_AF-EV_1	amniotic fluid-derived EV	in vivo	Rat
Kepone	143-50-0	55	200135200	The transgenerational effects of pesticide chlordecone on prostate	The environmental factors such as pesticides could affect the developmental processes and cause the phenotypic changes. Moreover, the changes could be transferred to a subsequent generation via gametes. In this project we studied whether the pesticide chlordecone could cause the developmental effects and cause the transgenerational inheritance in outbred mouse strain (Swiss). Mice were treated du…	in vivo	Mouse
Kepone	143-50-0	55	200129897	Histone mark modifications in murine ovary after gestational exposure to chlordecone	We hypothesized that gestational exposure to chlordecone can lead to alteration of murine ovary's epigenetic landscape. To test our hypothesis, we exposed mice to chlordecone during embryonic development and we analyzed F1 female progeny epigenetic mark H3K4me3 in ovaries. We performed ChIP using anti-H3K4me3 commercial antibody (Merck Millipore, 07-473). DNA-protein complexes were immunoprecipit…	in vivo	Mouse
Kepone	143-50-0	55	200086440	Transgenerational effect of Chlordecone	This SuperSeries is composed of the SubSeries listed below.	in vivo	Mouse
Kepone	143-50-0	55	200086439	Transgenerational effect of Chlordecone [ChIP-seq]	The environmental factors such as pesticides could affect the developmental processes and cause the phenotypic changes. Moreover, the changes could be transferred to a subsequent generation via gametes. In this project we studied whether the pesticide chlordecone could cause the developmental effects and cause the transgenerational inheritance in outbred mouse strain. Mice were treated during dev…	in vivo	Mouse
Kepone	143-50-0	55	200086438	Transgenerational effect of Chlordecone [RNA-seq]	RNA seq project designed to understand the role of pesticide on transription of mRNA in the testis. We treated adult female mice with chlordecone with doses 0 (control), 100 Xg/kg/day and 1 mg/kg/day during gestation period E6- E15. Male born from Chlordecone- treated mice were crossed for a three generations. The testes from F3 generations were taken for mRNA extraction. For mRNA extraction we u…	in vivo	Mouse
Kepone	143-50-0	55	200089780	Classifying chemical endocrine activity using transcriptome profiling in zebrafish	We employed whole-genome microarray expression profiling in 48 hpf zebrafish as a tool to classify the activity of 25 endocrine disrupting chemicals	in vivo	Zebrafish
Kepone	143-50-0	55	305144577	Prostate CD3 - F1	Prostate	in vivo	Mouse
Kepone	143-50-0	55	305144575	Prostate CD2 - F1	Prostate	in vivo	Mouse
Kepone	143-50-0	55	305144574	Prostate CD1 - F1	Prostate	in vivo	Mouse
Kepone	143-50-0	55	305144570	Prostate CD3 - F3	Prostate	in vivo	Mouse
Kepone	143-50-0	55	305144568	Prostate CD2 - F3	Prostate	in vivo	Mouse
Kepone	143-50-0	55	305144567	Prostate CD1 - F3	Prostate	in vivo	Mouse
Kepone	143-50-0	55	305144416	CD 2 – F3	Prostate	in vivo	Mouse
Kepone	143-50-0	55	305144415	CD 1 – F3	Prostate	in vivo	Mouse
Kepone	143-50-0	55	305144410	CD 2 – F1	Prostate	in vivo	Mouse
Kepone	143-50-0	55	305144409	CD 1 – F1	Prostate	in vivo	Mouse
Kepone	143-50-0	55	303724713	Ov_H3K4me3_K2	Ovary, Chlordecone – Rep 2	in vivo	Mouse
Kepone	143-50-0	55	303724712	Ov_H3K4me3_K1	Ovary, Chlordecone – Rep 1	in vivo	Mouse
Kepone	143-50-0	55	302904760	F1_Testis_chlordecone_H3K4me3_ChIPseq_R2	testes	in vivo	Mouse
Kepone	143-50-0	55	302904759	F1_Testis_chlordecone_H3K4me3_ChIPseq_R1	testes	in vivo	Mouse
Kepone	143-50-0	55	302904758	F1_Testis_Control_H3K4me3_ChIPseq_R2	testes	in vivo	Mouse
Kepone	143-50-0	55	302904757	F1_Testis_Control_H3K4me3_ChIPseq_R1	testes	in vivo	Mouse
Kepone	143-50-0	55	302302783	F3_Testis_Input_DNA	testes	in vivo	Mouse
Kepone	143-50-0	55	302302782	F3_Testis_chlordecone_H3K4me3_ChIPseq_R2	testes	in vivo	Mouse
Kepone	143-50-0	55	302302781	F3_Testis_chlordecone_H3K4me3_ChIPseq_R1	testes	in vivo	Mouse
Kepone	143-50-0	55	302302780	F3_Testis_Control_H3K4me3_ChIPseq_R2	testes	in vivo	Mouse
Kepone	143-50-0	55	302302779	F3_Testis_Control_H3K4me3_ChIPseq_R1	testes	in vivo	Mouse
Kepone	143-50-0	55	302302778	F3 testis chlordecone 1mg 3	testes	in vivo	Mouse
Kepone	143-50-0	55	302302777	F3 testis chlordecone 1mg 2	testes	in vivo	Mouse
Kepone	143-50-0	55	302302776	F3 testis chlordecone 1mg 1	testes	in vivo	Mouse
Kepone	143-50-0	55	302302775	F3 testis chlordecone 100ug 3	testes	in vivo	Mouse
Kepone	143-50-0	55	302302774	F3 testis chlordecone 100ug 2	testes	in vivo	Mouse
Kepone	143-50-0	55	302302773	F3 testis chlordecone 100ug 1	testes	in vivo	Mouse
Kepone	143-50-0	55	302302772	F3 testis control 3	testes	in vivo	Mouse
Kepone	143-50-0	55	302302771	F3 testis control 2	testes	in vivo	Mouse
Kepone	143-50-0	55	302302770	F3 testis control 1	testes	in vivo	Mouse
Kepone	143-50-0	55	302388624	Kepone_rep_4_batch_1_arraySlide_11	Whole embryo_48 hpf_Kepone	in vivo	Zebrafish
Kepone	143-50-0	55	302388623	Kepone_rep_3_batch_1_arraySlide_10	Whole embryo_48 hpf_Kepone	in vivo	Zebrafish
Kepone	143-50-0	55	302388622	Kepone_rep_1_batch_1_arraySlide_4	Whole embryo_48 hpf_Kepone	in vivo	Zebrafish
Ethoxyquin	91-53-2	57	200224419	Transcriptomic profiling of liver tissues of 83 days fetuses in response to early maternal nutrient supplementation	We measured the gene expression profile of fetal liver to identify differentially expressed genes (DEG), biological processes (BP), and pathways underlying hepatic function and development in response to vitamin and mineral supplementation (VTM or NoVTM – at least 71 days pre-breeding to day 83 of gestation) and rate of weight gain (low [LG] or moderate [MG] – from breeding to day 83). The treatm…	in vivo	Cow
Ethoxyquin	91-53-2	57	200165378	Transcriptomic profiling of caruncular and cotyledonary tissues of 83 days fetuses in response to early maternal nutrient supplementation	We measured the gene expression profiles of maternal (caruncular; CAR) and fetal (cotyledonary; COT) portions of the placenta to identify differentially expressed genes (DEG), biological processes (BP), and pathways underlying placental development and function in response to early maternal nutrition. To this end, we used the RNA-Seq-based differential expression analysis of bovine placental tiss…	in vivo	Cow
Ethoxyquin	91-53-2	57	200099199	Pharmacogenomic comparison between D3T- and CDDO-Im in mouse liver tissue	The Keap1/Nrf2 signaling pathway is a tractable target for the pharmacological prevention of tumorigenesis. 3H-1,2-dithiole-3-thione (D3T) and 1-[2-cyano-3,12-dioxooleana-1,9(11)-dien-28-oyl]imidazole (CDDO-Im) are representative members of two classes of Nrf2-activating chemopreventive agents. Natural dithiolethiones have been widely used in clinical trials for cancer chemoprevention. Synthetic …	in vivo	Mouse
Ethoxyquin	91-53-2	57	302635663	30 umol/kg bw CDDO-Im treated, Nrf2-null mouse liver, biological rep 4	30 umol/kg bw treated, Nrf2-null mouse liver	in vivo	Mouse
Ethoxyquin	91-53-2	57	302635662	30 umol/kg bw CDDO-Im treated, Nrf2-null mouse liver, biological rep 3	30 umol/kg bw treated, Nrf2-null mouse liver	in vivo	Mouse
Ethoxyquin	91-53-2	57	302635661	30 umol/kg bw CDDO-Im treated, Nrf2-null mouse liver, biological rep 2	30 umol/kg bw treated, Nrf2-null mouse liver	in vivo	Mouse
Ethoxyquin	91-53-2	57	302635660	30 umol/kg bw CDDO-Im treated, Nrf2-null mouse liver, biological rep 1	30 umol/kg bw treated, Nrf2-null mouse liver	in vivo	Mouse
Ethoxyquin	91-53-2	57	302635659	10 umol/kg bw CDDO-Im treated, Nrf2-null mouse liver, biological rep 4	10 umol/kg bw treated, Nrf2-null mouse liver	in vivo	Mouse
Ethoxyquin	91-53-2	57	302635658	10 umol/kg bw CDDO-Im treated, Nrf2-null mouse liver, biological rep 3	10 umol/kg bw treated, Nrf2-null mouse liver	in vivo	Mouse
Ethoxyquin	91-53-2	57	302635657	10 umol/kg bw CDDO-Im treated, Nrf2-null mouse liver, biological rep 2	10 umol/kg bw treated, Nrf2-null mouse liver	in vivo	Mouse
Ethoxyquin	91-53-2	57	302635656	10 umol/kg bw CDDO-Im treated, Nrf2-null mouse liver, biological rep 1	10 umol/kg bw treated, Nrf2-null mouse liver	in vivo	Mouse
Ethoxyquin	91-53-2	57	302635655	3 umol/kg bw CDDO-Im treated, Nrf2-null mouse liver, biological rep 4	3 umol/kg bw treated, Nrf2-null mouse liver	in vivo	Mouse
Ethoxyquin	91-53-2	57	302635654	3 umol/kg bw CDDO-Im treated, Nrf2-null mouse liver, biological rep 3	3 umol/kg bw treated, Nrf2-null mouse liver	in vivo	Mouse
Ethoxyquin	91-53-2	57	302635653	3 umol/kg bw CDDO-Im treated, Nrf2-null mouse liver, biological rep 2	3 umol/kg bw treated, Nrf2-null mouse liver	in vivo	Mouse
Ethoxyquin	91-53-2	57	302635652	3 umol/kg bw CDDO-Im treated, Nrf2-null mouse liver, biological rep 1	3 umol/kg bw treated, Nrf2-null mouse liver	in vivo	Mouse
Ethoxyquin	91-53-2	57	302635651	300 umol/kg bw D3T treated, Nrf2-null mouse liver, biological rep 4	300 umol/kg bw treated, Nrf2-null mouse liver	in vivo	Mouse
Ethoxyquin	91-53-2	57	302635650	300 umol/kg bw D3T treated, Nrf2-null mouse liver, biological rep 3	300 umol/kg bw treated, Nrf2-null mouse liver	in vivo	Mouse
Ethoxyquin	91-53-2	57	302635649	300 umol/kg bw D3T treated, Nrf2-null mouse liver, biological rep 2	300 umol/kg bw treated, Nrf2-null mouse liver	in vivo	Mouse
Ethoxyquin	91-53-2	57	302635648	300 umol/kg bw D3T treated, Nrf2-null mouse liver, biological rep 1	300 umol/kg bw treated, Nrf2-null mouse liver	in vivo	Mouse
Ethoxyquin	91-53-2	57	302635647	Veh treated, Nrf2-null mouse Liver, biological rep 4	Veh treated, Nrf2-null mouse Liver	in vivo	Mouse
Ethoxyquin	91-53-2	57	302635646	Veh treated, Nrf2-null mouse Liver, biological rep 3	Veh treated, Nrf2-null mouse Liver	in vivo	Mouse
Ethoxyquin	91-53-2	57	302635645	Veh treated, Nrf2-null mouse Liver, biological rep 2	Veh treated, Nrf2-null mouse Liver	in vivo	Mouse
Ethoxyquin	91-53-2	57	302635644	Veh treated, Nrf2-null mouse Liver, biological rep 1	Veh treated, Nrf2-null mouse Liver	in vivo	Mouse
Ethoxyquin	91-53-2	57	302635643	30 umol/kg bw CDDO-Im treated, Wt mouse liver, biological rep 4	30 umol/kg bw treated, Wt mouse liver	in vivo	Mouse
Ethoxyquin	91-53-2	57	302635642	30 umol/kg bw CDDO-Im treated, Wt mouse liver, biological rep 3	30 umol/kg bw treated, Wt mouse liver	in vivo	Mouse
Ethoxyquin	91-53-2	57	302635641	30 umol/kg bw CDDO-Im treated, Wt mouse liver, biological rep 2	30 umol/kg bw treated, Wt mouse liver	in vivo	Mouse
Ethoxyquin	91-53-2	57	302635640	30 umol/kg bw CDDO-Im treated, Wt mouse liver, biological rep 1	30 umol/kg bw treated, Wt mouse liver	in vivo	Mouse
Ethoxyquin	91-53-2	57	302635639	10 umol/kg bw CDDO-Im treated, Wt mouse liver, biological rep 4	10 umol/kg bw treated, Wt mouse liver	in vivo	Mouse
Ethoxyquin	91-53-2	57	302635638	10 umol/kg bw CDDO-Im treated, Wt mouse liver, biological rep 3	10 umol/kg bw treated, Wt mouse liver	in vivo	Mouse
Ethoxyquin	91-53-2	57	302635637	10 umol/kg bw CDDO-Im treated, Wt mouse liver, biological rep 2	10 umol/kg bw treated, Wt mouse liver	in vivo	Mouse
Ethoxyquin	91-53-2	57	302635636	10 umol/kg bw CDDO-Im treated, Wt mouse liver, biological rep 1	10 umol/kg bw treated, Wt mouse liver	in vivo	Mouse
Ethoxyquin	91-53-2	57	302635635	3 umol/kg bw CDDO-Im treated, Wt mouse liver, biological rep 4	3 umol/kg bw treated, Wt mouse liver	in vivo	Mouse
Ethoxyquin	91-53-2	57	302635634	3 umol/kg bw CDDO-Im treated, Wt mouse liver, biological rep 3	3 umol/kg bw treated, Wt mouse liver	in vivo	Mouse
Ethoxyquin	91-53-2	57	302635633	3 umol/kg bw CDDO-Im treated, Wt mouse liver, biological rep 2	3 umol/kg bw treated, Wt mouse liver	in vivo	Mouse
Ethoxyquin	91-53-2	57	302635632	3 umol/kg bw CDDO-Im treated, Wt mouse liver, biological rep 1	3 umol/kg bw treated, Wt mouse liver	in vivo	Mouse
Ethoxyquin	91-53-2	57	302635631	300 umol/kg bw D3T treated, Wt mouse liver, biological rep 4	300 umol/kg bw treated, Wt mouse liver	in vivo	Mouse
Ethoxyquin	91-53-2	57	302635630	300 umol/kg bw D3T treated, Wt mouse liver, biological rep 3	300 umol/kg bw treated, Wt mouse liver	in vivo	Mouse
Ethoxyquin	91-53-2	57	302635629	300 umol/kg bw D3T treated, Wt mouse liver, biological rep 2	300 umol/kg bw treated, Wt mouse liver	in vivo	Mouse
Ethoxyquin	91-53-2	57	302635628	300 umol/kg bw D3T treated, Wt mouse liver, biological rep 1	300 umol/kg bw treated, Wt mouse liver	in vivo	Mouse
Ethoxyquin	91-53-2	57	302635627	Veh treated, Wt mouse Liver, biological rep 4	Veh treated, Wt mouse Liver	in vivo	Mouse
Ethoxyquin	91-53-2	57	302635626	Veh treated, Wt mouse Liver, biological rep 3	Veh treated, Wt mouse Liver	in vivo	Mouse
Ethoxyquin	91-53-2	57	302635625	Veh treated, Wt mouse Liver, biological rep 2	Veh treated, Wt mouse Liver	in vivo	Mouse
Ethoxyquin	91-53-2	57	302635624	Veh treated, Wt mouse Liver, biological rep 1	Veh treated, Wt mouse Liver	in vivo	Mouse
Abamectin	71751-41-2	66	200115441	Transcriptome responses to sublethal concentration of abamectin in Tetranychus truncatus analyzed by deep-sequencing	Purpose: In order to clarify the molecular response mechanism of Tetranychus truncatus to sublethal concentrations of abamectin. Methods: We sequenced the transcriptome of Tetranychus truncatus treated with sublethal concentration of abamectin and control. Results: we provide a comprehensive transcriptome resource for Tetranychus truncatus derived from treating with sublethal concentration abamec…	in vivo	spider mites
Abamectin	71751-41-2	66	200146593	Geographical distribution and molecular insights into abamectin and milbemectin cross-resistance in European field populations of Tetranychus urticae	Macrocylic lactones, milbemectin and abamectin, are compounds that are frequently used for the control of the two-spotted spider mite Tetranychus urticae. The development of abamectin resistance in this major pest has become an increasing problem worldwide, potentially compromising the use of milbemectin. In this study, gene expression profile differences between abamectin/milbemectin resistant T…	in vivo	red spider mite
Abamectin	71751-41-2	66	200089780	Classifying chemical endocrine activity using transcriptome profiling in zebrafish	We employed whole-genome microarray expression profiling in 48 hpf zebrafish as a tool to classify the activity of 25 endocrine disrupting chemicals	in vivo	Zebrafish
Abamectin	71751-41-2	66	200075529	Next Generation Sequencing Facilitates Quantitative Analysis of Tetranychus urticae and Its Sibling Species Tetranychus cinnabarinus Transcriptomes	Purpose: Next-generation sequencing (NGS) has revolutionized systems-based analysis of differentially expressed genes (DEG) between the treated samples of mites.The goal of the study is to elucidate the invasion mechanism that results in the continuous expansion of Tetranychus urticae that has occurred in China. Methods:Transcriptome profiling by RNA sequencing is becoming an attractive method as…	in vivo	spider mites
Abamectin	71751-41-2	66	200070824	Microarray of four CSM strains	The phenomenon of pesticide resistance is an important example of human induced evolution, and the factors governing the origin and spread of resistance-associated genes are of academic and practical importance. To identify such genes, RNA sequencing (RNA-seq) and a custom made microarray were utilized to compare transcription levels in four different Tetranychus cinnabarinus strains.	in vivo	carmine spider mite
Abamectin	71751-41-2	66	200059927	Drug Matrix Data - CodeLink Arrays	This SuperSeries is composed of the SubSeries listed below.	in vivo	Rat
Abamectin	71751-41-2	66	200059923	Exposure of rat to a variety of toxicants, liver assayed by Codelink microarray	DrugMatrix is a comprehensive rat toxicogenomics database and analysis tool developed to facilitate the integration of toxicogenomics into hazard assessment. Using the whole genome and a diverse set of compounds allows a comprehensive view of most pharmacological and toxicological questions and is applicable to other situations such as disease and development.	in vivo	Rat
Abamectin	71751-41-2	66	200008858	Liver Pharmacology and Xenobiotic Response Repertoire	A definition of RNA expression changes that correlate with liver response programs and an understanding of the similarities and differences in responses to different classes of chemicals would aid in new chemical or drug characterization and add to our understanding of liver biology. We have used a supervised classification approach to systematically mine a large microarray database derived from …	in vivo	Rat
Abamectin	71751-41-2	66	303178286	Abamectin T03	From laboratory breeding	in vivo	spider mites
Abamectin	71751-41-2	66	303178285	Abamectin T02	From laboratory breeding	in vivo	spider mites
Abamectin	71751-41-2	66	303178284	Abamectin T01	From laboratory breeding	in vivo	spider mites
Abamectin	71751-41-2	66	304396358	ES1_4	complete organism	in vivo	red spider mite
Abamectin	71751-41-2	66	304396357	ES1_3	complete organism	in vivo	red spider mite
Abamectin	71751-41-2	66	304396356	ES1_2	complete organism	in vivo	red spider mite
Abamectin	71751-41-2	66	304396355	ES1_1	complete organism	in vivo	red spider mite
Abamectin	71751-41-2	66	304396354	IT3_4	complete organism	in vivo	red spider mite
Abamectin	71751-41-2	66	304396353	IT3_3	complete organism	in vivo	red spider mite
Abamectin	71751-41-2	66	304396352	IT3_2	complete organism	in vivo	red spider mite
Abamectin	71751-41-2	66	304396351	IT3_1	complete organism	in vivo	red spider mite
Abamectin	71751-41-2	66	304396350	IT2_4	complete organism	in vivo	red spider mite
Abamectin	71751-41-2	66	304396349	IT2_3	complete organism	in vivo	red spider mite
Abamectin	71751-41-2	66	304396348	IT2_2	complete organism	in vivo	red spider mite
Abamectin	71751-41-2	66	304396347	IT2_1	complete organism	in vivo	red spider mite
Abamectin	71751-41-2	66	304396346	RO1_4	complete organism	in vivo	red spider mite
Abamectin	71751-41-2	66	304396345	RO1_3	complete organism	in vivo	red spider mite
Abamectin	71751-41-2	66	304396344	RO1_2	complete organism	in vivo	red spider mite
Abamectin	71751-41-2	66	304396343	RO1_1	complete organism	in vivo	red spider mite
Abamectin	71751-41-2	66	304396362	UK6_4	complete organism	in vivo	red spider mite
Abamectin	71751-41-2	66	304396361	UK6_3	complete organism	in vivo	red spider mite
Abamectin	71751-41-2	66	304396360	UK6_2	complete organism	in vivo	red spider mite
Abamectin	71751-41-2	66	304396359	UK6_1	complete organism	in vivo	red spider mite
Abamectin	71751-41-2	66	302388573	Abamectin_rep_1_batch_1_arraySlide_16	Whole embryo_48 hpf_Abamectin	in vivo	red spider mite
Abamectin	71751-41-2	66	302388572	Abamectin_rep_2_batch_1_arraySlide_9	Whole embryo_48 hpf_Abamectin	in vivo	red spider mite
Abamectin	71751-41-2	66	302388571	Abamectin_rep_3_batch_1_arraySlide_8	Whole embryo_48 hpf_Abamectin	in vivo	red spider mite
Abamectin	71751-41-2	66	301958580	Tc-AVrep3	T. cinnabarinus_abamectin_2d-old adult mite tissue	in vivo	carmine spider mite
Abamectin	71751-41-2	66	301958579	Tc-AVrep2	T. cinnabarinus_abamectin_2d-old adult mite tissue	in vivo	carmine spider mite
Abamectin	71751-41-2	66	301958578	Tc-AVrep1	T. cinnabarinus_abamectin_2d-old adult mite tissue	in vivo	carmine spider mite
Abamectin	71751-41-2	66	301958568	Tu-AVrep3	T. urticae_abamectin_2d-old adult mite tissue	in vivo	carmine spider mite
Abamectin	71751-41-2	66	301958567	Tu-AVrep2	T. urticae_abamectin_2d-old adult mite tissue	in vivo	carmine spider mite
Abamectin	71751-41-2	66	301958566	Tu-AVrep1	T. urticae_abamectin_2d-old adult mite tissue	in vivo	carmine spider mite
Abamectin	71751-41-2	66	301820093	Cyflumetofen resistant strain-2	Cyflumetofen treatment	in vivo	carmine spider mite
Abamectin	71751-41-2	66	301820092	Cyflumetofen resistant strain-1	Cyflumetofen treatment	in vivo	carmine spider mite
Abamectin	71751-41-2	66	301820091	Fenpropathrin resistant strain-2	Fenpropathrin treatment	in vivo	carmine spider mite
Abamectin	71751-41-2	66	301820090	Fenpropathrin resistant strain-1	Fenpropathrin treatment	in vivo	carmine spider mite
Abamectin	71751-41-2	66	301820089	Abamectin resistant strain-2	Abamectin treatment	in vivo	carmine spider mite
Abamectin	71751-41-2	66	301820088	Abamectin resistant strain-1	Abamectin treatment	in vivo	carmine spider mite
Abamectin	71751-41-2	66	301820086	Susceptible strain-2	original	in vivo	carmine spider mite
Abamectin	71751-41-2	66	301820084	Susceptible strain-1	original	in vivo	carmine spider mite
Abamectin	71751-41-2	66	301460072	Liver_S020715-048_Abamectin_10 mg/kg_5d	Liver, Abamectin, 5d	in vivo	Rat
Abamectin	71751-41-2	66	301460071	Liver_S020715-045_Abamectin_10 mg/kg_3d	Liver, Abamectin, 3d	in vivo	Rat
Abamectin	71751-41-2	66	301460070	Liver_S020715-041_Abamectin_10 mg/kg_1d	Liver, Abamectin, 1d	in vivo	Rat
Abamectin	71751-41-2	66	301460062	Liver_S020715-046_Abamectin_10 mg/kg_5d	Liver, Abamectin, 5d	in vivo	Rat
Abamectin	71751-41-2	66	301460061	Liver_S020715-044_Abamectin_10 mg/kg_3d	Liver, Abamectin, 3d	in vivo	Rat
Abamectin	71751-41-2	66	301460060	Liver_S020715-040_Abamectin_10 mg/kg_1d	Liver, Abamectin, 1d	in vivo	Rat
Abamectin	71751-41-2	66	301460044	Liver_S020715-043_Abamectin_10 mg/kg_3d	Liver, Abamectin, 3d	in vivo	Rat
Abamectin	71751-41-2	66	301460042	Liver_S020715-042_Abamectin_10 mg/kg_1d	Liver, Abamectin, 1d	in vivo	Rat
Abamectin	71751-41-2	66	301460023	Liver_S020715-047_Abamectin_10 mg/kg_5d	Liver, Abamectin, 5d	in vivo	Rat
Abamectin	71751-41-2	66	300220389	LIVER_ABAMECTIN_10mg/kg_5days_exp5218_rep3_82879	LIVER, ABAMECTIN, 10mg/kg, 5 days	in vivo	Rat
Abamectin	71751-41-2	66	300220388	LIVER_ABAMECTIN_10mg/kg_5days_exp5218_rep2_82728	LIVER, ABAMECTIN, 10mg/kg, 5 days	in vivo	Rat
Abamectin	71751-41-2	66	300220387	LIVER_ABAMECTIN_10mg/kg_5days_exp5218_rep1_82729	LIVER, ABAMECTIN, 10mg/kg, 5 days	in vivo	Rat
Abamectin	71751-41-2	66	300220386	LIVER_ABAMECTIN_10mg/kg_3days_exp5200_rep3_82657	LIVER, ABAMECTIN, 10mg/kg, 3 days	in vivo	Rat
Abamectin	71751-41-2	66	300220385	LIVER_ABAMECTIN_10mg/kg_3days_exp5200_rep2_82656	LIVER, ABAMECTIN, 10mg/kg, 3 days	in vivo	Rat
Abamectin	71751-41-2	66	300220384	LIVER_ABAMECTIN_10mg/kg_3days_exp5200_rep1_82658	LIVER, ABAMECTIN, 10mg/kg, 3 days	in vivo	Rat
Abamectin	71751-41-2	66	300220383	LIVER_ABAMECTIN_10mg/kg_1days_exp5225_rep3_82726	LIVER, ABAMECTIN, 10mg/kg, 1 days	in vivo	Rat
Abamectin	71751-41-2	66	300220382	LIVER_ABAMECTIN_10mg/kg_1days_exp5225_rep2_82725	LIVER, ABAMECTIN, 10mg/kg, 1 days	in vivo	Rat
Abamectin	71751-41-2	66	300220381	LIVER_ABAMECTIN_10mg/kg_1days_exp5225_rep1_82727	LIVER, ABAMECTIN, 10mg/kg, 1 days	in vivo	Rat
Flusilazole	85509-19-9	96	200154012	3'DGE-seq analysis of fetal rat testis reveals limited transcriptional changes after exposure to azole fungicides triticonazole and flusilazole despite adverse in vivo effects	Purpose: Azoles are widely used antifungal agents. However, many azoles have been shown to have endocrine disrupting properties including triticonazole and flusilazole that we previously showed have adverse effects in vivo. The purpose of this study was to elaborate on how flusilazole and triticonazole can disrupt male reproductive development by different mechanisms, and to investigate whether f…	in vivo	Rat
Flusilazole	85509-19-9	96	304661753	Triticonazole_GD21_M60c	Triticonazole_GD21	in vivo	Rat
Flusilazole	85509-19-9	96	304661752	Triticonazole_GD21_M60a	Triticonazole_GD21	in vivo	Rat
Flusilazole	85509-19-9	96	304661751	Triticonazole_GD21_M59c	Triticonazole_GD21	in vivo	Rat
Flusilazole	85509-19-9	96	304661750	Triticonazole_GD21_M58c	Triticonazole_GD21	in vivo	Rat
Flusilazole	85509-19-9	96	304661749	Triticonazole_GD21_M57c	Triticonazole_GD21	in vivo	Rat
Flusilazole	85509-19-9	96	304661748	Triticonazole_GD21_M20c	Triticonazole_GD21	in vivo	Rat
Flusilazole	85509-19-9	96	304661747	Triticonazole_GD21_M19c	Triticonazole_GD21	in vivo	Rat
Flusilazole	85509-19-9	96	304661746	Triticonazole_GD21_M18c	Triticonazole_GD21	in vivo	Rat
Flusilazole	85509-19-9	96	304661745	Triticonazole_GD21_M18a	Triticonazole_GD21	in vivo	Rat
Flusilazole	85509-19-9	96	304661744	Triticonazole_GD21_M17c	Triticonazole_GD21	in vivo	Rat
Flusilazole	85509-19-9	96	304661743	Triticonazole_GD21_M17a	Triticonazole_GD21	in vivo	Rat
Flusilazole	85509-19-9	96	304661742	Flusilazole_GD21_M44c	Flusilazole_GD21	in vivo	Rat
Flusilazole	85509-19-9	96	304661741	Flusilazole_GD21_M44a	Flusilazole_GD21	in vivo	Rat
Flusilazole	85509-19-9	96	304661740	Flusilazole_GD21_M43c	Flusilazole_GD21	in vivo	Rat
Flusilazole	85509-19-9	96	304661739	Flusilazole_GD21_M42c	Flusilazole_GD21	in vivo	Rat
Flusilazole	85509-19-9	96	304661738	Flusilazole_GD21_M41c	Flusilazole_GD21	in vivo	Rat
Flusilazole	85509-19-9	96	304661737	Flusilazole_GD21_M12c	Flusilazole_GD21	in vivo	Rat
Flusilazole	85509-19-9	96	304661736	Flusilazole_GD21_M11d	Flusilazole_GD21	in vivo	Rat
Flusilazole	85509-19-9	96	304661735	Flusilazole_GD21_M10c	Flusilazole_GD21	in vivo	Rat
Flusilazole	85509-19-9	96	304661734	Flusilazole_GD21_M10a	Flusilazole_GD21	in vivo	Rat
Flusilazole	85509-19-9	96	304661733	Flusilazole_GD21_M9c	Flusilazole_GD21	in vivo	Rat
Flusilazole	85509-19-9	96	304661732	Flusilazole_GD21_M9a	Flusilazole_GD21	in vivo	Rat
Flusilazole	85509-19-9	96	304661731	Ctrl_GD21_M28c	Ctrl_GD21	in vivo	Rat
Flusilazole	85509-19-9	96	304661730	Ctrl_GD21_M27c	Ctrl_GD21	in vivo	Rat
Flusilazole	85509-19-9	96	304661729	Ctrl_GD21_M27a	Ctrl_GD21	in vivo	Rat
Flusilazole	85509-19-9	96	304661728	Ctrl_GD21_M26c	Ctrl_GD21	in vivo	Rat
Flusilazole	85509-19-9	96	304661727	Ctrl_GD21_M26a	Ctrl_GD21	in vivo	Rat
Flusilazole	85509-19-9	96	304661726	Ctrl_GD21_M25c	Ctrl_GD21	in vivo	Rat
Flusilazole	85509-19-9	96	304661725	Ctrl_GD21_M25a	Ctrl_GD21	in vivo	Rat
Flusilazole	85509-19-9	96	304661724	Ctrl_GD21_M4c	Ctrl_GD21	in vivo	Rat
Flusilazole	85509-19-9	96	304661723	Ctrl_GD21_M3c	Ctrl_GD21	in vivo	Rat
Flusilazole	85509-19-9	96	304661722	Ctrl_GD21_M2c	Ctrl_GD21	in vivo	Rat
Flusilazole	85509-19-9	96	304661721	Ctrl_GD21_M2a	Ctrl_GD21	in vivo	Rat
Flusilazole	85509-19-9	96	304661720	Ctrl_GD21_M1c	Ctrl_GD21	in vivo	Rat
Flusilazole	85509-19-9	96	304661719	Ctrl_GD21_M1a	Ctrl_GD21	in vivo	Rat
Flusilazole	85509-19-9	96	304661718	Triticonazole_GD17_M56e	Triticonazole_GD17	in vivo	Rat
Flusilazole	85509-19-9	96	304661717	Triticonazole_GD17_M56c	Triticonazole_GD17	in vivo	Rat
Flusilazole	85509-19-9	96	304661716	Triticonazole_GD17_M56a	Triticonazole_GD17	in vivo	Rat
Flusilazole	85509-19-9	96	304661715	Triticonazole_GD17_M55c	Triticonazole_GD17	in vivo	Rat
Flusilazole	85509-19-9	96	304661714	Triticonazole_GD17_M55a	Triticonazole_GD17	in vivo	Rat
Flusilazole	85509-19-9	96	304661713	Triticonazole_GD17_M54e	Triticonazole_GD17	in vivo	Rat
Flusilazole	85509-19-9	96	304661712	Triticonazole_GD17_M54c	Triticonazole_GD17	in vivo	Rat
Flusilazole	85509-19-9	96	304661711	Triticonazole_GD17_M54a	Triticonazole_GD17	in vivo	Rat
Flusilazole	85509-19-9	96	304661710	Triticonazole_GD17_M53e	Triticonazole_GD17	in vivo	Rat
Flusilazole	85509-19-9	96	304661709	Triticonazole_GD17_M53c	Triticonazole_GD17	in vivo	Rat
Flusilazole	85509-19-9	96	304661708	Triticonazole_GD17_M53a	Triticonazole_GD17	in vivo	Rat
Flusilazole	85509-19-9	96	304661707	Flusilazole_GD17_M40e	Flusilazole_GD17	in vivo	Rat
Flusilazole	85509-19-9	96	304661706	Flusilazole_GD17_M40c	Flusilazole_GD17	in vivo	Rat
Flusilazole	85509-19-9	96	304661705	Flusilazole_GD17_M40a	Flusilazole_GD17	in vivo	Rat
Flusilazole	85509-19-9	96	304661704	Flusilazole_GD17_M39c	Flusilazole_GD17	in vivo	Rat
Flusilazole	85509-19-9	96	304661703	Flusilazole_GD17_M39a	Flusilazole_GD17	in vivo	Rat
Flusilazole	85509-19-9	96	304661702	Flusilazole_GD17_M38e	Flusilazole_GD17	in vivo	Rat
Flusilazole	85509-19-9	96	304661701	Flusilazole_GD17_M38c	Flusilazole_GD17	in vivo	Rat
Flusilazole	85509-19-9	96	304661700	Flusilazole_GD17_M38a	Flusilazole_GD17	in vivo	Rat
Flusilazole	85509-19-9	96	304661699	Flusilazole_GD17_M37e	Flusilazole_GD17	in vivo	Rat
Flusilazole	85509-19-9	96	304661698	Flusilazole_GD17_M37c	Flusilazole_GD17	in vivo	Rat
Flusilazole	85509-19-9	96	304661697	Flusilazole_GD17_M37a	Flusilazole_GD17	in vivo	Rat
Flusilazole	85509-19-9	96	304661696	Ctrl_GD17_M24e	Ctrl_GD17	in vivo	Rat
Flusilazole	85509-19-9	96	304661695	Ctrl_GD17_M24c	Ctrl_GD17	in vivo	Rat
Flusilazole	85509-19-9	96	304661694	Ctrl_GD17_M24a	Ctrl_GD17	in vivo	Rat
Flusilazole	85509-19-9	96	304661693	Ctrl_GD17_M23e	Ctrl_GD17	in vivo	Rat
Flusilazole	85509-19-9	96	304661692	Ctrl_GD17_M23c	Ctrl_GD17	in vivo	Rat
Flusilazole	85509-19-9	96	304661691	Ctrl_GD17_M23a	Ctrl_GD17	in vivo	Rat
Flusilazole	85509-19-9	96	304661690	Ctrl_GD17_M22c	Ctrl_GD17	in vivo	Rat
Flusilazole	85509-19-9	96	304661689	Ctrl_GD17_M22a	Ctrl_GD17	in vivo	Rat
Flusilazole	85509-19-9	96	304661688	Ctrl_GD17_M21e	Ctrl_GD17	in vivo	Rat
Flusilazole	85509-19-9	96	304661687	Ctrl_GD17_M21a	Ctrl_GD17	in vivo	Rat
Flusilazole	85509-19-9	96	302723432	FLU_098	flusilazole, replicate 8	in vivo	Rat
Flusilazole	85509-19-9	96	302723431	FLU_093	flusilazole, replicate 7	in vivo	Rat
Flusilazole	85509-19-9	96	302723430	FLU_090	flusilazole, replicate 6	in vivo	Rat
Flusilazole	85509-19-9	96	302723429	FLU_087	flusilazole, replicate 5	in vivo	Rat
Flusilazole	85509-19-9	96	302723428	FLU_083	flusilazole, replicate 4	in vivo	Rat
Flusilazole	85509-19-9	96	302723427	FLU_082	flusilazole, replicate 3	in vivo	Rat
Flusilazole	85509-19-9	96	302723426	FLU_038	flusilazole, replicate 2	in vivo	Rat
Flusilazole	85509-19-9	96	302723425	FLU_037	flusilazole, replicate 1	in vivo	Rat
Endosulfan	115-29-7	118	200102226	Gene co-expression networks drive and predict reproductive effects in Daphnia in response to environmental disturbances	ncreasing effects of anthropogenic stressors and those of natural origin on aquatic ecosystems have intensified the need for predictive and functional models of their effects. Here, we use gene expression patterns in combination with weighted gene co-expression networks and generalized additive models to predict effects on reproduction in the aquatic microcrustacean Daphnia. We developed models t…	in vivo	Daphnia
Endosulfan	115-29-7	118	200046296	The effect of endosulfan on gene expression in Homarus americanus using an oligonucleotide microarray	Gene expression profiles of Homarus americanus larvae exposed to five endosulfan concentrations were compared to the control to identify genes that showed significant changes in expression as a result of exposure. There was a significant dose response effect during the endosulfan experiment and changes in gene expression were seen at high endosulfan concentrations that could caused developmental …	in vivo	American lobster
Endosulfan	115-29-7	118	200004853	Grass shrimp SAGE libraries	Adult male grass shrimp were exposed for 96 hours to LC50 concentrations of either Fipronil, Endosulfan, or Cadmium, as well as a Carrier Control exposure. RNA was extracted from whole-body homogenates using the RNABee kit. Tags were clustered to identify tags diagnostic of the different exposures. Keywords: SAGE, Grass shrimp, ecotoxicogenomics	in vivo	Grass shrimp
Endosulfan	115-29-7	118	301128282	0.26 µg/L 6	RNA-0.26 µg/L endosulfan exposed (channel 1) RNA- pooled reference sample (channel 2)	in vivo	American lobster
Endosulfan	115-29-7	118	301128281	0.26 µg/L 5	RNA-0.26 µg/L endosulfan exposed (channel 1) RNA- pooled reference sample (channel 2)	in vivo	American lobster
Endosulfan	115-29-7	118	301128280	0.26 µg/L 4	RNA-0.26 µg/L endosulfan exposed (channel 1) RNA- pooled reference sample (channel 2)	in vivo	American lobster
Endosulfan	115-29-7	118	301128279	0.26 µg/L 3	RNA-0.26 µg/L endosulfan exposed (channel 1) RNA- pooled reference sample (channel 2)	in vivo	American lobster
Endosulfan	115-29-7	118	301128278	0.26 µg/L 2	RNA-0.26 µg/L endosulfan exposed (channel 1) RNA- pooled reference sample (channel 2)	in vivo	American lobster
Endosulfan	115-29-7	118	301128277	0.26 µg/L 1	RNA-0.26 µg/L endosulfan exposed (channel 1) RNA- pooled reference sample (channel 2)	in vivo	American lobster
Endosulfan	115-29-7	118	301128276	0.05 µg/L 6	RNA-0.05 µg/L endosulfan exposed (channel 1) RNA- pooled reference sample (channel 2)	in vivo	American lobster
Endosulfan	115-29-7	118	301128275	0.05 µg/L 5	RNA-0.05 µg/L endosulfan exposed (channel 1) RNA- pooled reference sample (channel 2)	in vivo	American lobster
Endosulfan	115-29-7	118	301128274	0.05 µg/L 4	RNA-0.05 µg/L endosulfan exposed (channel 1) RNA- pooled reference sample (channel 2)	in vivo	American lobster
Endosulfan	115-29-7	118	301128273	0.05 µg/L 3	RNA-0.05 µg/L endosulfan exposed (channel 1) RNA- pooled reference sample (channel 2)	in vivo	American lobster
Endosulfan	115-29-7	118	301128272	0.05 µg/L 2	RNA-0.05 µg/L endosulfan exposed (channel 1) RNA- pooled reference sample (channel 2)	in vivo	American lobster
Endosulfan	115-29-7	118	301128271	0.05 µg/L 1	RNA-0.05 µg/L endosulfan exposed (channel 1) RNA- pooled reference sample (channel 2)	in vivo	American lobster
Endosulfan	115-29-7	118	301128270	0.021 µg/L 6	RNA-0.021 µg/L endosulfan exposed (channel 1) RNA- pooled reference sample (channel 2)	in vivo	American lobster
Endosulfan	115-29-7	118	301128269	0.021 µg/L 5	RNA-0.021 µg/L endosulfan exposed (channel 1) RNA- pooled reference sample (channel 2)	in vivo	American lobster
Endosulfan	115-29-7	118	301128268	0.021 µg/L 4	RNA-0.021 µg/L endosulfan exposed (channel 1) RNA- pooled reference sample (channel 2)	in vivo	American lobster
Endosulfan	115-29-7	118	301128267	0.021 µg/L 3	RNA-0.021 µg/L endosulfan exposed (channel 1) RNA- pooled reference sample (channel 2)	in vivo	American lobster
Endosulfan	115-29-7	118	301128266	0.021 µg/L 2	RNA-0.021 µg/L endosulfan exposed (channel 1) RNA- pooled reference sample (channel 2)	in vivo	American lobster
Endosulfan	115-29-7	118	301128265	0.021 µg/L 1	RNA-0.021 µg/L endosulfan exposed (channel 1) RNA- pooled reference sample (channel 2)	in vivo	American lobster
Endosulfan	115-29-7	118	301128264	0.008 µg/L 6	RNA-0.008 µg/L endosulfan exposed (channel 1) RNA- pooled reference sample (channel 2)	in vivo	American lobster
Endosulfan	115-29-7	118	301128263	0.008 µg/L 5	RNA-0.008 µg/L endosulfan exposed (channel 1) RNA- pooled reference sample (channel 2)	in vivo	American lobster
Endosulfan	115-29-7	118	301128262	0.008 µg/L 4	RNA-0.008 µg/L endosulfan exposed (channel 1) RNA- pooled reference sample (channel 2)	in vivo	American lobster
Endosulfan	115-29-7	118	301128261	0.008 µg/L 3	RNA-0.008 µg/L endosulfan exposed (channel 1) RNA- pooled reference sample (channel 2)	in vivo	American lobster
Endosulfan	115-29-7	118	301128260	0.008 µg/L 2	RNA-0.008 µg/L endosulfan exposed (channel 1) RNA- pooled reference sample (channel 2)	in vivo	American lobster
Endosulfan	115-29-7	118	301128259	0.008 µg/L 1	RNA-0.008 µg/L endosulfan exposed (channel 1) RNA- pooled reference sample (channel 2)	in vivo	American lobster
Endosulfan	115-29-7	118	301128258	0.005 µg/L 6	RNA-0.005 µg/L endosulfan exposed (channel 1) RNA- pooled reference sample (channel 2)	in vivo	American lobster
Endosulfan	115-29-7	118	301128257	0.005 µg/L 5	RNA-0.005 µg/L endosulfan exposed (channel 1) RNA- pooled reference sample (channel 2)	in vivo	American lobster
Endosulfan	115-29-7	118	301128256	0.005 µg/L 4	RNA-0.005 µg/L endosulfan exposed (channel 1) RNA- pooled reference sample (channel 2)	in vivo	American lobster
Endosulfan	115-29-7	118	301128255	0.005 µg/L 3	RNA-0.005 µg/L endosulfan exposed (channel 1) RNA- pooled reference sample (channel 2)	in vivo	American lobster
Endosulfan	115-29-7	118	301128254	0.005 µg/L 2	RNA-0.005 µg/L endosulfan exposed (channel 1) RNA- pooled reference sample (channel 2)	in vivo	American lobster
Endosulfan	115-29-7	118	301128253	0.005 µg/L 1	RNA-0.005 µg/L endosulfan exposed (channel 1) RNA- pooled reference sample (channel 2)	in vivo	American lobster
Endosulfan	115-29-7	118	301128252	Control 6	RNA-control (channel 1) RNA- pooled reference sample (channel 2)	in vivo	American lobster
Endosulfan	115-29-7	118	301128251	Control 5	RNA-control (channel 1) RNA- pooled reference sample (channel 2)	in vivo	American lobster
Endosulfan	115-29-7	118	301128250	Control 4	RNA-control (channel 1) RNA- pooled reference sample (channel 2)	in vivo	American lobster
Endosulfan	115-29-7	118	301128249	Control 3	RNA-control (channel 1) RNA- pooled reference sample (channel 2)	in vivo	American lobster
Endosulfan	115-29-7	118	301128248	Control 2	RNA-control (channel 1) RNA- pooled reference sample (channel 2)	in vivo	American lobster
Endosulfan	115-29-7	118	301128247	Control 1	RNA-control (channel 1) RNA- pooled reference sample (channel 2)	in vivo	American lobster
Fipronil	120068-37-3	134	200032368	Midgut gene expression after induction by 11 compounds	Midgut gene expression after induction by 11 compounds: each treatment was done in biological triplicate and using dye swap resulting in 6 microarrays per treatment. on each microarray a treated midgut RNA was compared to a DMSO treated midgut RNA. indole3carbinol, xanthotoxine, 2tridecanone, clofibrate, indole, phenobarbital, quercetine, methoprene, methoxyfenozide, deltamethrine and fipronil	in vivo	armyworm
Fipronil	120068-37-3	134	200099608	The pesticide fipronil affects transcriptional networks related to mitochondrial dysfunction and methylation in zebrafish embryos (Danio rerio)	The phenylpyrazole fipronil is a widely used insecticide designed to inhibit γ -amino-butyric acid (GABA) receptors, the major inhibitory neurotransmitter in the central nervous system. Fipronil has been detected in some water systems in the ng/L range, and is reported to be neurotoxic. To address the risks associated with fipronil exposure, we measured morphological, physiological, and molecular…	in vivo	Zebrafish
Fipronil	120068-37-3	134	200075275	Effect of fipronil on the thyroid gland transcriptome in the rat	Fipronil is a widely-used broad-spectrum phenylpyrazole insecticide. It has been shown that fipronil increases the hepatic metabolism of thyroid hormone in the rat, which may induce compensatory mechanisms at the level of the thyroid gland itself. Here, we studied the effect of fipronil on the transcriptome of the thyroid gland in the rat. Adult (2- to 3-month-old) female Wistar rats were treated…	in vivo	Rat
Fipronil	120068-37-3	134	200039378	Hepatic transcriptome of rats treated with vehicle or fipronil (3 mg/kg/d per os for 14 days)	Fipronil (CAS #: 120068-37-3), a widely used insecticide, has been described as a thyroid disruptor in rat inducing a marked increase in thyroxine (T4) clearance resulting in a decrease in T4 plasma concentration. These effects seem to require the bioactivation of fipronil via its biotransformation into fipronil sulfone by cytochromes P450 (CYP). Here, we hypothesized that fipronil-induced thyroi…	in vivo	Rat
Fipronil	120068-37-3	134	200048658	Melita plumulosa toxicant response: What is contaminant mode of action?	The southeastern Australian epibenthic amphipod Melita plumulosa was exposed to eight different contaminants for 48 hours.	in vivo	Amphipod
Fipronil	120068-37-3	134	200004853	Grass shrimp SAGE libraries	Adult male grass shrimp were exposed for 96 hours to LC50 concentrations of either Fipronil, Endosulfan, or Cadmium, as well as a Carrier Control exposure. RNA was extracted from whole-body homogenates using the RNABee kit. Tags were clustered to identify tags diagnostic of the different exposures. Keywords: SAGE, Grass shrimp, ecotoxicogenomics	in vivo	Grass shrimp
Fipronil	120068-37-3	134	302648525	Control_32	larval zebrafish 9 days old	in vivo	Zebrafish
Fipronil	120068-37-3	134	302648524	Control_31	larval zebrafish 9 days old	in vivo	Zebrafish
Fipronil	120068-37-3	134	302648523	Control_30	larval zebrafish 9 days old	in vivo	Zebrafish
Fipronil	120068-37-3	134	302648522	Control_28	larval zebrafish 9 days old	in vivo	Zebrafish
Fipronil	120068-37-3	134	302648521	Control_27	larval zebrafish 9 days old	in vivo	Zebrafish
Fipronil	120068-37-3	134	302648520	Control_26	larval zebrafish 9 days old	in vivo	Zebrafish
Fipronil	120068-37-3	134	302648519	High_22	larval zebrafish 9 days old	in vivo	Zebrafish
Fipronil	120068-37-3	134	302648518	High_21	larval zebrafish 9 days old	in vivo	Zebrafish
Fipronil	120068-37-3	134	302648517	High_20	larval zebrafish 9 days old	in vivo	Zebrafish
Fipronil	120068-37-3	134	302648516	High_19	larval zebrafish 9 days old	in vivo	Zebrafish
Fipronil	120068-37-3	134	302648515	High_18	larval zebrafish 9 days old	in vivo	Zebrafish
Fipronil	120068-37-3	134	302648514	High_17	larval zebrafish 9 days old	in vivo	Zebrafish
Fipronil	120068-37-3	134	302648513	Medium_16	larval zebrafish 9 days old	in vivo	Zebrafish
Fipronil	120068-37-3	134	302648512	Medium_15	larval zebrafish 9 days old	in vivo	Zebrafish
Fipronil	120068-37-3	134	302648511	Medium_13	larval zebrafish 9 days old	in vivo	Zebrafish
Fipronil	120068-37-3	134	302648510	Medium_12	larval zebrafish 9 days old	in vivo	Zebrafish
Fipronil	120068-37-3	134	302648509	Medium_10	larval zebrafish 9 days old	in vivo	Zebrafish
Fipronil	120068-37-3	134	302648508	Medium_9	larval zebrafish 9 days old	in vivo	Zebrafish
Fipronil	120068-37-3	134	302648507	Low_6	larval zebrafish 9 days old	in vivo	Zebrafish
Fipronil	120068-37-3	134	302648506	Low_5	larval zebrafish 9 days old	in vivo	Zebrafish
Fipronil	120068-37-3	134	302648505	Low_4	larval zebrafish 9 days old	in vivo	Zebrafish
Fipronil	120068-37-3	134	302648504	Low_3	larval zebrafish 9 days old	in vivo	Zebrafish
Fipronil	120068-37-3	134	302648503	Low_1	larval zebrafish 9 days old	in vivo	Zebrafish
Fipronil	120068-37-3	134	301948688	Thyroid_Wistar_Fipronil_rep10	Thyroid gland, Wistar, Fipronil	in vivo	Rat
Fipronil	120068-37-3	134	301948687	Thyroid_Wistar_Vehicle_rep9	Thyroid gland, Wistar, Vehicle	in vivo	Rat
Fipronil	120068-37-3	134	301948686	Thyroid_Wistar_Fipronil_rep8	Thyroid gland, Wistar, Fipronil	in vivo	Rat
Fipronil	120068-37-3	134	301948685	Thyroid_Wistar_Vehicle_rep7	Thyroid gland, Wistar, Vehicle	in vivo	Rat
Fipronil	120068-37-3	134	301948684	Thyroid_Wistar_Fipronil_rep6	Thyroid gland, Wistar, Fipronil	in vivo	Rat
Fipronil	120068-37-3	134	301948683	Thyroid_Wistar_Vehicle_rep5	Thyroid gland, Wistar, Vehicle	in vivo	Rat
Fipronil	120068-37-3	134	301948682	Thyroid_Wistar_Fipronil_rep4	Thyroid gland, Wistar, Fipronil	in vivo	Rat
Fipronil	120068-37-3	134	301948681	Thyroid_Wistar_Vehicle_rep3	Thyroid gland, Wistar, Vehicle	in vivo	Rat
Fipronil	120068-37-3	134	301948680	Thyroid_Wistar_Fipronil_rep2	Thyroid gland, Wistar, Fipronil	in vivo	Rat
Fipronil	120068-37-3	134	301948679	Thyroid_Wistar_Vehicle_rep1	Thyroid gland, Wistar, Vehicle	in vivo	Rat
Fipronil	120068-37-3	134	301948678	Thyroid_Wistar_Vehicle_rep10	Thyroid gland, Wistar, Vehicle	in vivo	Rat
Fipronil	120068-37-3	134	301948677	Thyroid_Wistar_Fipronil_rep9	Thyroid gland, Wistar, Fipronil	in vivo	Rat
Fipronil	120068-37-3	134	301948676	Thyroid_Wistar_Vehicle_rep8	Thyroid gland, Wistar, Vehicle	in vivo	Rat
Fipronil	120068-37-3	134	301948675	Thyroid_Wistar_Fipronil_rep7	Thyroid gland, Wistar, Fipronil	in vivo	Rat
Fipronil	120068-37-3	134	301948674	Thyroid_Wistar_Vehicle_rep6	Thyroid gland, Wistar, Vehicle	in vivo	Rat
Fipronil	120068-37-3	134	301948673	Thyroid_Wistar_Fipronil_rep5	Thyroid gland, Wistar, Fipronil	in vivo	Rat
Fipronil	120068-37-3	134	301948672	Thyroid_Wistar_Vehicle_rep4	Thyroid gland, Wistar, Vehicle	in vivo	Rat
Fipronil	120068-37-3	134	301948671	Thyroid_Wistar_Fipronil_rep3	Thyroid gland, Wistar, Fipronil	in vivo	Rat
Fipronil	120068-37-3	134	301948670	Thyroid_Wistar_Vehicle_rep2	Thyroid gland, Wistar, Vehicle	in vivo	Rat
Fipronil	120068-37-3	134	301948669	Thyroid_Wistar_Fipronil_rep1	Thyroid gland, Wistar, Fipronil	in vivo	Rat
Fipronil	120068-37-3	134	300967034	Liver_Wistar_Vehicle_7	Liver, Wistar, Vehicle, replicate 7	in vivo	Rat
Fipronil	120068-37-3	134	300967033	Liver_Wistar_Vehicle_6	Liver, Wistar, Vehicle, replicate 6	in vivo	Rat
Fipronil	120068-37-3	134	300967032	Liver_Wistar_Vehicle_5	Liver, Wistar, Vehicle, replicate 5	in vivo	Rat
Fipronil	120068-37-3	134	300967031	Liver_Wistar_Vehicle_4	Liver, Wistar, Vehicle, replicate 4	in vivo	Rat
Fipronil	120068-37-3	134	300967030	Liver_Wistar_Vehicle_3	Liver, Wistar, Vehicle, replicate 3	in vivo	Rat
Fipronil	120068-37-3	134	300967029	Liver_Wistar_Vehicle_2	Liver, Wistar, Vehicle, replicate 2	in vivo	Rat
Fipronil	120068-37-3	134	300967028	Liver_Wistar_Vehicle_1	Liver, Wistar, Vehicle, replicate 1	in vivo	Rat
Fipronil	120068-37-3	134	300967027	Liver_Wistar_Fipronil_8	Liver, Wistar, Fipronil, replicate 8	in vivo	Rat
Fipronil	120068-37-3	134	300967026	Liver_Wistar_Fipronil_7	Liver, Wistar, Fipronil, replicate 7	in vivo	Rat
Fipronil	120068-37-3	134	300967025	Liver_Wistar_Fipronil_6	Liver, Wistar, Fipronil, replicate 6	in vivo	Rat
Fipronil	120068-37-3	134	300967024	Liver_Wistar_Fipronil_5	Liver, Wistar, Fipronil, replicate 5	in vivo	Rat
Fipronil	120068-37-3	134	300967023	Liver_Wistar_Fipronil_4	Liver, Wistar, Fipronil, replicate 4	in vivo	Rat
Fipronil	120068-37-3	134	300967022	Liver_Wistar_Fipronil_3	Liver, Wistar, Fipronil, replicate 3	in vivo	Rat
Fipronil	120068-37-3	134	300967021	Liver_Wistar_Fipronil_2	Liver, Wistar, Fipronil, replicate 2	in vivo	Rat
Fipronil	120068-37-3	134	300967020	Liver_Wistar_Fipronil_1	Liver, Wistar, Fipronil, replicate 1	in vivo	Rat
Fipronil	120068-37-3	134	301183023	M. plumulosa-50 ppt Fipronil-1	50 ppt Fipronil exposed (channel 1) time matched unexposed reference organisms (channel 2)	in vivo	Amphipod
Fipronil	120068-37-3	134	301183019	M. plumulosa-50 ppt Fipronil-4	50 ppt Fipronil exposed (channel 1) time matched unexposed reference organisms (channel 2)	in vivo	Amphipod
Fipronil	120068-37-3	134	301183014	M. plumulosa-50 ppt Fipronil- 3	50 ppt Fipronil exposed (channel 1) time matched unexposed reference organisms (channel 2)	in vivo	Amphipod
Fipronil	120068-37-3	134	301183002	M. plumulosa-50 ppt Fipronil- 2	50 ppt Fipronil exposed (channel 1) time matched unexposed reference organisms (channel 2)	in vivo	Amphipod
Fipronil	120068-37-3	134	301182995	M. plumulosa-50 ppt Fipronil- 5	50 ppt Fipronil exposed (channel 1) time matched unexposed reference organisms (channel 2)	in vivo	Amphipod
Fipronil	120068-37-3	134	300933469	FIP_96hr_maleTestis_5	testis_male_FIP_96 hr (channel 1) testis_male_water control_96 hr (channel 2)	in vivo	Zebrafish
Fipronil	120068-37-3	134	300933468	FIP_96hr_maleTestis_4	testis_male_FIP_96 hr (channel 1) testis_male_water control_96 hr (channel 2)	in vivo	Zebrafish
Fipronil	120068-37-3	134	300933467	FIP_96hr_maleTestis_3	testis_male_FIP_96 hr (channel 1) testis_male_water control_96 hr (channel 2)	in vivo	Zebrafish
Triadimenol	55219-65-3	144	200016777	Discrimination of Tumorigenic Triazole Conazoles from Phenobarbital by Transcriptional Analyses of Mouse Liver	The goal of this study was to apply transcriptional analyses to hepatic tissues from mice exposed to PB, propiconazole (Pro) or triadimefon (Tri) at tumorigenic exposure levels to reveal similarities and differences in response among these treatments.The goal of this study was to apply transcriptional analyses to hepatic tissues from mice exposed to PB, propiconazole (Pro) or triadimefon (Tri) at…	in vivo	Mouse
Triadimenol	55219-65-3	144	200010412	Triazole Antifungal Toxicogenomics: rat_repro_Testis	The modes of triazole reproductive toxicity have been characterized by an observed increased in serum testosterone and reduced insemination and fertility indices. The key events involved in the disruption in testosterone homeostasis and reduced fertility remain unclear. Gene expression analysis was conducted on liver and testis from Wistar Han IGS rats fed myclobutanil (M: 500, 2000 ppm), propico…	in vivo	Rat
Triadimenol	55219-65-3	144	200010411	Triazole Antifungal Toxicogenomics: rat_repro_Liver	The modes of triazole reproductive toxicity have been characterized by an observed increased in serum testosterone and reduced insemination and fertility indices. The key events involved in the disruption in testosterone homeostasis and reduced fertility remain unclear. Gene expression analysis was conducted on liver and testis from Wistar Han IGS rats fed myclobutanil (M: 500, 2000 ppm), propico…	in vivo	Rat
Triadimenol	55219-65-3	144	200010409	Triazole Antifungal Toxicogenomics: Iconix3_Triazoles	The modes of triazole reproductive toxicity have been characterized by an observed increased in serum testosterone and reduced insemination and fertility indices. The key events involved in the disruption in testosterone homeostasis and reduced fertility remain unclear. Gene expression analysis was conducted on liver from Sprague Dawley rats dosed with myclobutanil (300 mg/kg/day), propiconazole …	in vivo	Rat
Triadimenol	55219-65-3	144	200010408	Triazole Antifungal Toxicogenomics: GeneLogic_Triazoles	The modes of triazole reproductive toxicity have been characterized by an observed increased in serum testosterone and reduced insemination and fertility indices. The key events involved in the disruption in testosterone homeostasis and reduced fertility remain unclear. Gene expression analysis was conducted on liver from Sprague Dawley rats dosed with myclobutanil (300 mg/kg/day) or triadimefon …	in vivo	Rat
Triadimenol	55219-65-3	144	302723469	TDF_068	triadimefon, replicate 7	in vivo	Rat
Triadimenol	55219-65-3	144	302723468	TDF_067	triadimefon, replicate 6	in vivo	Rat
Triadimenol	55219-65-3	144	302723467	TDF_066	triadimefon, replicate 5	in vivo	Rat
Triadimenol	55219-65-3	144	302723466	TDF_065	triadimefon, replicate 4	in vivo	Rat
Triadimenol	55219-65-3	144	302723465	TDF_064	triadimefon, replicate 3	in vivo	Rat
Triadimenol	55219-65-3	144	302723464	TDF_034	triadimefon, replicate 2	in vivo	Rat
Triadimenol	55219-65-3	144	302723463	TDF_033	triadimefon, replicate 1	in vivo	Rat
Cyproconazole	94361-06-5	174	200217527	Cyproconazole induces altered expression of adipogenic and osteoblast genes in zebrafish	To investigate gene expression changes induced by the fungicide cyproconazole that affect skeletal development in zebrafish, zebrafish embryos were treated with cyproconazole followed by mRNA sequencing.	in vivo	Zebrafish
Cyfluthrin	68359-37-5	227	200064213	Ecotoxicogenomics: interlaboratory comparability of microarray data	This SuperSeries is composed of the SubSeries listed below.	in vivo	Amphipod
Cyfluthrin	68359-37-5	227	200064212	Ecotoxicogenomics: interlaboratory comparability of microarray data [LabF_WB]	Additional toxicity testing and regulation are needed as the number of compounds chronically released into aquatic coastal environments increases. Decision makers require comprehensive and efficient screening tools to detect adverse biological effects and to identify their cause. Transcriptomic analysis can complement traditional ecotoxicology data by providing mechanistic insight, identifying su…	in vivo	Amphipod
Cyfluthrin	68359-37-5	227	200064211	Ecotoxicogenomics: interlaboratory comparability of microarray data [LabF_Ex]	Additional toxicity testing and regulation are needed as the number of compounds chronically released into aquatic coastal environments increases. Decision makers require comprehensive and efficient screening tools to detect adverse biological effects and to identify their cause. Transcriptomic analysis can complement traditional ecotoxicology data by providing mechanistic insight, identifying su…	in vivo	Amphipod
Cyfluthrin	68359-37-5	227	200064210	Ecotoxicogenomics: interlaboratory comparability of microarray data [LabE_WB]	Additional toxicity testing and regulation are needed as the number of compounds chronically released into aquatic coastal environments increases. Decision makers require comprehensive and efficient screening tools to detect adverse biological effects and to identify their cause. Transcriptomic analysis can complement traditional ecotoxicology data by providing mechanistic insight, identifying su…	in vivo	Amphipod
[truncated: 298 more rows]
