# Supplementary material for: Phenotypically anchored transcriptomics across diverse agrichemicals reveals conserved pathways and unique gene expression signatures in zebrafish
Source: Front Toxicol. 2025 Oct 17;7:1675060. doi: 10.3389/ftox.2025.1675060 (PMC12575134; doi:10.3389/ftox.2025.1675060)
Supplement: Supplementary file 8 [file Table5.xlsx]

## Sheet: All_parentTerms_per_chemical
Chemical	ontology	parentTerm	count
forchlorfenuron	BP	nervous system development	12
chlorpropham	BP	nervous system development	10
forchlorfenuron	BP	chemical synaptic transmission	9
forchlorfenuron	CC	cell junction	8
chlordane	MF	GTPase activator activity	7
chlorpropham	MF	GTPase activator activity	7
4,6-dinitro-o-cresol	BP	cell differentiation	6
butafenacil	BP	cell differentiation	6
butafenacil	MF	GTPase activator activity	6
chlordane	BP	cell differentiation	6
chlordane	BP	nervous system development	6
chlorpropham	BP	cell differentiation	6
chlorpropham	BP	motor neuron axon guidance	6
forchlorfenuron	BP	cell differentiation	6
forchlorfenuron	CC	cell projection	6
4,6-dinitro-o-cresol	BP	nervous system development	5
chlordane	BP	motor neuron axon guidance	5
cyfluthrin	MF	GTPase activator activity	5
difenoconazole	CC	cell projection	5
difenoconazole	MF	GTPase activator activity	5
forchlorfenuron	BP	motor neuron axon guidance	5
forchlorfenuron	MF	GTPase activator activity	5
4,6-dinitro-o-cresol	CC	cell projection	4
4,6-dinitro-o-cresol	MF	GTPase activator activity	4
aldicarb	CC	plasma membrane	4
aldicarb	MF	metal ion binding	4
butafenacil	BP	cell projection organization	4
butafenacil	BP	nervous system development	4
butafenacil	BP	signal transduction	4
chlorpropham	BP	cell adhesion	4
chlorpropham	CC	cell projection	4
chlorpropham	MF	metal ion binding	4
cyfluthrin	BP	nervous system development	4
forchlorfenuron	BP	cell adhesion	4
4,6-dinitro-o-cresol	BP	multicellular organism development	3
aldicarb	BP	cell adhesion	3
butafenacil	BP	multicellular organism development	3
butafenacil	MF	metal ion binding	3
chlordane	BP	cell adhesion	3
chlordane	BP	multicellular organism development	3
chlordane	BP	signal transduction	3
chlordane	BP	vesicle-mediated transport	3
chlordane	CC	cell junction	3
chlordane	CC	cell projection	3
chlorpropham	BP	cell projection organization	3
chlorpropham	BP	multicellular organism development	3
chlorpropham	BP	signal transduction	3
chlorpropham	CC	Golgi apparatus	3
chlorpropham	MF	microtubule binding	3
cyfluthrin	MF	cell adhesion molecule binding	3
diniconazole	CC	extrinsic component of presynaptic endocytic zone membrane	3
forchlorfenuron	BP	multicellular organism development	3
forchlorfenuron	BP	signal transduction	3
forchlorfenuron	CC	dendrite	3
forchlorfenuron	MF	cell adhesion molecule binding	3
forchlorfenuron	MF	metal ion binding	3
triadimenol	BP	cell differentiation	3
4,6-dinitro-o-cresol	BP	cell projection organization	2
4,6-dinitro-o-cresol	CC	cell junction	2
4,6-dinitro-o-cresol	CC	plasma membrane	2
4,6-dinitro-o-cresol	MF	small molecule binding	2
aldicarb	CC	cell junction	2
aldicarb	MF	protein binding	2
aldicarb	MF	small molecule binding	2
butafenacil	BP	response to stimulus	2
butafenacil	CC	cell junction	2
butafenacil	CC	plasma membrane	2
butafenacil	MF	protein binding	2
butafenacil	MF	small molecule binding	2
chlordane	BP	cell projection organization	2
chlordane	BP	response to stimulus	2
chlordane	CC	plasma membrane	2
chlordane	MF	small molecule binding	2
chlorpropham	CC	cell junction	2
chlorpropham	CC	cytoskeleton	2
chlorpropham	CC	plasma membrane	2
chlorpropham	MF	metallopeptidase activity	2
chlorpropham	MF	protein binding	2
chlorpropham	MF	small molecule binding	2
chlorpropham	MF	transferase activity	2
cyfluthrin	BP	actin cytoskeleton organization	2
cyfluthrin	BP	cell adhesion	2
cyfluthrin	BP	signal transduction	2
cyproconazole	MF	GTPase activator activity	2
difenoconazole	CC	cell junction	2
difenoconazole	CC	plasma membrane	2
difpas.pyrazole	CC	cell projection	2
diniconazole	CC	cell junction	2
diniconazole	MF	2-oxoglutarate-dependent dioxygenase activity	2
emamectin.benzoate	MF	DNA-directed DNA polymerase activity	2
endrin	MF	cell adhesion molecule binding	2
forchlorfenuron	BP	synapse organization	2
forchlorfenuron	CC	extrinsic component of presynaptic endocytic zone membrane	2
forchlorfenuron	CC	plasma membrane	2
forchlorfenuron	MF	signaling receptor activity	2
forchlorfenuron	MF	small molecule binding	2
forchlorfenuron	MF	transmembrane transporter activity	2
methomyl	CC	plasma membrane	2
triadimenol	CC	cell junction	2
triadimenol	CC	plasma membrane	2
4,6-dinitro-o-cresol	BP	chemical synaptic transmission	1
4,6-dinitro-o-cresol	BP	motor neuron axon guidance	1
4,6-dinitro-o-cresol	BP	response to stimulus	1
4,6-dinitro-o-cresol	BP	signal transduction	1
4,6-dinitro-o-cresol	CC	cytoplasm	1
4,6-dinitro-o-cresol	CC	membrane	1
4,6-dinitro-o-cresol	MF	metallopeptidase activity	1
4,6-dinitro-o-cresol	MF	protein binding	1
aldicarb	CC	membrane	1
butafenacil	BP	chemical synaptic transmission	1
butafenacil	CC	catalytic complex	1
butafenacil	CC	membrane	1
butafenacil	MF	metallopeptidase activity	1
butafenacil	MF	transferase activity	1
chlordane	BP	chemical synaptic transmission	1
chlordane	CC	Golgi apparatus	1
chlordane	CC	cellular anatomical entity	1
chlordane	CC	cytoplasm	1
chlordane	CC	membrane	1
chlordane	CC	nuclear inner membrane	1
chlordane	MF	metal ion binding	1
chlordane	MF	protein binding	1
chlordane	MF	transferase activity	1
chlorpropham	BP	chemical synaptic transmission	1
chlorpropham	BP	response to stimulus	1
chlorpropham	BP	vesicle-mediated transport	1
chlorpropham	CC	cellular anatomical entity	1
chlorpropham	CC	cytoplasm	1
chlorpropham	CC	membrane	1
chlorpropham	MF	signaling adaptor activity	1
cyazofamid	CC	cytoskeleton	1
cyazofamid	CC	nuclear inner membrane	1
cyazofamid	MF	damaged DNA binding	1
cyfluthrin	MF	metallopeptidase activity	1
difenoconazole	BP	nervous system development	1
difenoconazole	BP	signal transduction	1
dipropyl.2.5.pyridinedicarboxylate	MF	transcription regulator activity	1
emamectin.benzoate	MF	damaged DNA binding	1
endrin	MF	2-oxoglutarate-dependent dioxygenase activity	1
ethoxyquin	BP	RNA repair	1
fenpropathrin	MF	GTPase activator activity	1
forchlorfenuron	BP	biological regulation	1
forchlorfenuron	BP	cell motility	1
forchlorfenuron	BP	cell projection organization	1
forchlorfenuron	BP	regulation of locomotion	1
forchlorfenuron	BP	response to stimulus	1
forchlorfenuron	BP	vesicle-mediated transport	1
forchlorfenuron	CC	cellular anatomical entity	1
forchlorfenuron	CC	cytoplasm	1
forchlorfenuron	CC	membrane	1
forchlorfenuron	MF	protein binding	1
kepone	BP	synapse organization	1
methomyl	CC	membrane	1
thiodicarb	MF	microtubule binding	1
thiodicarb	MF	titin Z domain binding	1
triadimenol	CC	cell projection	1
triadimenol	CC	membrane	1
triadimenol	MF	protein binding	1

## Sheet: parentTerm_chemcount
parentTerm	total_count	unique_chemicals	chemicals_detail
GTPase activator activity	42	9	4,6-dinitro-o-cresol (4); butafenacil (6); chlordane (7); chlorpropham (7); cyfluthrin (5); cyproconazole (2); difenoconazole (5); fenpropathrin (1); forchlorfenuron (5)
nervous system development	42	7	4,6-dinitro-o-cresol (5); butafenacil (4); chlordane (6); chlorpropham (10); cyfluthrin (4); difenoconazole (1); forchlorfenuron (12)
cell differentiation	33	6	4,6-dinitro-o-cresol (6); butafenacil (6); chlordane (6); chlorpropham (6); forchlorfenuron (6); triadimenol (3)
cell junction	25	9	4,6-dinitro-o-cresol (2); aldicarb (2); butafenacil (2); chlordane (3); chlorpropham (2); difenoconazole (2); diniconazole (2); forchlorfenuron (8); triadimenol (2)
cell projection	25	7	4,6-dinitro-o-cresol (4); chlordane (3); chlorpropham (4); difenoconazole (5); difpas.pyrazole (2); forchlorfenuron (6); triadimenol (1)
plasma membrane	20	9	4,6-dinitro-o-cresol (2); aldicarb (4); butafenacil (2); chlordane (2); chlorpropham (2); difenoconazole (2); forchlorfenuron (2); methomyl (2); triadimenol (2)
motor neuron axon guidance	17	4	4,6-dinitro-o-cresol (1); chlordane (5); chlorpropham (6); forchlorfenuron (5)
signal transduction	17	7	4,6-dinitro-o-cresol (1); butafenacil (4); chlordane (3); chlorpropham (3); cyfluthrin (2); difenoconazole (1); forchlorfenuron (3)
cell adhesion	16	5	aldicarb (3); chlordane (3); chlorpropham (4); cyfluthrin (2); forchlorfenuron (4)
metal ion binding	15	5	aldicarb (4); butafenacil (3); chlordane (1); chlorpropham (4); forchlorfenuron (3)
multicellular organism development	15	5	4,6-dinitro-o-cresol (3); butafenacil (3); chlordane (3); chlorpropham (3); forchlorfenuron (3)
chemical synaptic transmission	13	5	4,6-dinitro-o-cresol (1); butafenacil (1); chlordane (1); chlorpropham (1); forchlorfenuron (9)
cell projection organization	12	5	4,6-dinitro-o-cresol (2); butafenacil (4); chlordane (2); chlorpropham (3); forchlorfenuron (1)
small molecule binding	12	6	4,6-dinitro-o-cresol (2); aldicarb (2); butafenacil (2); chlordane (2); chlorpropham (2); forchlorfenuron (2)
protein binding	10	7	4,6-dinitro-o-cresol (1); aldicarb (2); butafenacil (2); chlordane (1); chlorpropham (2); forchlorfenuron (1); triadimenol (1)
cell adhesion molecule binding	8	3	cyfluthrin (3); endrin (2); forchlorfenuron (3)
membrane	8	8	4,6-dinitro-o-cresol (1); aldicarb (1); butafenacil (1); chlordane (1); chlorpropham (1); forchlorfenuron (1); methomyl (1); triadimenol (1)
response to stimulus	7	5	4,6-dinitro-o-cresol (1); butafenacil (2); chlordane (2); chlorpropham (1); forchlorfenuron (1)
extrinsic component of presynaptic endocytic zone membrane	5	2	diniconazole (3); forchlorfenuron (2)
metallopeptidase activity	5	4	4,6-dinitro-o-cresol (1); butafenacil (1); chlorpropham (2); cyfluthrin (1)
vesicle-mediated transport	5	3	chlordane (3); chlorpropham (1); forchlorfenuron (1)
Golgi apparatus	4	2	chlordane (1); chlorpropham (3)
cytoplasm	4	4	4,6-dinitro-o-cresol (1); chlordane (1); chlorpropham (1); forchlorfenuron (1)
microtubule binding	4	2	chlorpropham (3); thiodicarb (1)
transferase activity	4	3	butafenacil (1); chlordane (1); chlorpropham (2)
2-oxoglutarate-dependent dioxygenase activity	3	2	diniconazole (2); endrin (1)
cellular anatomical entity	3	3	chlordane (1); chlorpropham (1); forchlorfenuron (1)
cytoskeleton	3	2	chlorpropham (2); cyazofamid (1)
dendrite	3	1	forchlorfenuron (3)
synapse organization	3	2	forchlorfenuron (2); kepone (1)
DNA-directed DNA polymerase activity	2	1	emamectin.benzoate (2)
actin cytoskeleton organization	2	1	cyfluthrin (2)
damaged DNA binding	2	2	cyazofamid (1); emamectin.benzoate (1)
nuclear inner membrane	2	2	chlordane (1); cyazofamid (1)
signaling receptor activity	2	1	forchlorfenuron (2)
transmembrane transporter activity	2	1	forchlorfenuron (2)
RNA repair	1	1	ethoxyquin (1)
biological regulation	1	1	forchlorfenuron (1)
catalytic complex	1	1	butafenacil (1)
cell motility	1	1	forchlorfenuron (1)
regulation of locomotion	1	1	forchlorfenuron (1)
signaling adaptor activity	1	1	chlorpropham (1)
titin Z domain binding	1	1	thiodicarb (1)
transcription regulator activity	1	1	dipropyl.2.5.pyridinedicarboxylate (1)
