# Supplementary material for: Phenotypically anchored transcriptomics across diverse agrichemicals reveals conserved pathways and unique gene expression signatures in zebrafish
Source: Front Toxicol. 2025 Oct 17;7:1675060. doi: 10.3389/ftox.2025.1675060 (PMC12575134; doi:10.3389/ftox.2025.1675060)
Supplement: Supplementary file 9 [file Table8.xlsx]

## Sheet: AllparentTerms_per_chemical
Chemical	ontology	parentTerm	count
Cyfluthrin	BP	cell differentiation	11
Cyfluthrin	BP	multicellular organism development	11
Aldicarb	BP	cell differentiation	6
Cyfluthrin	BP	cell projection organization	4
Cyfluthrin	BP	regulation of cell differentiation	4
Cyfluthrin	CC	cell projection	4
Aldicarb	BP	multicellular organism development	3
Cyfluthrin	BP	response to stimulus	3
Cyfluthrin	CC	cell junction	3
Cyfluthrin	CC	dendrite	3
Endrin	BP	cell differentiation	3
Chlorpyrifos oxon	CC	mitochondrion	2
Cyfluthrin	BP	cell adhesion	2
Cyfluthrin	BP	signal transduction	2
Cyfluthrin	CC	plasma membrane	2
Cyfluthrin	MF	enzyme regulator activity	2
Cyfluthrin	MF	protein binding	2
Difenoconazole	BP	cell differentiation	2
Difenoconazole	CC	Golgi apparatus	2
Aldicarb	BP	cell communication	1
Aldicarb	MF	protein binding	1
Chlorpropham	BP	response to stimulus	1
Cyfluthrin	BP	cell communication	1
Cyfluthrin	CC	Golgi apparatus	1
Cyfluthrin	CC	cytoplasm	1
Cyfluthrin	CC	membrane	1
Cyfluthrin	MF	binding	1
Cyfluthrin	MF	catalytic activity	1
Cyproconazole	CC	membrane	1
Cyproconazole	MF	enzyme regulator activity	1
Difenoconazole	CC	cytoplasm	1
Difenoconazole	CC	membrane	1
Difenoconazole	MF	catalytic activity	1
Fipronil	MF	binding	1
Fipronil	MF	small molecule binding	1
Flusilazole	CC	cytoplasm	1

## Sheet: parentTerm_chemcount
parentTerm	total_count	unique_chemicals	chemicals_detail
cell differentiation	22	4	Aldicarb (6); Cyfluthrin (11); Difenoconazole (2); Endrin (3)
multicellular organism development	14	2	Aldicarb (3); Cyfluthrin (11)
cell projection	4	1	Cyfluthrin (4)
cell projection organization	4	1	Cyfluthrin (4)
regulation of cell differentiation	4	1	Cyfluthrin (4)
response to stimulus	4	2	Chlorpropham (1); Cyfluthrin (3)
Golgi apparatus	3	2	Cyfluthrin (1); Difenoconazole (2)
cell junction	3	1	Cyfluthrin (3)
cytoplasm	3	3	Cyfluthrin (1); Difenoconazole (1); Flusilazole (1)
dendrite	3	1	Cyfluthrin (3)
enzyme regulator activity	3	2	Cyfluthrin (2); Cyproconazole (1)
membrane	3	3	Cyfluthrin (1); Cyproconazole (1); Difenoconazole (1)
protein binding	3	2	Aldicarb (1); Cyfluthrin (2)
binding	2	2	Cyfluthrin (1); Fipronil (1)
catalytic activity	2	2	Cyfluthrin (1); Difenoconazole (1)
cell adhesion	2	1	Cyfluthrin (2)
cell communication	2	2	Aldicarb (1); Cyfluthrin (1)
mitochondrion	2	1	Chlorpyrifos oxon (2)
plasma membrane	2	1	Cyfluthrin (2)
signal transduction	2	1	Cyfluthrin (2)
small molecule binding	1	1	Fipronil (1)
